# Supplementary material for: Compartmentalization of membrane trafficking, glucose transport, glycolysis, actin, tubulin and the proteasome in the cytoplasmic droplet/Hermes body of epididymal sperm
Source: Open Biol. 2015 Aug 26;5(8):150080. doi: 10.1098/rsob.150080 (PMC4554921; doi:10.1098/rsob.150080)
Supplement: Supplemental Table 1 (S1). Supplemental Table 2 (S2). Supplemental Table 3 (S3). Supplemental Table 4 (S4). [file rsob150080supp8.xlsx]

## Sheet: S1
Table S1 Protein Identification, Curation and Peptide Statistics. Liver rough microsomes (LRM), Liver smooth microsomes (LSM), Liver Golgi (Lg), Liver COPI Vesicles (LC), Liver COPI GTPγS Vesicles (LG), testis Golgi (TG), and epididymal sperm Hermes Body (HB). The protein identifications were curated into functional categories, annotated with representative assigned protein names (Assigned Prot N…
GROUPID	CMBSEQID	PROTACCESSCODE	ASSIGNED_PROTNAME	FUNCTION_NAME	LRM1	LRM2	LRM3	LSM1	LSM2	LSM3	Lg1	Lg2	Lg3	LC1	LC2	LC3	LG1	LG2	LG3	LG4	TG1	TG2	TG3	HB1	HB2	HB3	%LRM1	%LRM2	%LRM3	%LSM1	%LSM2	%LSM3	%Lg1	%Lg2	%Lg3	%LC1	%LC2	%LC3	%LG1	%LG2	%LG3	%LG4	%TG1	%TG2	%TG3	%HB1	%HB2	%HB3
957637	236904	149054995	5-AZACYTIDINE-INDUCED PROTEIN 1	BIOSYNTHETIC CARGO	0	0	0	0	0	0	0	0	0	0	0	0	0	0	0	0	0	6.4583	0	0	0	0	0	0	0	0	0	0	0	0	0	0	0	0	0	0	0	0	0	0.075457	0	0	0	0
959290	4251517	149018844	ACID PHOSPHATASE-LIKE PROTEIN 2	BIOSYNTHETIC CARGO	0	0	0	0	0	0	0	0	0	0	0	0	0	0	0	0	0	0	1	0	0	0	0	0	0	0	0	0	0	0	0	0	0	0	0	0	0	0	0	0	0.012279	0	0	0
957559	2896720	126723441	ACROSIN	BIOSYNTHETIC CARGO	0	0	0	0	0	0	0	0	0	0	0	0	0	0	0	0	0	0	0	0	1	11	0	0	0	0	0	0	0	0	0	0	0	0	0	0	0	0	0	0	0	0	0.009985	0.079085
957603	4328664	149049427	ACROSIN BINDING PROTEIN	BIOSYNTHETIC CARGO	0	0	0	0	0	0	0	0	0	0	0	0	0	0	0	0	2	3	10	1	0	3	0	0	0	0	0	0	0	0	0	0	0	0	0	0	0	0	0.092293	0.035051	0.12279	0.066756	0	0.021569
958205	2653968	60688254	AFAMIN	BIOSYNTHETIC CARGO	0	0	2	0	0	1	0	0	0	0	0	0	1	1	0	3	0	0	0	0	0	0	0	0	0.033462	0	0	0.02021	0	0	0	0	0	0	0.053107	0.027375	0	0.071514	0	0	0	0	0	0
958923	141217	7739682	ALPHA 1B-GLYCOPROTEIN	BIOSYNTHETIC CARGO	0	0	0	0	0	0	1	0	0	0	0	0	0	0	0	0	0	0	0	0	0	0	0	0	0	0	0	0	0.018488	0	0	0	0	0	0	0	0	0	0	0	0	0	0	0
956143;956147;957443	6160;11478;66447	12831225;112893;554401	ALPHA-1 INHIBITOR III	BIOSYNTHETIC CARGO	0	25	35	30.3571	30.7273	15.6667	45.6667	49	64.7343	33.3636	39	30.6	37	56	35	50	0	0	0	0	0	0	0	0.45922	0.58558	0.87586	0.52284	0.31663	0.84427	0.78943	0.96995	1.52	1.2948	1.0983	1.9649	1.533	1.3529	1.1919	0	0	0	0	0	0
956228	3858141	109472532	ALPHA-1 INHIBITOR III-LIKE 1	BIOSYNTHETIC CARGO	3	6	6	6.6429	9.2727	5.3333	4.0833	0	12.7291	5.6364	3	5.4	0	0	0	0	0	0	0	0	0	0	0.11433	0.11021	0.10038	0.19166	0.15778	0.10779	0.075491	0	0.19073	0.25678	0.099602	0.19383	0	0	0	0	0	0	0	0	0	0
956498	126511	203063	ALPHA-1-ANTITRYPSIN	BIOSYNTHETIC CARGO	1	4	6	1	2	2	18	34	30	5	6	7	21	19.3115	24	20	0	0	0	0	5	7	0.03811	0.073475	0.10038	0.028852	0.034031	0.04042	0.33278	0.54777	0.44951	0.22779	0.1992	0.25126	1.1152	0.52865	0.92772	0.47676	0	0	0	0	0.049925	0.050327
956139	126488	149049319	ALPHA-1-MACROGLOBULIN	BIOSYNTHETIC CARGO	5	8	17	13	25	18	9	21	20	4	17	10	17	31	29	24	0	0	0	0	0	0	0.19055	0.14695	0.28442	0.37507	0.42539	0.36378	0.16639	0.33833	0.29967	0.18223	0.56441	0.35894	0.90281	0.84862	1.121	0.57211	0	0	0	0	0	0
957401	3629	149059598	ALPHA-1-MICROGLOBULIN	BIOSYNTHETIC CARGO	0	0	0	0	0	1	1	3	5	0	1	0	2	4	1	1	0	0	0	0	0	0	0	0	0	0	0	0.02021	0.018488	0.048333	0.074918	0	0.033201	0	0.10621	0.1095	0.038655	0.023838	0	0	0	0	0	0
957083	317738	149053392	ALPHA-2 ANTIPLASMIN	BIOSYNTHETIC CARGO	0	0	0	0	0	0	3	3	5	0	1	3	3	3	2	2	0	0	0	0	0	1	0	0	0	0	0	0	0.055463	0.048333	0.074918	0	0.033201	0.10768	0.15932	0.082124	0.07731	0.047676	0	0	0	0	0	0.0071896
958768	341343	149053393	ALPHA-2 ANTIPLASMIN-LIKE	BIOSYNTHETIC CARGO	0	0	0	0	1	0	0	0	0	0	0	0	0	1	0	0	0	0	0	0	0	0	0	0	0	0	0.017015	0	0	0	0	0	0	0	0	0.027375	0	0	0	0	0	0	0	0
956991	111646	149019912	ALPHA-2-HS-GLYCOPROTEIN	BIOSYNTHETIC CARGO	0	0	3	0	4	2	9	12	19	1	3	2	5	12	18	2	0	0	0	0	4	1	0	0	0.050192	0	0.068062	0.04042	0.16639	0.19333	0.28469	0.045558	0.099602	0.071788	0.26553	0.3285	0.69579	0.047676	0	0	0	0	0.03994	0.0071896
956699	127622	55550	ALPHA-2-MACROGLOBULIN RECEPTOR-ASSOCIATED PROTEIN	BIOSYNTHETIC CARGO	0	2	3	0	1	2	0	1	11	0	2	0	0	0	0	0	0	0	0	0	1	5	0	0.036738	0.050192	0	0.017015	0.04042	0	0.016111	0.16482	0	0.066401	0	0	0	0	0	0	0	0	0	0.009985	0.035948
956517;956560;956829	126626;161585;36387	204261;149037090;202610	ALPHA-2U-GLOBULIN	BIOSYNTHETIC CARGO	8	21	13	30	24	25	0	0	0	0	0	0	25	31	9	28	0	0	0	0	0	0	0.30488	0.38575	0.2175	0.86555	0.40837	0.50525	0	0	0	0	0	0	1.3277	0.84862	0.34789	0.66746	0	0	0	0	0	0
959393	3880328	109499679	AMYLOID BETA A4 PRECURSOR PROTEIN-BINDING FAMILY B MEMBER 2	BIOSYNTHETIC CARGO	0	0	0	0	0	0	0	0	0	1	0	0	0	0	0	0	0	0	0	0	0	0	0	0	0	0	0	0	0	0	0	0.045558	0	0	0	0	0	0	0	0	0	0	0	0
957847	1461685	39579153	ANGIOGENIN	BIOSYNTHETIC CARGO	0	0	0	0	0	0	2	2	2	0	4	4	1	2	1	0	0	0	0	0	0	0	0	0	0	0	0	0	0.036975	0.032222	0.029967	0	0.1328	0.14358	0.053107	0.05475	0.038655	0	0	0	0	0	0	0
957518	45123	113882	ANGIOTENSINOGEN	BIOSYNTHETIC CARGO	0	0	0	0	0	0	0	1	0	0	0	0	3	3	4	3	0	0	0	0	0	0	0	0	0	0	0	0	0	0.016111	0	0	0	0	0.15932	0.082124	0.15462	0.071514	0	0	0	0	0	0
958759	4255150	149048163	APOLIPOPROTEIN A-1 BINDING PROTEIN	BIOSYNTHETIC CARGO	0	0	0	0	0	0	0	0	0	0	0	0	0	0	0	0	0	1	3	0	1	2	0	0	0	0	0	0	0	0	0	0	0	0	0	0	0	0	0	0.011684	0.036837	0	0.009985	0.014379
956833	3638	146345369	APOLIPOPROTEIN A-I	BIOSYNTHETIC CARGO	0	2	1	0	2	0	4	1	2	0	0	0	6	0	6	11	1	0	0	0	0	0	0	0.036738	0.016731	0	0.034031	0	0.073951	0.016111	0.029967	0	0	0	0.31864	0	0.23193	0.26222	0.046147	0	0	0	0	0
959347	126499	202948	APOLIPOPROTEIN A-II	BIOSYNTHETIC CARGO	0	0	0	0	0	0	0	0	0	0	0	0	1	0	0	2	0	0	0	0	0	0	0	0	0	0	0	0	0	0	0	0	0	0	0.053107	0	0	0.047676	0	0	0	0	0	0
956399	141420	114008	APOLIPOPROTEIN A-IV	BIOSYNTHETIC CARGO	1	5	3	0	6	4	8	8	5	1	1	1	6	0	8	17	0	0	0	0	0	1	0.03811	0.091844	0.050192	0	0.10209	0.080841	0.1479	0.12889	0.074918	0.045558	0.033201	0.035894	0.31864	0	0.30924	0.40524	0	0	0	0	0	0.0071896
956742	114274	18034777	APOLIPOPROTEIN A-V	BIOSYNTHETIC CARGO	0	0	0	0	1	0	4	2	6	1	0	4	3	2	5	10	0	0	0	0	0	0	0	0	0	0	0.017015	0	0.073951	0.032222	0.089901	0.045558	0	0.14358	0.15932	0.05475	0.19327	0.23838	0	0	0	0	0	0
956110;956112;956953	4616992;166227;148924	161783809;32492562;111387	APOLIPOPROTEIN B	BIOSYNTHETIC CARGO	0	22.8462	27	13.4333	23	26	9	2	13	1	6	22	24	22	0	44	0	0	0	0	0	0	0	0.41966	0.45173	0.38757	0.39136	0.52546	0.16639	0.032222	0.19479	0.045558	0.1992	0.78966	1.2746	0.60224	0	1.0489	0	0	0	0	0	0
959895	215733	145553986	APOLIPOPROTEIN C2	BIOSYNTHETIC CARGO	0	0	0	0	0	0	1	0	0	0	0	0	0	0	0	0	0	0	0	0	0	0	0	0	0	0	0	0	0.018488	0	0	0	0	0	0	0	0	0	0	0	0	0	0	0
958772	3640	114018	APOLIPOPROTEIN C-I	BIOSYNTHETIC CARGO	0	0	0	0	0	0	1	2	0	0	0	0	1	0	0	0	0	0	0	0	0	0	0	0	0	0	0	0	0.018488	0.032222	0	0	0	0	0.053107	0	0	0	0	0	0	0	0	0
959029	4205966	149041555	APOLIPOPROTEIN C-III	BIOSYNTHETIC CARGO	0	0	1	0	1	0	1	0	1	0	2	2	0	3	0	2	0	0	0	0	0	0	0	0	0.016731	0	0.017015	0	0.018488	0	0.014984	0	0.066401	0.071788	0	0.082124	0	0.047676	0	0	0	0	0	0
956485	4264934	149056721	APOLIPOPROTEIN E	BIOSYNTHETIC CARGO	4	2	8	9	7	7	64	69	52	1	17	24	29	7	42	54	0	0	0	0	1	1	0.15244	0.036738	0.13385	0.25967	0.11911	0.14147	1.1832	1.1116	0.77914	0.045558	0.56441	0.86145	1.5401	0.19162	1.6235	1.2872	0	0	0	0	0.009985	0.0071896
957164	1926600	149054630	APOLIPOPROTEIN H	BIOSYNTHETIC CARGO	0	0	0	0	0	0	3	1	2	0	0	0	0	1	12	0	0	0	0	0	5	13	0	0	0	0	0	0	0.055463	0.016111	0.029967	0	0	0	0	0.027375	0.46386	0	0	0	0	0	0.049925	0.093465
958238	95121	149028078	APOLIPOPROTEIN M	BIOSYNTHETIC CARGO	0	0	0	0	0	0	0	2	1	0	0	0	0	2	0	0	0	0	0	0	0	0	0	0	0	0	0	0	0	0.032222	0.014984	0	0	0	0	0.05475	0	0	0	0	0	0	0	0
958829	4251229	149055501	APOLIPOPROTEIN O-LIKE	BIOSYNTHETIC CARGO	0	0	0	0	0	0	0	0	0	0	0	0	0	1	0	0	0	0	0	0	0	0	0	0	0	0	0	0	0	0	0	0	0	0	0	0.027375	0	0	0	0	0	0	0	0
957669	27803	13399543	BETA-2-MICROGLOBULIN	BIOSYNTHETIC CARGO	0	1	0	1	1	2	4	2	1	0	2	2	3	2	0	4	1	0	0	1	6	5	0	0.018369	0	0.028852	0.017015	0.04042	0.073951	0.032222	0.014984	0	0.066401	0.071788	0.15932	0.05475	0	0.095352	0.046147	0	0	0.066756	0.05991	0.035948
959143	311968	13929150	BETA-DEFENSIN 1	BIOSYNTHETIC CARGO	0	0	0	0	0	0	0	0	0	0	0	0	0	0	0	0	0	0	0	0	1	4	0	0	0	0	0	0	0	0	0	0	0	0	0	0	0	0	0	0	0	0	0.009985	0.028758
959162	3404760	49089960	BETA-DEFENSIN 17	BIOSYNTHETIC CARGO	0	0	0	0	0	0	0	0	0	0	0	0	0	0	0	0	0	0	0	0	0	1	0	0	0	0	0	0	0	0	0	0	0	0	0	0	0	0	0	0	0	0	0	0.0071896
959533	3404779	149031040	BETA-DEFENSIN 20	BIOSYNTHETIC CARGO	0	0	0	0	0	0	0	0	0	0	0	0	0	0	0	0	0	0	0	0	0	2	0	0	0	0	0	0	0	0	0	0	0	0	0	0	0	0	0	0	0	0	0	0.014379
958403	370813	149031042	BETA-DEFENSIN 23	BIOSYNTHETIC CARGO	0	0	0	0	0	0	0	0	0	0	0	0	0	0	0	0	0	0	0	0	3	4	0	0	0	0	0	0	0	0	0	0	0	0	0	0	0	0	0	0	0	0	0.029955	0.028758
959194	3404783	49090064	BETA-DEFENSIN 33	BIOSYNTHETIC CARGO	0	0	0	0	0	0	0	0	0	0	0	0	0	0	0	0	0	0	1	0	0	0	0	0	0	0	0	0	0	0	0	0	0	0	0	0	0	0	0	0	0.012279	0	0	0
959462	775517	38146389	CARDIOTROPHIN-LIKE CYTOKINE FACTOR 1	BIOSYNTHETIC CARGO	2	0	0	0	0	0	2	0	0	0	0	0	0	0	0	0	0	0	0	0	0	0	0.07622	0	0	0	0	0	0.036975	0	0	0	0	0	0	0	0	0	0	0	0	0	0	0
956162	219134	149048530	CERULOPLASMIN	BIOSYNTHETIC CARGO	0	5	4	5	4	10	6	3	1	0	1	5	5	9	2	4	0	0	0	9	49	52	0	0.091844	0.066923	0.14426	0.068062	0.2021	0.11093	0.048333	0.014984	0	0.033201	0.17947	0.26553	0.24637	0.07731	0.095352	0	0	0	0.6008	0.48927	0.37386
956708	44424	207524	CLUSTERIN	BIOSYNTHETIC CARGO	0	0	0	1	0	0	0	0	1	0	0	0	0	1	3	1	0	0	0	8	40	53	0	0	0	0.028852	0	0	0	0	0.014984	0	0	0	0	0.027375	0.11596	0.023838	0	0	0	0.53405	0.3994	0.38105
959151	4344141	149053909	COLLAGEN ALPHA-1(I) CHAIN	BIOSYNTHETIC CARGO	0	0	0	0	0	0	0	0	0	0	0	0	0	0	0	0	0	0	0	0	1	0	0	0	0	0	0	0	0	0	0	0	0	0	0	0	0	0	0	0	0	0	0.009985	0
958746	3867600	109485340	COLLAGEN ALPHA-1(XXIX) CHAIN	BIOSYNTHETIC CARGO	0	0	0	0	0	0	0	0	1	1	0	0	0	0	0	0	0	0	0	0	0	0	0	0	0	0	0	0	0	0	0.014984	0.045558	0	0	0	0	0	0	0	0	0	0	0	0
958813	3355568	76364096	COMPLEMENT C1S SUBCOMPONENT	BIOSYNTHETIC CARGO	0	0	0	0	0	0	0	0	0	0	0	0	1	0	0	0	0	0	0	0	0	0	0	0	0	0	0	0	0	0	0	0	0	0	0.053107	0	0	0	0	0	0	0	0	0
956317	156874	158186621	COMPLEMENT C4	BIOSYNTHETIC CARGO	0	1	3	4	2	4	3	12	8	1	10	8	0	2	1	2	0	0	0	0	0	0	0	0.018369	0.050192	0.11541	0.034031	0.080841	0.055463	0.19333	0.11987	0.045558	0.33201	0.28715	0	0.05475	0.038655	0.047676	0	0	0	0	0	0
958348	4361966	149038934	COMPLEMENT C5 ALPHA CHAIN	BIOSYNTHETIC CARGO	0	0	1	0	1	0	2	1	1	0	0	0	0	0	0	0	0	0	0	0	0	0	0	0	0.016731	0	0.017015	0	0.036975	0.016111	0.014984	0	0	0	0	0	0	0	0	0	0	0	0	0
956114	221549	149028133	COMPLEMENT COMPONENT 3	BIOSYNTHETIC CARGO	3	16	24	15	19	17	36	42	41	12	27	28	28	36	52	24	0	0	0	0	2	0	0.11433	0.2939	0.40154	0.43278	0.32329	0.34357	0.66556	0.67666	0.61432	0.5467	0.89641	1.005	1.487	0.98549	2.0101	0.57211	0	0	0	0	0.01997	0
959260	4321354	149016517	COMPLEMENT COMPONENT 6	BIOSYNTHETIC CARGO	0	0	0	0	0	0	0	0	0	0	0	1	0	0	0	0	0	0	0	0	0	0	0	0	0	0	0	0	0	0	0	0	0	0.035894	0	0	0	0	0	0	0	0	0	0
959090	3855212	149044621	COMPLEMENT COMPONENT 8 ALPHA POLYPEPTIDE	BIOSYNTHETIC CARGO	0	0	0	0	0	0	0	1	0	0	0	0	0	0	0	0	0	0	0	0	0	0	0	0	0	0	0	0	0	0.016111	0	0	0	0	0	0	0	0	0	0	0	0	0	0
957758	2627435	59808937	COMPLEMENT COMPONENT 8 BETA POLYPEPTIDE	BIOSYNTHETIC CARGO	0	0	0	0	1	0	0	0	1	0	0	0	0	0	0	0	0	0	0	0	0	0	0	0	0	0	0.017015	0	0	0	0.014984	0	0	0	0	0	0	0	0	0	0	0	0	0
959237	4242289	149039352	COMPLEMENT COMPONENT 8 GAMMA POLYPEPTIDE	BIOSYNTHETIC CARGO	0	0	0	0	0	0	0	0	0	0	0	0	1	0	0	0	0	0	0	0	0	0	0	0	0	0	0	0	0	0	0	0	0	0	0.053107	0	0	0	0	0	0	0	0	0
957265	43431	1707874	COMPLEMENT COMPONENT C9	BIOSYNTHETIC CARGO	0	1	0	0	1	0	0	0	1	0	2	1	1	1	5	3	0	0	0	0	0	0	0	0.018369	0	0	0.017015	0	0	0	0.014984	0	0.066401	0.035894	0.053107	0.027375	0.19327	0.071514	0	0	0	0	0	0
957155	246839	149058458	COMPLEMENT COMPONENT FACTOR H	BIOSYNTHETIC CARGO	0	1	4	0	0	0	0	0	1	0	0	0	0	1	1	0	0	0	0	0	0	0	0	0.018369	0.066923	0	0	0	0	0	0.014984	0	0	0	0	0.027375	0.038655	0	0	0	0	0	0	0
958773	1909812	112984278	COMPLEMENT FACTOR H-RELATED 1	BIOSYNTHETIC CARGO	0	0	0	0	0	0	1	3	1	0	0	0	1	0	0	0	0	0	0	0	0	0	0	0	0	0	0	0	0.018488	0.048333	0.014984	0	0	0	0.053107	0	0	0	0	0	0	0	0	0
956415;956417	135016;4189837	149025433;133777069	CONTRAPSIN-LIKE PROTEASE INHIBITOR 1	BIOSYNTHETIC CARGO	5	9.6667	9.3333	6	12.75	9.2857	24.6774	28.8	22.913	3.3333	6.6667	0	17.5	44.88	36	14.7857	0	0	0	0	0	1	0.19055	0.17757	0.15615	0.17311	0.21695	0.18767	0.45623	0.46399	0.34332	0.15186	0.22134	0	0.92937	1.2286	1.3916	0.35246	0	0	0	0	0	0.0071896
957783	126549	1345834	C-REACTIVE PROTEIN	BIOSYNTHETIC CARGO	0	4	3	2	6	4	4	4	10	0	2	0	7	10	3	6	1	0	0	0	1	5	0	0.073475	0.050192	0.057703	0.10209	0.080841	0.073951	0.064443	0.14984	0	0.066401	0	0.37175	0.27375	0.11596	0.14303	0.046147	0	0	0	0.009985	0.035948
959879	3871862	109479597	CUTICULAR COLLAGEN	BIOSYNTHETIC CARGO	0	0	1	0	0	0	0	0	0	0	1	0	0	1	0	0	0	0	0	0	0	0	0	0	0.016731	0	0	0	0	0	0	0	0.033201	0	0	0.027375	0	0	0	0	0	0	0	0
960061	755024	149041150	CYSTATIN 13	BIOSYNTHETIC CARGO	0	0	0	0	0	0	0	0	0	0	0	0	0	0	0	0	0	1	0	0	0	0	0	0	0	0	0	0	0	0	0	0	0	0	0	0	0	0	0	0.011684	0	0	0	0
958049	51389	149041151	CYSTATIN 8	BIOSYNTHETIC CARGO	0	0	0	0	0	0	0	0	0	0	0	0	0	0	0	0	0	3	3	0	0	0	0	0	0	0	0	0	0	0	0	0	0	0	0	0	0	0	0	0.035051	0.036837	0	0	0
958434	4212943	149043589	CYSTATIN B	BIOSYNTHETIC CARGO	0	0	0	0	0	0	0	0	0	0	0	0	0	0	0	0	0	0	0	0	0	2	0	0	0	0	0	0	0	0	0	0	0	0	0	0	0	0	0	0	0	0	0	0.014379
958412	168761	227013	CYSTATIN C	BIOSYNTHETIC CARGO	0	0	0	0	0	0	0	0	0	0	0	0	0	0	0	0	0	0	2	0	1	4	0	0	0	0	0	0	0	0	0	0	0	0	0	0	0	0	0	0	0.024558	0	0.009985	0.028758
958278	755073	109470983	CYSTATIN E2	BIOSYNTHETIC CARGO	0	0	0	0	0	0	0	0	0	0	0	0	0	0	0	0	0	0	0	0	0	5	0	0	0	0	0	0	0	0	0	0	0	0	0	0	0	0	0	0	0	0	0	0.035948
957184	84148	12408314	CYSTEINE-RICH SECRETORY PROTEIN 1	BIOSYNTHETIC CARGO	0	0	0	0	0	0	0	0	0	0	0	0	0	0	0	0	0	0	0	3	24	35	0	0	0	0	0	0	0	0	0	0	0	0	0	0	0	0	0	0	0	0.20027	0.23964	0.25164
957442	72997	149069229	CYSTEINE-RICH SECRETORY PROTEIN 2	BIOSYNTHETIC CARGO	0	0	0	0	0	0	0	0	0	0	0	0	0	0	0	0	1	9	13	0	0	0	0	0	0	0	0	0	0	0	0	0	0	0	0	0	0	0	0.046147	0.10515	0.15963	0	0	0
958164	3520556	78172422	CYSTEINE-RICH SECRETORY PROTEIN 4	BIOSYNTHETIC CARGO	0	0	0	0	0	0	0	0	0	0	0	0	0	0	0	0	0	0	0	0	1	3	0	0	0	0	0	0	0	0	0	0	0	0	0	0	0	0	0	0	0	0	0.009985	0.021569
959301	160121	13560219	DEFENSIN BETA 22	BIOSYNTHETIC CARGO	0	0	0	0	0	0	0	0	0	0	0	0	0	0	0	0	0	0	0	0	3	3	0	0	0	0	0	0	0	0	0	0	0	0	0	0	0	0	0	0	0	0	0.029955	0.021569
958513	220519	109495327	DENTIN MATRIX PROTEIN 4	BIOSYNTHETIC CARGO	0	0	0	0	0	0	0	0	0	0	0	1	1	0	0	0	0	0	0	0	0	0	0	0	0	0	0	0	0	0	0	0	0	0.035894	0.053107	0	0	0	0	0	0	0	0	0
958459	208059	149058187	DERMATOPONTIN	BIOSYNTHETIC CARGO	0	0	0	0	0	0	0	0	0	0	0	0	0	1	0	0	0	0	0	0	0	0	0	0	0	0	0	0	0	0	0	0	0	0	0	0.027375	0	0	0	0	0	0	0	0
956975	135664	149029269	EPIDIDYMAL SECRETORY GLUTATHIONE PEROXIDASE	BIOSYNTHETIC CARGO	0	0	0	0	0	0	0	0	0	0	0	0	0	0	0	0	0	0	0	11	13	34	0	0	0	0	0	0	0	0	0	0	0	0	0	0	0	0	0	0	0	0.73431	0.12981	0.24445
958859	237316	24745164	EPIDIDYMAL SECRETORY PROTEIN 1	BIOSYNTHETIC CARGO	0	0	0	0	0	0	0	0	0	0	0	0	0	0	0	0	0	0	0	0	3	5	0	0	0	0	0	0	0	0	0	0	0	0	0	0	0	0	0	0	0	0	0.029955	0.035948
958001	274512	24745169	EPIDIDYMAL SECRETORY PROTEIN 3	BIOSYNTHETIC CARGO	0	0	0	0	0	0	0	0	0	0	0	0	0	0	0	0	0	0	0	1	4	9	0	0	0	0	0	0	0	0	0	0	0	0	0	0	0	0	0	0	0	0.066756	0.03994	0.064706
956678	107850	576101	EPIDIDYMAL-SPECIFIC LIPOCALIN-5	BIOSYNTHETIC CARGO	0	0	0	0	0	0	0	0	0	0	0	0	0	0	0	0	0	0	0	9	22	23	0	0	0	0	0	0	0	0	0	0	0	0	0	0	0	0	0	0	0	0.6008	0.21967	0.16536
957125	145181	11131967	FETUIN B	BIOSYNTHETIC CARGO	0	0	0	0	1	0	6	8	3	2	1	2	6	8	4	6	0	0	0	0	0	1	0	0	0	0	0.017015	0	0.11093	0.12889	0.044951	0.091116	0.033201	0.071788	0.31864	0.219	0.15462	0.14303	0	0	0	0	0	0.0071896
956551	168448	790486	FIBRINOGEN ALPHA CHAIN	BIOSYNTHETIC CARGO	5	8	7	3	5	5	4	4	10	3	3	3	11	6	17	10	0	0	0	0	0	0	0.19055	0.14695	0.11712	0.086555	0.085077	0.10105	0.073951	0.064443	0.14984	0.13667	0.099602	0.10768	0.58417	0.16425	0.65713	0.23838	0	0	0	0	0	0
956426;958634	169778;22616	124106312;229196	FIBRINOGEN B BETA CHAIN	BIOSYNTHETIC CARGO	0	3	0	0	0	2	3	3	4	5	1	2	12	14	16.6154	6	0	0	0	0	0	0	0	0.055107	0	0	0	0.04042	0.055463	0.048333	0.059934	0.22779	0.033201	0.071788	0.63728	0.38325	0.64226	0.14303	0	0	0	0	0	0
956789	793993	149048265	FIBRINOGEN GAMMA POLYPEPTIDE	BIOSYNTHETIC CARGO	0	4	2	0	0	3	8	11	4	5	0	0	9	8	20	7	0	0	0	0	0	0	0	0.073475	0.033462	0	0	0.060631	0.1479	0.17722	0.059934	0.22779	0	0	0.47796	0.219	0.7731	0.16687	0	0	0	0	0	0
957569	1908742	149021367	FIBRINOGEN-LIKE PROTEIN 1	BIOSYNTHETIC CARGO	0	0	0	0	0	0	1	1	3	0	0	0	0	2	2	1	0	0	0	0	0	0	0	0	0	0	0	0	0.018488	0.016111	0.044951	0	0	0	0	0.05475	0.07731	0.023838	0	0	0	0	0	0
959060	22617	229210	FIBRINOPEPTIDE A	BIOSYNTHETIC CARGO	0	1	1	0	1	0	0	0	1	0	2	2	0	1	1	0	0	0	0	0	0	0	0	0.018369	0.016731	0	0.017015	0	0	0	0.014984	0	0.066401	0.071788	0	0.027375	0.038655	0	0	0	0	0	0	0
956294	4364137	149015982	FIBRONECTIN 1	BIOSYNTHETIC CARGO	0	0	2	0	0	0	1	1	6	0	3	7	4	0	0	7	0	0	0	0	0	0	0	0	0.033462	0	0	0	0.018488	0.016111	0.089901	0	0.099602	0.25126	0.21243	0	0	0.16687	0	0	0	0	0	0
960115	3851904	109468797	FIBULIN 7	BIOSYNTHETIC CARGO	0	0	0	0	0	0	0	0	0	0	0	0	0	0	0	0	0	0	0	0	0	1	0	0	0	0	0	0	0	0	0	0	0	0	0	0	0	0	0	0	0	0	0	0.0071896
956754	8548	40352785	FLOTILLIN-1	BIOSYNTHETIC CARGO	0	0	0	0	0	0	0	0	0	0	0	0	0	0	0	0	0	0	0	0	1	8	0	0	0	0	0	0	0	0	0	0	0	0	0	0	0	0	0	0	0	0	0.009985	0.057517
957600	128367	1276651	GAMMA-GLUTAMYL HYDROLASE	BIOSYNTHETIC CARGO	0	0	0	0	0	0	0	0	0	0	0	0	0	0	0	0	0	0	0	0	0	5	0	0	0	0	0	0	0	0	0	0	0	0	0	0	0	0	0	0	0	0	0	0.035948
957573	4304895	149060135	GLYPICAN 4	BIOSYNTHETIC CARGO	0	0	0	0	0	0	0	0	0	0	0	0	0	0	0	0	0	4	2	0	0	0	0	0	0	0	0	0	0	0	0	0	0	0	0	0	0	0	0	0.046734	0.024558	0	0	0
958565	312381	149051136	GOB-4 (ANTERIOR GRADIENT FAMILY)	BIOSYNTHETIC CARGO	0	0	0	0	0	0	0	0	0	0	0	0	0	0	0	0	0	0	0	0	1	2	0	0	0	0	0	0	0	0	0	0	0	0	0	0	0	0	0	0	0	0	0.009985	0.014379
956757	2627322	124053462	HAPTOGLOBIN	BIOSYNTHETIC CARGO	0	1	0	0	3	4	10	18	11	1	1	2	16	22	11	33	0	0	0	0	0	0	0	0.018369	0	0	0.051046	0.080841	0.18488	0.29	0.16482	0.045558	0.033201	0.071788	0.84971	0.60224	0.4252	0.78665	0	0	0	0	0	0
956482	2653984	122065203	HEMOPEXIN	BIOSYNTHETIC CARGO	0	4	0	0	7	1	17	26	21	6	4	12	7	27	16	9	0	0	0	0	1	1	0	0.073475	0	0	0.11911	0.02021	0.31429	0.41888	0.31465	0.27335	0.1328	0.43073	0.37175	0.73912	0.61848	0.21454	0	0	0	0	0.009985	0.0071896
958842	68739	13242285	HEPARIN COFACTOR II	BIOSYNTHETIC CARGO	0	1	1	0	0	0	0	0	0	0	0	0	0	0	0	0	0	0	0	0	0	0	0	0.018369	0.016731	0	0	0	0	0	0	0	0	0	0	0	0	0	0	0	0	0	0	0
958644	108861	13123746	HEPCIDIN	BIOSYNTHETIC CARGO	0	0	0	0	0	0	0	0	1	0	1	4	0	0	0	0	0	0	0	0	0	0	0	0	0	0	0	0	0	0	0.014984	0	0.033201	0.14358	0	0	0	0	0	0	0	0	0	0
957766	137089	11066005	HISTIDINE-RICH GLYCOPROTEIN HRG	BIOSYNTHETIC CARGO	0	0	0	0	0	0	0	0	0	0	0	0	1	0	0	5	0	0	0	0	0	0	0	0	0	0	0	0	0	0	0	0	0	0	0.053107	0	0	0.11919	0	0	0	0	0	0
958627	11776	124067	INSULIN-LIKE GROWTH FACTOR BINDING PROTEIN 4	BIOSYNTHETIC CARGO	0	0	0	0	0	0	1	1	1	0	0	0	0	0	1	0	0	0	0	0	0	0	0	0	0	0	0	0	0.018488	0.016111	0.014984	0	0	0	0	0	0.038655	0	0	0	0	0	0	0
959547	4231307	149016920	INSULIN-LIKE GROWTH FACTOR-BINDING PROTEIN 1	BIOSYNTHETIC CARGO	0	0	0	0	0	0	0	0	0	0	0	0	0	0	0	1	0	0	0	0	0	0	0	0	0	0	0	0	0	0	0	0	0	0	0	0	0	0.023838	0	0	0	0	0	0
960067	4357918	149053317	INTEGRIN ALPHA E2	BIOSYNTHETIC CARGO	1	0	0	0	0	0	0	0	0	0	0	0	0	0	0	0	0	0	0	0	0	0	0.03811	0	0	0	0	0	0	0	0	0	0	0	0	0	0	0	0	0	0	0	0	0
958023	4351670	149034205	INTER-ALPHA TRYPSIN INHIBITOR HEAVY CHAIN 1	BIOSYNTHETIC CARGO	0	0	0	0	0	0	0	1	0	0	0	0	2	1	0	0	0	0	0	0	0	0	0	0	0	0	0	0	0	0.016111	0	0	0	0	0.10621	0.027375	0	0	0	0	0	0	0	0
956670	751041	149034207	INTER-ALPHA TRYPSIN INHIBITOR HEAVY CHAIN 3	BIOSYNTHETIC CARGO	0	0	0	0	0	0	4	13	15	0	1	3	5	6	5	2	0	0	0	0	0	0	0	0	0	0	0	0	0.073951	0.20944	0.22475	0	0.033201	0.10768	0.26553	0.16425	0.19327	0.047676	0	0	0	0	0	0
956351;958152	47186;40462	2292988;1041915	INTER-ALPHA-INHIBITOR H4 HEAVY CHAIN	BIOSYNTHETIC CARGO	0	2	0	0	0	1	11	8	13	2	10	12	7	11	7	8	0	0	0	0	0	0	0	0.036738	0	0	0	0.02021	0.20336	0.12889	0.19479	0.091116	0.33201	0.43073	0.37175	0.30112	0.27058	0.1907	0	0	0	0	0	0
958160	4327192	149021016	INTER-ALPHA-TRYPSIN INHIBITOR HEAVY CHAIN H2	BIOSYNTHETIC CARGO	0	0	0	0	0	0	0	0	0	0	0	0	0	1	0	1	0	0	0	0	0	0	0	0	0	0	0	0	0	0	0	0	0	0	0	0.027375	0	0.023838	0	0	0	0	0	0
957866	319145	38197712	KUNITZ TYPE SERINE PROTEINASE INHIBITOR	BIOSYNTHETIC CARGO	0	0	0	0	0	0	0	0	0	0	0	0	0	0	0	0	0	0	0	0	0	3	0	0	0	0	0	0	0	0	0	0	0	0	0	0	0	0	0	0	0	0	0	0.021569
959213	4342496	149018399	LACTOTRANSFERRIN	BIOSYNTHETIC CARGO	0	0	0	0	0	0	0	0	0	0	0	0	0	0	0	0	0	0	0	0	0	1	0	0	0	0	0	0	0	0	0	0	0	0	0	0	0	0	0	0	0	0	0	0.0071896
957251	3858259	109467872	LIPOCALIN 12	BIOSYNTHETIC CARGO	0	0	0	0	0	0	0	0	0	0	0	0	0	0	0	0	0	0	0	0	13	31	0	0	0	0	0	0	0	0	0	0	0	0	0	0	0	0	0	0	0	0	0.12981	0.22288
958190	68403	149039016	LIPOCALIN 2	BIOSYNTHETIC CARGO	0	0	0	0	0	0	0	0	0	0	0	0	0	0	0	0	0	0	0	1	4	5	0	0	0	0	0	0	0	0	0	0	0	0	0	0	0	0	0	0	0	0.066756	0.03994	0.035948
958006	3940459	149039331	LIPOCALIN 8	BIOSYNTHETIC CARGO	0	0	0	0	0	0	0	0	0	0	0	0	0	0	0	0	0	0	0	0	0	4	0	0	0	0	0	0	0	0	0	0	0	0	0	0	0	0	0	0	0	0	0	0.028758
958391	776085	33340041	LIPOCALIN ELP16	BIOSYNTHETIC CARGO	0	0	0	0	0	0	0	0	0	0	0	0	0	0	0	0	0	0	0	0	1	2	0	0	0	0	0	0	0	0	0	0	0	0	0	0	0	0	0	0	0	0	0.009985	0.014379
958416	274880	149028053	LYMPHOCYTE ANTIGEN 6 COMPLEX G6C	BIOSYNTHETIC CARGO	0	0	0	0	0	0	0	0	0	0	0	0	0	0	0	0	0	0	0	0	5	5	0	0	0	0	0	0	0	0	0	0	0	0	0	0	0	0	0	0	0	0	0.049925	0.035948
958889	4215183	149018192	LYSOZYME-LIKE 4	BIOSYNTHETIC CARGO	0	0	0	0	0	0	0	0	0	0	0	0	0	0	0	0	1	0	1	0	0	0	0	0	0	0	0	0	0	0	0	0	0	0	0	0	0	0	0.046147	0	0.012279	0	0	0
958506	93497	225336	MACROGLOBULIN ALPHA2	BIOSYNTHETIC CARGO	0	0	0	0	0	0	0	0	0	0	0	0	1	0	0	0	0	0	0	1	0	0	0	0	0	0	0	0	0	0	0	0	0	0	0.053107	0	0	0	0	0	0	0.066756	0	0
959541	19138	1942246	MANNOSE-BINDING PROTEIN A	BIOSYNTHETIC CARGO	0	0	0	1	0	1	0	0	1	0	0	0	0	0	1	0	0	0	0	0	0	0	0	0	0	0.028852	0	0.02021	0	0	0.014984	0	0	0	0	0	0.038655	0	0	0	0	0	0	0
957927	44167	205263	MANNOSE-BINDING PROTEIN C	BIOSYNTHETIC CARGO	0	1	1	0	1	0	0	1	0	0	0	0	0	0	0	0	0	0	0	0	0	0	0	0.018369	0.016731	0	0.017015	0	0	0.016111	0	0	0	0	0	0	0	0	0	0	0	0	0	0
959942	753731	109470360	MUCIN 15	BIOSYNTHETIC CARGO	0	0	0	0	0	0	0	0	0	0	0	0	0	0	0	0	0	0	0	0	0	2	0	0	0	0	0	0	0	0	0	0	0	0	0	0	0	0	0	0	0	0	0	0.014379
956581;956835	198556;19325	149064941;1945471	PARAOXONASE 1	BIOSYNTHETIC CARGO	16	25	18	21	27	29	22	36	24	10	11	5	4	23	9	9	0	0	0	0	0	0	0.60976	0.45922	0.30115	0.60589	0.45942	0.5861	0.40673	0.57999	0.3596	0.45558	0.36521	0.17947	0.21243	0.62962	0.34789	0.21454	0	0	0	0	0	0
956611	776520	50927118	PARAOXONASE 2	BIOSYNTHETIC CARGO	4	10	6	7	9	7	3	3	4	0	0	0	1	2	0	1	0	0	0	1	1	9	0.15244	0.18369	0.10038	0.20196	0.15314	0.14147	0.055463	0.048333	0.059934	0	0	0	0.053107	0.05475	0	0.023838	0	0	0	0.066756	0.009985	0.064706
956574	805086	149064945	PARAOXONASE 3	BIOSYNTHETIC CARGO	9	17	23	19	13	18	8	19	20	0	3	3	3	7	3	3	0	0	0	0	0	0	0.34299	0.31227	0.38481	0.54818	0.2212	0.36378	0.1479	0.30611	0.29967	0	0.099602	0.10768	0.15932	0.19162	0.11596	0.071514	0	0	0	0	0	0
958543	4294649	149069256	PHOSPHOLIPASE A2 GROUP VII	BIOSYNTHETIC CARGO	0	0	0	0	0	0	0	0	0	0	0	0	0	0	0	0	0	0	0	0	2	5	0	0	0	0	0	0	0	0	0	0	0	0	0	0	0	0	0	0	0	0	0.01997	0.035948
957928	2740239	149038785	PHOSPHOLIPASE A2 GROUP XIIB	BIOSYNTHETIC CARGO	0	1	1	0	2	0	2	5	7	0	2	0	1	0	0	1	0	0	0	0	0	0	0	0.018369	0.016731	0	0.034031	0	0.036975	0.080554	0.10488	0	0.066401	0	0.053107	0	0	0.023838	0	0	0	0	0	0
958567	4269496	149066563	PLASMA GLUTAMATE CARBOXYPEPTIDASE	BIOSYNTHETIC CARGO	0	0	0	0	0	0	1	0	0	0	0	0	0	0	1	0	0	0	0	0	0	1	0	0	0	0	0	0	0.018488	0	0	0	0	0	0	0	0.038655	0	0	0	0	0	0	0.0071896
956927	144413	132407	PLASMA RETINOL-BINDING PROTEIN	BIOSYNTHETIC CARGO	1	3	4	3	4	4	5	8	5	0	4	3	5	8	8	4	0	0	0	0	0	0	0.03811	0.055107	0.066923	0.086555	0.068062	0.080841	0.092439	0.12889	0.074918	0	0.1328	0.10768	0.26553	0.219	0.30924	0.095352	0	0	0	0	0	0
956337;958742	60419;124523	149027479;554488	PLASMINOGEN	BIOSYNTHETIC CARGO	5	5	11	3	5.2174	3	7	6.3	6.6	2	6	3	4	4	10	18	0	0	0	0	0	0	0.19055	0.091844	0.18404	0.086555	0.088776	0.060631	0.12941	0.1015	0.098891	0.091116	0.1992	0.10768	0.21243	0.1095	0.38655	0.42908	0	0	0	0	0	0
957530	77061	13929078	PLATELET-ACTIVATING FACTOR ACETYLHYDROLASE IB ALPHA SUBUNIT	BIOSYNTHETIC CARGO	0	0	0	0	0	0	0	0	0	0	0	0	0	0	0	0	0	4	0	0	0	0	0	0	0	0	0	0	0	0	0	0	0	0	0	0	0	0	0	0.046734	0	0	0	0
958054	23397	11693154	PLATELET-ACTIVATING FACTOR ACETYLHYDROLASE IB BETA SUBUNIT	BIOSYNTHETIC CARGO	0	0	0	0	0	0	0	0	0	0	0	0	0	0	0	0	0	1	0	0	2	3	0	0	0	0	0	0	0	0	0	0	0	0	0	0	0	0	0	0.011684	0	0	0.01997	0.021569
957262	4362954	149066377	PROCOLLAGEN TYPE XIV ALPHA 1	BIOSYNTHETIC CARGO	0	4	0	0	1	0	0	0	0	0	0	0	0	0	0	0	0	0	0	0	0	0	0	0.073475	0	0	0.017015	0	0	0	0	0	0	0	0	0	0	0	0	0	0	0	0	0
957799	4329787	149038761	PROSAPOSIN	BIOSYNTHETIC CARGO	0	0	0	0	0	0	2	1	6	0	0	0	0	0	0	0	0	1	1	0	0	7	0	0	0	0	0	0	0.036975	0.016111	0.089901	0	0	0	0	0	0	0	0	0.011684	0.012279	0	0	0.050327
958399	4237058	149039357	PROSTAGLANDIN-H2 D-ISOMERASE	BIOSYNTHETIC CARGO	0	0	0	0	0	0	0	0	0	0	0	0	0	0	0	0	0	0	0	0	3	5	0	0	0	0	0	0	0	0	0	0	0	0	0	0	0	0	0	0	0	0	0.029955	0.035948
959012	4271965	149018717	PROSTATIC ACID PHOSPHATASE	BIOSYNTHETIC CARGO	0	0	0	0	0	0	0	0	0	0	0	0	0	0	0	0	0	0	0	0	0	2	0	0	0	0	0	0	0	0	0	0	0	0	0	0	0	0	0	0	0	0	0	0.014379
956965	31503	135809	PROTHROMBIN	BIOSYNTHETIC CARGO	0	1	1	0	0	0	1	0	0	0	0	0	1	2	2	3	0	0	0	0	0	0	0	0.018369	0.016731	0	0	0	0.018488	0	0	0	0	0	0.053107	0.05475	0.07731	0.071514	0	0	0	0	0	0
958966	2626845	56404317	RIBONUCLEASE 13	BIOSYNTHETIC CARGO	0	0	0	0	0	0	0	0	0	0	0	0	0	0	0	0	0	0	0	0	0	1	0	0	0	0	0	0	0	0	0	0	0	0	0	0	0	0	0	0	0	0	0	0.0071896
959085	42830	149033639	RIBONUCLEASE 4	BIOSYNTHETIC CARGO	0	0	0	0	0	0	1	0	0	0	0	0	0	0	0	0	0	0	0	0	0	0	0	0	0	0	0	0	0.018488	0	0	0	0	0	0	0	0	0	0	0	0	0	0	0
957972	222129	149033634	RIBONUCLEASE-LIKE PROTEIN 10	BIOSYNTHETIC CARGO	0	0	0	0	0	0	0	0	0	0	0	0	0	0	0	0	0	0	0	0	0	5	0	0	0	0	0	0	0	0	0	0	0	0	0	0	0	0	0	0	0	0	0	0.035948
958321	2626918	56404315	RIBONUCLEASE-LIKE PROTEIN 12	BIOSYNTHETIC CARGO	0	0	0	0	0	0	0	0	0	0	0	0	0	0	0	0	0	0	0	0	6	12	0	0	0	0	0	0	0	0	0	0	0	0	0	0	0	0	0	0	0	0	0.05991	0.086275
957665	43395	1195461	SECRETED PHOSPHOPROTEIN 24	BIOSYNTHETIC CARGO	0	0	0	0	0	0	2	1	4	0	0	0	2	2	1	1	0	0	0	0	0	0	0	0	0	0	0	0	0.036975	0.016111	0.059934	0	0	0	0.10621	0.05475	0.038655	0.023838	0	0	0	0	0	0
959196	1271	144953874	SELENOPROTEIN P	BIOSYNTHETIC CARGO	0	0	0	0	0	0	0	0	0	0	0	0	0	1	0	0	0	0	0	0	0	0	0	0	0	0	0	0	0	0	0	0	0	0	0	0.027375	0	0	0	0	0	0	0	0
956546	4308557	133777117	SERINE (OR CYSTEINE) PEPTIDASE INHIBITOR A3N	BIOSYNTHETIC CARGO	0	2	2.037	0	2.4	2	5.5263	4	5.9091	5.6	0	0	4.2857	12.2222	21.3158	5.4933	0	0	0	0	0	0	0	0.036738	0.034081	0	0.040837	0.04042	0.10217	0.064443	0.088539	0.25513	0	0	0.2276	0.33458	0.82396	0.13095	0	0	0	0	0	0
957237	3855846	149025418	SERINE (OR CYSTEINE) PEPTIDASE INHIBITOR CLADE A MEMBER 1F	BIOSYNTHETIC CARGO	0	0	0	0	0	0	0	0	0	0	0	0	0	0	0	0	0	0	0	7	2	10	0	0	0	0	0	0	0	0	0	0	0	0	0	0	0	0	0	0	0	0.46729	0.01997	0.071896
956658	4313061	149058268	SERINE (OR CYSTEINE) PEPTIDASE INHIBITOR CLADE C (ANTITHROMBIN) MEMBER 1	BIOSYNTHETIC CARGO	0	1	0	1	1	1	8	10.9091	9	1	4	5	3	12	18	6	0	0	0	0	0	0	0	0.018369	0	0.028852	0.017015	0.02021	0.1479	0.17575	0.13485	0.045558	0.1328	0.17947	0.15932	0.3285	0.69579	0.14303	0	0	0	0	0	0
960093	4285363	149025429	SERINE (OR CYSTEINE) PROTEINASE INHIBITOR CLADE A (ALPHA-1 ANTIPROTEINASE ANTITRYPSIN) MEMBER 4	BIOSYNTHETIC CARGO	0	0	0	0	0	0	0	0	0	0	0	0	0	1	0	0	0	0	0	0	0	0	0	0	0	0	0	0	0	0	0	0	0	0	0	0.027375	0	0	0	0	0	0	0	0
957485	313940	149045246	SERINE (OR CYSTEINE) PROTEINASE INHIBITOR CLADE B (OVALBUMIN) MEMBER 6	BIOSYNTHETIC CARGO	0	0	0	0	0	0	0	0	0	0	0	0	0	0	0	0	0	1	1	0	3	4	0	0	0	0	0	0	0	0	0	0	0	0	0	0	0	0	0	0.011684	0.012279	0	0.029955	0.028758
957816	222317	149022421	SERINE (OR CYSTEINE) PROTEINASE INHIBITOR CLADE G (C1 INHIBITOR) MEMBER 1	BIOSYNTHETIC CARGO	0	0	0	0	0	0	0	1	1	0	0	0	1	1	1	0	0	0	0	0	0	0	0	0	0	0	0	0	0	0.016111	0.014984	0	0	0	0.053107	0.027375	0.038655	0	0	0	0	0	0	0
956905	4307977	149068858	SERINE (OR CYSTEINE) PROTEINASE INHIBITOR CLADE H MEMBER 1	BIOSYNTHETIC CARGO	0	0	2	0	0	1	0	0	0	0	0	0	0	0	1	0	0	0	0	2	11	14	0	0	0.033462	0	0	0.02021	0	0	0	0	0	0	0	0	0.038655	0	0	0	0	0.13351	0.10984	0.10065
957181	224458	149045252	SERINE PROTEASE INHIBITOR 6	BIOSYNTHETIC CARGO	0	0	0	0	0	0	0	0	0	0	0	0	0	0	0	0	0	0	0	0	10	5	0	0	0	0	0	0	0	0	0	0	0	0	0	0	0	0	0	0	0	0	0.09985	0.035948
956483	166149	31747315	SERINE PROTEASE INHIBITOR A3L	BIOSYNTHETIC CARGO	0	4.3333	4.7222	2	4.85	3.7143	21.7963	23.2	9.1779	2.0667	8.3333	12	18.2143	22.8978	10.6842	10.081	0	0	0	0	0	0	0	0.079598	0.079007	0.057703	0.082525	0.075066	0.40296	0.37377	0.13752	0.094153	0.27667	0.43073	0.9673	0.62682	0.413	0.24031	0	0	0	0	0	0
957651	160655	149025431	SERINE PROTEASE INHIBITOR A3M	BIOSYNTHETIC CARGO	0	0	0	0	0	0	0	0	0	0	0	0	0	0	0	1	0	0	0	0	0	0	0	0	0	0	0	0	0	0	0	0	0	0	0	0	0	0.023838	0	0	0	0	0	0
958018	4257702	149052797	SERINE PROTEASE MPN2 (MARAPSIN-2)	BIOSYNTHETIC CARGO	0	0	0	0	0	0	0	0	0	0	0	0	0	0	0	0	0	0	0	0	2	6	0	0	0	0	0	0	0	0	0	0	0	0	0	0	0	0	0	0	0	0	0.01997	0.043138
958390	126645	204584	SEROTRANSFERRIN	BIOSYNTHETIC CARGO	0	0	0	0	0	0	1	0	0	0	0	0	0	0	0	0	0	0	0	0	0	0	0	0	0	0	0	0	0.018488	0	0	0	0	0	0	0	0	0	0	0	0	0	0	0
956129;956130;956131	4370346;120645;1878674	124028612;55628;158138568	SERUM ALBUMIN	BIOSYNTHETIC CARGO	17	48	50	31	85.8842	42	160	198	110	36	54	53	139	93	94	118	1	7	6	19	100	91	0.64787	0.8817	0.83654	0.8944	1.4614	0.84883	2.958	3.1899	1.6482	1.6401	1.7928	1.9024	7.3818	2.5459	3.6336	2.8129	0.046147	0.081785	0.073674	1.2684	0.9985	0.65425
956881	52390	148747488	SERUM AMYLOID P-COMPONENT	BIOSYNTHETIC CARGO	0	0	3	0	2	2	3	6	3	0	0	0	2	6	2	2	0	0	0	0	0	0	0	0	0.050192	0	0.034031	0.04042	0.055463	0.096665	0.044951	0	0	0	0.10621	0.16425	0.07731	0.047676	0	0	0	0	0	0
958956	3856820	109469218	SIMILAR TO ALPHA 3 TYPE VI COLLAGEN ISOFORM 1	BIOSYNTHETIC CARGO	0	0	0	0	0	0	0	0	0	0	0	0	0	0	0	0	0	0	0	0	0	4	0	0	0	0	0	0	0	0	0	0	0	0	0	0	0	0	0	0	0	0	0	0.028758
958604	3855844	109478681	SIMILAR TO ALPHA-1-ANTITRYPSIN-RELATED PROTEIN	BIOSYNTHETIC CARGO	0	0	0	0	0	0	0	0	0	0	0	0	0	0	0	0	0	0	0	0	1	4	0	0	0	0	0	0	0	0	0	0	0	0	0	0	0	0	0	0	0	0	0.009985	0.028758
958725	3856529	109465483	SIMILAR TO AMYLASE 2	BIOSYNTHETIC CARGO	0	0	0	0	0	0	0	0	0	0	0	0	0	0	2	0	0	0	0	0	0	0	0	0	0	0	0	0	0	0	0	0	0	0	0	0	0.07731	0	0	0	0	0	0	0
958319	355419	149024330	SIMILAR TO COMPLEMENT COMPONENT 1 Q SUBCOMPONENT ALPHA POLYPEPTIDE	BIOSYNTHETIC CARGO	0	1	0	0	1	0	0	0	0	0	0	0	0	1	0	0	0	0	0	0	0	0	0	0.018369	0	0	0.017015	0	0	0	0	0	0	0	0	0.027375	0	0	0	0	0	0	0	0
959678	3856818	109471298	SIMILAR TO EPPIN	BIOSYNTHETIC CARGO	0	0	0	0	0	0	0	0	0	0	0	0	0	0	0	0	0	0	0	0	1	0	0	0	0	0	0	0	0	0	0	0	0	0	0	0	0	0	0	0	0	0	0.009985	0
959568	4241028	149063935	SIMILAR TO IL25	BIOSYNTHETIC CARGO	0	0	0	0	0	0	1	1	1	0	0	0	0	0	0	0	0	0	0	0	0	0	0	0	0	0	0	0	0.018488	0.016111	0.014984	0	0	0	0	0	0	0	0	0	0	0	0	0
958936	3853627	109459628	SIMILAR TO MUCIN 5 SUBTYPE B TRACHEOBRONCHIAL	BIOSYNTHETIC CARGO	0	0	0	0	0	0	0	0	0	0	0	0	0	0	0	0	0	0	0	0	2	0	0	0	0	0	0	0	0	0	0	0	0	0	0	0	0	0	0	0	0	0	0.01997	0
958602	4285025	149030278	SIMILAR TO PLASMA KALLIKREIN	BIOSYNTHETIC CARGO	0	0	0	0	0	0	0	0	0	0	0	0	0	0	0	0	0	0	0	0	5	7	0	0	0	0	0	0	0	0	0	0	0	0	0	0	0	0	0	0	0	0	0.049925	0.050327
957342	290097	149065340	SIMILAR TO PRETRYPSINOGEN 3	BIOSYNTHETIC CARGO	0	0	0	0	0	0	0	0	0	0	0	0	0	0	0	0	2	7	15	0	0	0	0	0	0	0	0	0	0	0	0	0	0	0	0	0	0	0	0.092293	0.081785	0.18418	0	0	0
959437	124397	262199	SIMILAR TO SERUM ALBUMIN	BIOSYNTHETIC CARGO	0	0	0	0	0	0	4	0	0	0	0	0	0	0	0	0	0	0	0	0	0	0	0	0	0	0	0	0	0.073951	0	0	0	0	0	0	0	0	0	0	0	0	0	0	0
958068	312828	149025978	SMALL INDUCIBLE CYTOKINE SUBFAMILY E MEMBER 1	BIOSYNTHETIC CARGO	0	0	0	0	0	0	0	0	0	0	0	0	0	0	0	0	0	4	0	0	1	0	0	0	0	0	0	0	0	0	0	0	0	0	0	0	0	0	0	0.046734	0	0	0.009985	0
958568	38337	1585497	SPARC (OSTEONECTIN) (BASEMENT-MEMBRANE PROTEIN 40)	BIOSYNTHETIC CARGO	0	0	0	0	0	0	0	0	0	0	0	0	0	0	0	0	0	0	0	0	0	1	0	0	0	0	0	0	0	0	0	0	0	0	0	0	0	0	0	0	0	0	0	0.0071896
958379	2734567	117558367	SPERM EQUATORIAL SEGMENT PROTEIN 1	BIOSYNTHETIC CARGO	0	0	0	0	0	0	0	0	0	0	0	0	0	0	0	0	0	2	4	0	0	0	0	0	0	0	0	0	0	0	0	0	0	0	0	0	0	0	0	0.023367	0.049116	0	0	0
957718	4108866	116487729	SPERMATOGENESIS-ASSOCIATED PROTEIN 6	BIOSYNTHETIC CARGO	0	0	0	0	0	0	0	0	0	0	0	0	0	0	0	0	0	11	5	0	0	0	0	0	0	0	0	0	0	0	0	0	0	0	0	0	0	0	0	0.12852	0.061395	0	0	0
958418	171809	19073599	T-CELL IMMUNOMODULATORY PROTEIN	BIOSYNTHETIC CARGO	0	0	0	0	0	0	0	0	0	0	0	0	0	0	0	0	0	0	0	0	3	3	0	0	0	0	0	0	0	0	0	0	0	0	0	0	0	0	0	0	0	0	0.029955	0.021569
957478	792027	50926197	TESTICULAR SERINE PROTEASE 1	BIOSYNTHETIC CARGO	0	0	0	0	0	0	0	0	0	0	0	0	0	0	0	0	0	1	0	1	12	12	0	0	0	0	0	0	0	0	0	0	0	0	0	0	0	0	0	0.011684	0	0.066756	0.11982	0.086275
959947	3868911	149046411	TESTICULAR SERINE PROTEASE 2	BIOSYNTHETIC CARGO	0	0	0	0	0	0	0	0	0	0	0	0	0	0	0	0	0	0	0	0	0	1	0	0	0	0	0	0	0	0	0	0	0	0	0	0	0	0	0	0	0	0	0	0.0071896
956737	134815	12408304	TESTIS LIPID-BINDING PROTEIN (PERF 15)	BIOSYNTHETIC CARGO	0	0	0	0	0	0	0	0	0	0	0	0	0	0	0	0	9	24	25	2	4	4	0	0	0	0	0	0	0	0	0	0	0	0	0	0	0	0	0.41532	0.28041	0.30697	0.13351	0.03994	0.028758
959128	84139	202632	TESTIS-SPECIFIC ANDROGEN-BINDING PROTEIN	BIOSYNTHETIC CARGO	0	0	0	0	0	0	0	0	0	0	0	0	0	0	0	0	0	0	0	0	0	2	0	0	0	0	0	0	0	0	0	0	0	0	0	0	0	0	0	0	0	0	0	0.014379
957310	3965	205085	T-KININOGEN I	BIOSYNTHETIC CARGO	0	1	1	0	1	1	4	8	4	1	1	2	0	6	3	1	0	0	0	0	0	0	0	0.018369	0.016731	0	0.017015	0.02021	0.073951	0.12889	0.059934	0.045558	0.033201	0.071788	0	0.16425	0.11596	0.023838	0	0	0	0	0	0
958227	90533	11968124	TRANSCOBALAMIN II	BIOSYNTHETIC CARGO	0	0	0	0	0	0	0	0	1	0	0	0	0	0	0	0	0	0	0	0	0	2	0	0	0	0	0	0	0	0	0.014984	0	0	0	0	0	0	0	0	0	0	0	0	0.014379
956145;956152	166406;37301	122066515;1854476	TRANSFERRIN	BIOSYNTHETIC CARGO	24	41	35.9714	31	45.9773	50	79	81.975	54	22	24	27	34	59	41	56	0	0	1	3	27	22	0.91463	0.75312	0.60183	0.8944	0.78233	1.0105	1.4605	1.3207	0.80911	1.0023	0.79681	0.96913	1.8056	1.6151	1.5848	1.3349	0	0	0.012279	0.20027	0.2696	0.15817
956980	52521	3212532	TRANSTHYRETIN	BIOSYNTHETIC CARGO	0	3	5	4	3	3	6	8	6	0	4	3	8	9	8	10	0	0	0	0	0	1	0	0.055107	0.083654	0.11541	0.051046	0.060631	0.11093	0.12889	0.089901	0	0.1328	0.10768	0.42485	0.24637	0.30924	0.23838	0	0	0	0	0	0.0071896
959750	780305	45479292	TSUKUSHIN	BIOSYNTHETIC CARGO	0	0	0	0	0	0	0	0	0	0	1	0	0	0	0	0	0	0	0	0	0	0	0	0	0	0	0	0	0	0	0	0	0.033201	0	0	0	0	0	0	0	0	0	0	0
959990	4209293	149029751	URINARY PROTEIN 1	BIOSYNTHETIC CARGO	0	0	0	0	0	0	0	0	0	0	1	0	0	0	0	0	0	0	0	0	0	0	0	0	0	0	0	0	0	0	0	0	0.033201	0	0	0	0	0	0	0	0	0	0	0
956381	86608	149033742	VITAMIN D-BINDING PROTEIN	BIOSYNTHETIC CARGO	0	1	1	0	4	2	12	12	4	2	2	3	8	4	16	20	0	0	0	0	3	3	0	0.018369	0.016731	0	0.068062	0.04042	0.22185	0.19333	0.059934	0.091116	0.066401	0.10768	0.42485	0.1095	0.61848	0.47676	0	0	0	0	0.029955	0.021569
958306	75051	400853	VITAMIN-K-DEPENDENT PROTEIN C	BIOSYNTHETIC CARGO	0	1	0	0	0	0	0	0	0	0	0	0	0	0	0	0	0	0	0	0	0	0	0	0.018369	0	0	0	0	0	0	0	0	0	0	0	0	0	0	0	0	0	0	0	0
957620	2880718	149053542	VITRONECTIN	BIOSYNTHETIC CARGO	1	6	4	1	2	1	3	3	5	0	1	0	1	5	1	3	0	0	0	0	0	0	0.03811	0.11021	0.066923	0.028852	0.034031	0.02021	0.055463	0.048333	0.074918	0	0.033201	0	0.053107	0.13687	0.038655	0.071514	0	0	0	0	0	0
958382	4296184	149016945	ZONA PELLUCIDA-BINDING PROTEIN 1	BIOSYNTHETIC CARGO	0	0	0	0	0	0	0	0	0	0	0	0	0	0	0	0	2	2	2	0	0	0	0	0	0	0	0	0	0	0	0	0	0	0	0	0	0	0	0.092293	0.023367	0.024558	0	0	0
958613	171029	149024601	ANGIOTENSIN 2 TYPE 1 RECEPTOR-ASSOCIATED PROTEIN	BLOOD + OTHER CELLS	0	0	0	0	0	0	0	0	0	0	0	0	0	0	0	0	0	0	0	0	1	1	0	0	0	0	0	0	0	0	0	0	0	0	0	0	0	0	0	0	0	0	0.009985	0.0071896
958150	4344348	149019075	CD109 ANTIGEN	BLOOD + OTHER CELLS	0	0	0	0	0	0	0	0	0	0	0	0	0	0	0	0	0	1	0	0	3	3	0	0	0	0	0	0	0	0	0	0	0	0	0	0	0	0	0	0.011684	0	0	0.029955	0.021569
956525	4357116	149049507	CD163	BLOOD + OTHER CELLS	0	0	0	0	0	0	0	0	0	0	1	1	0	0	0	0	0	0	0	0	16	18	0	0	0	0	0	0	0	0	0	0	0.033201	0.035894	0	0	0	0	0	0	0	0	0.15976	0.12941
956997	78164	13929058	CD166 ANTIGEN	BLOOD + OTHER CELLS	0	0	0	0	2	0	0	1	1	0	0	0	0	1	0	1	0	0	0	0	3	14	0	0	0	0	0.034031	0	0	0.016111	0.014984	0	0	0	0	0.027375	0	0.023838	0	0	0	0	0.029955	0.10065
959049	104961	5929904	CD63 ANTIGEN	BLOOD + OTHER CELLS	0	0	0	0	0	0	0	0	0	0	0	0	0	0	0	0	0	0	0	0	0	1	0	0	0	0	0	0	0	0	0	0	0	0	0	0	0	0	0	0	0	0	0	0.0071896
957148	775533	46237594	COMPLEMENT FACTOR B	BLOOD + OTHER CELLS	0	1	0	0	0	0	0	1	1	0	1	2	2	7	1	2	0	0	0	0	0	0	0	0.018369	0	0	0	0	0	0.016111	0.014984	0	0.033201	0.071788	0.10621	0.19162	0.038655	0.047676	0	0	0	0	0	0
957208	172827	149051974	EOSINOPHIL SERINE PROTEASE 1	BLOOD + OTHER CELLS	0	0	0	0	0	0	0	0	0	0	0	0	0	0	0	0	0	2	4	5	28	27	0	0	0	0	0	0	0	0	0	0	0	0	0	0	0	0	0	0.023367	0.049116	0.33378	0.27958	0.19412
959371	4362617	149057782	ERYTHROID ANKYRIN 1	BLOOD + OTHER CELLS	0	0	0	0	0	0	0	0	1	0	0	0	0	0	0	0	0	0	0	0	0	0	0	0	0	0	0	0	0	0	0.014984	0	0	0	0	0	0	0	0	0	0	0	0	0
956964	725563	33303718	ERYTHROID SPECTRIN ALPHA	BLOOD + OTHER CELLS	0	0	0	0	0	0	0	0	2	0	0	0	0	0	0	0	0	0	0	0	0	0	0	0	0	0	0	0	0	0	0.029967	0	0	0	0	0	0	0	0	0	0	0	0	0
956599	726511	33303720	ERYTHROID SPECTRIN BETA	BLOOD + OTHER CELLS	0	0	0	0	0	0	0	0	13	0	0	0	0	0	0	0	0	0	0	0	0	0	0	0	0	0	0	0	0	0	0.19479	0	0	0	0	0	0	0	0	0	0	0	0	0
958251	271057	109489283	FAMILY WITH SEQUENCE SIMILARITY 20 MEMBER A	BLOOD + OTHER CELLS	0	0	0	0	0	0	0	0	1	2	0	0	0	0	0	0	0	0	0	0	0	0	0	0	0	0	0	0	0	0	0.014984	0.091116	0	0	0	0	0	0	0	0	0	0	0	0
956522	28543	122514	HEMOGLOBIN BETA 1 CHAIN	BLOOD + OTHER CELLS	18	20	29.2857	23	29	19	18	14	0	4	5	2	4	0	0	11	0	0	0	4	13	19	0.68598	0.36738	0.48997	0.66359	0.49345	0.38399	0.33278	0.22555	0	0.18223	0.166	0.071788	0.21243	0	0	0.26222	0	0	0	0.26702	0.12981	0.1366
956971;956978	3923;109334	122477;1304381	HEMOGLOBIN SUBUNIT ALPHA-1/2	BLOOD + OTHER CELLS	10	25	17	10	15	13	16	7	10	0	0	2	4	4	0	7	0	0	0	0	12	11	0.3811	0.45922	0.28442	0.28852	0.25523	0.26273	0.2958	0.11278	0.14984	0	0	0.071788	0.21243	0.1095	0	0.16687	0	0	0	0	0.11982	0.079085
959312	84256	119870	HIGH AFFINITY IMMUNOGLOBULIN EPSILON RECEPTOR GAMMA-SUBUNIT	BLOOD + OTHER CELLS	0	0	0	0	0	0	0	1	0	0	0	0	0	0	0	0	0	0	0	0	0	2	0	0	0	0	0	0	0	0.016111	0	0	0	0	0	0	0	0	0	0	0	0	0	0.014379
959680	62937	13399989	IG GAMMA-2A CHAIN C REGION	BLOOD + OTHER CELLS	0	0	0	0	0	0	1	0	0	0	0	0	0	0	0	0	0	0	0	0	0	0	0	0	0	0	0	0	0.018488	0	0	0	0	0	0	0	0	0	0	0	0	0	0	0
959473	3323242	74355892	IG MU CHAIN C REGION SECRETED FORM	BLOOD + OTHER CELLS	0	0	0	0	0	0	0	0	0	0	0	0	0	0	0	0	0	0	0	0	0	1	0	0	0	0	0	0	0	0	0	0	0	0	0	0	0	0	0	0	0	0	0	0.0071896
958494	263910	23559227	IMMUNOGLOBULIN ALPHA HEAVY CHAIN	BLOOD + OTHER CELLS	0	0	0	0	0	0	2	1	0	0	0	0	0	0	0	0	0	0	0	0	0	0	0	0	0	0	0	0	0.036975	0.016111	0	0	0	0	0	0	0	0	0	0	0	0	0	0
957801	79012	243866	IMMUNOGLOBULIN HEAVY CHAIN	BLOOD + OTHER CELLS	0	0	0	0	0	0	8	0	0	0	0	0	0	0	0	0	0	0	0	0	0	0	0	0	0	0	0	0	0.1479	0	0	0	0	0	0	0	0	0	0	0	0	0	0	0
958982	138253	7650278	IMMUNOGLOBULIN KAPPA LIGHT CHAIN VARIABLE REGION	BLOOD + OTHER CELLS	0	0	0	0	0	0	1	0	0	0	0	0	0	0	0	0	0	0	0	0	0	0	0	0	0	0	0	0	0.018488	0	0	0	0	0	0	0	0	0	0	0	0	0	0	0
958180	3134727	68534280	IMMUNOGLOBULIN KAPPA-CHAIN VJC	BLOOD + OTHER CELLS	0	0	0	0	0	0	3	4	1	0	0	0	0	0	0	0	0	0	0	0	0	0	0	0	0	0	0	0	0.055463	0.064443	0.014984	0	0	0	0	0	0	0	0	0	0	0	0	0
957095	79013	243868	IMMUNOGLOBULIN LIGHT CHAIN	BLOOD + OTHER CELLS	0	0	0	0	0	0	16	0	0	0	0	0	0	0	0	0	0	0	0	0	0	0	0	0	0	0	0	0	0.2958	0	0	0	0	0	0	0	0	0	0	0	0	0	0	0
959433	4238017	149039819	LEUKOCYTE CELL-DERIVED CHEMOTAXIN 2	BLOOD + OTHER CELLS	0	0	0	0	0	0	0	0	0	0	0	0	0	1	0	0	0	0	0	0	0	0	0	0	0	0	0	0	0	0	0	0	0	0	0	0.027375	0	0	0	0	0	0	0	0
958003	44156	149058490	LEUKOCYTE COMMON ANTIGEN	BLOOD + OTHER CELLS	0	0	0	0	0	0	0	0	0	0	0	0	0	0	0	0	0	0	0	0	1	4	0	0	0	0	0	0	0	0	0	0	0	0	0	0	0	0	0	0	0	0	0.009985	0.028758
959429	4239664	149060382	LEUKOCYTE SURFACE ANTIGEN CD47	BLOOD + OTHER CELLS	0	0	0	0	0	0	0	0	0	0	0	0	0	0	0	0	0	0	0	0	0	4	0	0	0	0	0	0	0	0	0	0	0	0	0	0	0	0	0	0	0	0	0	0.028758
956267	373413	54035327	LYMPHOCYTE CYTOSOLIC PROTEIN 1	BLOOD + OTHER CELLS	0	0	0	0	0	0	0	0	0	0	0	0	0	0	0	0	0	0	0	4.8	41	37.5652	0	0	0	0	0	0	0	0	0	0	0	0	0	0	0	0	0	0	0	0.32043	0.40939	0.27008
957944	3690	1199655	MEMBRANE ATTACK COMPLEX INHIBITION FACTOR	BLOOD + OTHER CELLS	0	0	0	0	0	0	0	0	0	0	0	0	0	0	0	0	0	2	0	4	12	15	0	0	0	0	0	0	0	0	0	0	0	0	0	0	0	0	0	0.023367	0	0.26702	0.11982	0.10784
958178	176262	12018298	MPS1 PROTEIN	BLOOD + OTHER CELLS	0	0	0	0	0	0	0	1	1	0	0	0	0	0	0	0	0	0	0	0	0	0	0	0	0	0	0	0	0	0.016111	0.014984	0	0	0	0	0	0	0	0	0	0	0	0	0
957773	234797	37361906	NATURAL KILLER CELL-SPECIFIC ANTIGEN KLIP1	BLOOD + OTHER CELLS	0	0	0	0	0	0	1	5	8	1	2	2	0	2	1	1	1	1	0	0	0	0	0	0	0	0	0	0	0.018488	0.080554	0.11987	0.045558	0.066401	0.071788	0	0.05475	0.038655	0.023838	0.046147	0.011684	0	0	0	0
959511	3669607	90959753	PLATELET GLYCOPROTEIN 4	BLOOD + OTHER CELLS	0	0	0	0	0	0	2	0	0	0	0	0	0	0	0	0	0	0	0	0	0	1	0	0	0	0	0	0	0.036975	0	0	0	0	0	0	0	0	0	0	0	0	0	0	0.0071896
959095	4309613	149024242	RH BLOOD GROUP D ANTIGEN	BLOOD + OTHER CELLS	0	0	0	0	0	0	0	0	1	0	0	0	0	0	0	0	0	0	0	0	0	0	0	0	0	0	0	0	0	0	0.014984	0	0	0	0	0	0	0	0	0	0	0	0	0
960001	3878967	109495339	SIMILAR TO LEUKOSIALIN	BLOOD + OTHER CELLS	0	0	0	0	0	0	0	0	0	0	0	0	0	0	0	0	0	0	1	0	0	0	0	0	0	0	0	0	0	0	0	0	0	0	0	0	0	0	0	0	0.012279	0	0	0
958749	312714	11559933	STROMAL CELL DERIVED FACTOR 1 GAMMA	BLOOD + OTHER CELLS	0	0	0	0	0	0	0	0	1	0	0	0	0	0	0	0	0	0	0	0	0	0	0	0	0	0	0	0	0	0	0.014984	0	0	0	0	0	0	0	0	0	0	0	0	0
958149	12016	12229601	T-CELL SURFACE GLYCOPROTEIN CD1D	BLOOD + OTHER CELLS	0	0	0	0	0	0	3	2	3	0	0	0	0	0	0	0	0	0	0	0	3	2	0	0	0	0	0	0	0.055463	0.032222	0.044951	0	0	0	0	0	0	0	0	0	0	0	0.029955	0.014379
956895	168542	802111	ZERO BETA-GLOBIN	BLOOD + OTHER CELLS	0	0	4.7143	0	4	4	0	0	0	0	0	0	0	0	0	0	0	0	0	0	0	0	0	0	0.078874	0	0.068062	0.080841	0	0	0	0	0	0	0	0	0	0	0	0	0	0	0	0
957030	64664	15529614	45 KDA CALCIUM-BINDING PROTEIN	CALCIUM TRANS/BIND	0	0	0	0	0	0	3	3	6	8	3	4	3	0	3	1	12	2	8	0	0	1	0	0	0	0	0	0	0.055463	0.048333	0.089901	0.36446	0.099602	0.14358	0.15932	0	0.11596	0.023838	0.55376	0.023367	0.098232	0	0	0.0071896
957994	84292	238644	CALCINEURIN REGULATORY CHAIN-LIKE PROTEIN	CALCIUM TRANS/BIND	0	0	0	0	0	0	0	0	0	0	0	0	0	0	0	0	0	0	0	3	2	0	0	0	0	0	0	0	0	0	0	0	0	0	0	0	0	0	0	0	0	0.20027	0.01997	0
957969	113147	149042602	CALCIUM REGULATED HEAT STABLE PROTEIN 1	CALCIUM TRANS/BIND	0	0	0	0	0	0	0	0	0	0	0	0	0	0	0	0	0	9	4	0	0	1	0	0	0	0	0	0	0	0	0	0	0	0	0	0	0	0	0	0.10515	0.049116	0	0	0.0071896
958175	4247317	149023014	CALCIUM-BINDING PROTEIN P22	CALCIUM TRANS/BIND	0	0	0	0	2	1	1	0	1	0	0	0	0	0	0	0	0	0	0	1	0	2	0	0	0	0	0.034031	0.02021	0.018488	0	0.014984	0	0	0	0	0	0	0	0	0	0	0.066756	0	0.014379
957615	4259299	149015656	CALCIUM-BINDING TYROSINE-(Y)-PHOSPHORYLATION REGULATED	CALCIUM TRANS/BIND	0	0	0	0	0	0	0	0	0	0	0	0	0	0	0	0	0	6	3	0	0	0	0	0	0	0	0	0	0	0	0	0	0	0	0	0	0	0	0	0.070102	0.036837	0	0	0
956716	41219	202862	CALCIUM-TRANSPORTING ATPASE TYPE 2C MEMBER 1	CALCIUM TRANS/BIND	0	0	0	0	0	0	1	0	1	6	6	7	0	0	0	1	0	0	0	0	0	1	0	0	0	0	0	0	0.018488	0	0.014984	0.27335	0.1992	0.25126	0	0	0	0.023838	0	0	0	0	0	0.0071896
959044	4201601	149033025	CALGIZZARIN	CALCIUM TRANS/BIND	0	0	0	0	0	0	0	0	0	0	0	0	0	0	0	0	0	0	0	0	1	2	0	0	0	0	0	0	0	0	0	0	0	0	0	0	0	0	0	0	0	0	0.009985	0.014379
957630;957808	120560;160290	157836784;28948873	CALMODULIN	CALCIUM TRANS/BIND	0	0	0	0	1	0	0	0	0	0	0	0	0	0	0	0	1	4	1	1	4	5	0	0	0	0	0.017015	0	0	0	0	0	0	0	0	0	0	0	0.046147	0.046734	0.012279	0.066756	0.03994	0.035948
957854	2880128	149068900	CALPAIN 5	CALCIUM TRANS/BIND	0	0	0	0	0	0	0	0	0	0	0	0	0	0	0	0	0	0	0	0	0	4	0	0	0	0	0	0	0	0	0	0	0	0	0	0	0	0	0	0	0	0	0	0.028758
957680;958475	76638;723104	1794205;42543459	CALPAIN SMALL SUBUNIT 1	CALCIUM TRANS/BIND	0	0	0	0	0	0	0	0	0	0	0	0	0	0	0	0	0	0	0	0	5	7	0	0	0	0	0	0	0	0	0	0	0	0	0	0	0	0	0	0	0	0	0.049925	0.050327
957389;957643	268188;85740	149065136;2511701	CALUMENIN	CALCIUM TRANS/BIND	0	1	0	0	0	0	1	4	2	1	2	0	0	0	0	0	0	0	0	0	0	1	0	0.018369	0	0	0	0	0.018488	0.064443	0.029967	0.045558	0.066401	0	0	0	0	0	0	0	0	0	0	0.0071896
959496	216765	109506905	CENTRIN 1 (CALTRACTIN)	CALCIUM TRANS/BIND	0	0	0	0	0	0	0	0	0	0	0	0	0	0	0	0	0	1	0	0	0	0	0	0	0	0	0	0	0	0	0	0	0	0	0	0	0	0	0	0.011684	0	0	0	0
956199	4363686	149036555	DYSFERLIN (DYSTROPHY ASSOCIATED FER-1 LIKE PROTEIN)	CALCIUM TRANS/BIND	0	0	0	0	0	0	0	0	0	0	0	0	0	0	0	0	0	0	0	0	32.6038	5	0	0	0	0	0	0	0	0	0	0	0	0	0	0	0	0	0	0	0	0	0.32555	0.035948
956845	171187	109478285	FIBROUS SHEATH CABYR-BINDING PROTEIN	CALCIUM TRANS/BIND	0	0	0	0	0	0	0	0	0	0	0	0	0	0	0	0	0	14	6	0	0	0	0	0	0	0	0	0	0	0	0	0	0	0	0	0	0	0	0	0.16357	0.073674	0	0	0
956200	60416	13384171	NUCLEOBINDIN 1	CALCIUM TRANS/BIND	0	0	0	0	3	0	71	76.3455	77	50	92.748	69.6602	16	1	21	24	11	3	13	0	2	13	0	0	0	0	0.051046	0	1.3126	1.23	1.1537	2.2779	3.0793	2.5004	0.84971	0.027375	0.81175	0.57211	0.50761	0.035051	0.15963	0	0.01997	0.093465
956406	3157	11072106	NUCLEOBINDIN 2	CALCIUM TRANS/BIND	0	8	6	1	8	2	34	38.6545	47	14	32.252	35.3301	7	2	12	16	2	0	1	3	0	21	0	0.14695	0.10038	0.028852	0.13612	0.04042	0.62858	0.62276	0.70423	0.63781	1.0708	1.2681	0.37175	0.05475	0.46386	0.38141	0.092293	0	0.012279	0.20027	0	0.15098
957672	222114	149022822	RETICULOCALBIN 1	CALCIUM TRANS/BIND	0	0	0	0	0	0	0	0	0	0	0	0	0	0	0	0	0	0	0	2	2	8	0	0	0	0	0	0	0	0	0	0	0	0	0	0	0	0	0	0	0	0.13351	0.01997	0.057517
958279	38473	606968	RETICULOCALBIN 2	CALCIUM TRANS/BIND	0	0	0	0	0	0	0	0	0	0	0	0	0	0	0	0	0	0	0	0	0	2	0	0	0	0	0	0	0	0	0	0	0	0	0	0	0	0	0	0	0	0	0	0.014379
958260	37244	116489	S100 CALCIUM BINDING PROTEIN A10 (CALPACTIN)	CALCIUM TRANS/BIND	0	0	0	0	0	0	0	0	0	0	0	0	0	0	0	0	0	0	0	2	3	10	0	0	0	0	0	0	0	0	0	0	0	0	0	0	0	0	0	0	0	0.13351	0.029955	0.071896
959944	9563	13506725	S100 CALCIUM BINDING PROTEIN A6 (CALCYCLIN)	CALCIUM TRANS/BIND	0	0	0	0	0	0	0	0	0	0	0	0	0	0	0	0	0	0	0	0	0	1	0	0	0	0	0	0	0	0	0	0	0	0	0	0	0	0	0	0	0	0	0	0.0071896
959181	154345	134139	S100 PROTEIN BETA POLYPEPTIDE	CALCIUM TRANS/BIND	0	0	0	0	0	0	0	0	0	0	0	0	0	0	0	0	0	0	0	0	1	0	0	0	0	0	0	0	0	0	0	0	0	0	0	0	0	0	0	0	0	0	0.009985	0
956252	84180	158635975	SARCOPLASMIC CA2+/MG2+ ATPASE	CALCIUM TRANS/BIND	5	14	16	17.68	24	26	0	0	1	0	0	0	0	0	0	0	3	0	0	0	0	2	0.19055	0.25716	0.26769	0.5101	0.40837	0.52546	0	0	0.014984	0	0	0	0	0	0	0	0.13844	0	0	0	0	0.014379
957834	38212	149049977	TRANSLATIONALLY CONTROLLED TUMOR PROTEIN	CALCIUM TRANS/BIND	0	0	0	0	0	1	0	0	0	0	0	0	0	0	0	0	0	3	0	0	3	8	0	0	0	0	0	0.02021	0	0	0	0	0	0	0	0	0	0	0	0.035051	0	0	0.029955	0.057517
959440	794001	149037175	TRIMERIC INTRACELLULAR CATION CHANNEL TYPE B	CALCIUM TRANS/BIND	0	0	0	0	1	1	0	0	0	0	0	0	0	0	0	0	0	0	0	0	0	0	0	0	0	0	0.017015	0.02021	0	0	0	0	0	0	0	0	0	0	0	0	0	0	0	0
958823	4363253	149039439	VOLTAGE-DEPENDENT N-TYPE CALCIUM CHANNEL SUBUNIT ALPHA-1B	CALCIUM TRANS/BIND	0	0	0	0	0	0	0	0	0	0	0	0	0	0	0	0	0	1.1667	1	0	0	0	0	0	0	0	0	0	0	0	0	0	0	0	0	0	0	0	0	0.013631	0.012279	0	0	0
956679	73521	16758938	ADAPTOR-RELATED PROTEIN COMPLEX 2 MU 1 SUBUNIT	COAT	0	0	0	0	1	1	1	0	3	2	1	0	0	0	0	1	0	1	4	0	1	11	0	0	0	0	0.017015	0.02021	0.018488	0	0.044951	0.091116	0.033201	0	0	0	0	0.023838	0	0.011684	0.049116	0	0.009985	0.079085
957123	189711	2792500	CALM	COAT	0	0	5	2	4	1	0	0	0	0	0	0	0	0	0	2	2	0	3	0	1	1	0	0	0.083654	0.057703	0.068062	0.02021	0	0	0	0	0	0	0	0	0	0.047676	0.092293	0	0.036837	0	0.009985	0.0071896
956219	4353098	149047590	CLATHRIN ADAPTIN-1 BETA 1	COAT	0	0	1	1.8	8.8421	5.1429	0	15.5071	16.0286	5.1429	0	0	0	0	0	6.5	11.8636	8.4615	12.7917	0	10	30.3448	0	0	0.016731	0.051933	0.15045	0.10394	0	0.24983	0.24016	0.2343	0	0	0	0	0	0.15495	0.54747	0.098861	0.15707	0	0.09985	0.21817
956533	2881547	109508102	CLATHRIN ADAPTIN-1 GAMMA 1	COAT	0	0	0	0	0	0	6	1	0	0	0	0	0	1	0	0	2	3	12	0	5	15	0	0	0	0	0	0	0.11093	0.016111	0	0	0	0	0	0.027375	0	0	0.092293	0.035051	0.14735	0	0.049925	0.10784
956646	2881493	109940231	CLATHRIN ADAPTIN-1 MU 1	COAT	0	0	0	0	1	0	6	5	9	0	0	0	0	0	2	1	3	6	13	0	1	4.9091	0	0	0	0	0.017015	0	0.11093	0.080554	0.13485	0	0	0	0	0	0.07731	0.023838	0.13844	0.070102	0.15963	0	0.009985	0.035294
956920	3853544	149020499	CLATHRIN ADAPTIN-1 MU 2	COAT	0	0	0	0	0	0	0	0	0	0	0	0	0	0	0	0	0	0	0	4	3	22.0909	0	0	0	0	0	0	0	0	0	0	0	0	0	0	0	0	0	0	0	0.26702	0.029955	0.15882
958067	117217	149062967	CLATHRIN ADAPTIN-1 SIGMA 1	COAT	0	0	0	0	0	0	0	0	1	0	0	0	0	0	0	1	1	1	1	0	0	0	0	0	0	0	0	0	0	0	0.014984	0	0	0	0	0	0	0.023838	0.046147	0.011684	0.012279	0	0	0
956297	4354032	149056010	CLATHRIN ADAPTIN-2 ALPHA 1	COAT	0	0	0	0	1.25	1.1667	0	0	0	0	0	0	0	0	0	1.8	0	7.7143	6.25	0	0	0	0	0	0	0	0.021269	0.023579	0	0	0	0	0	0	0	0	0	0.042908	0	0.090131	0.076744	0	0	0
956173	37177	113337	CLATHRIN ADAPTIN-2 ALPHA 2	COAT	0	0	0	0	3.75	5.8333	3	1	0	9	0	0	0	0	0	7.2	0	1.2857	3.75	0	9	22	0	0	0	0	0.063808	0.11789	0.055463	0.016111	0	0.41002	0	0	0	0	0	0.17163	0	0.015022	0.046046	0	0.089865	0.15817
956180	158103	149053658	CLATHRIN ADAPTIN-2 BETA 1	COAT	0	0	2	7.2	15.1579	6.8571	0	1.1929	4.3714	3.8571	0	0	0	0	0	6.5	17.1364	47.5385	27.5833	2	6	10.6552	0	0	0.033462	0.20773	0.25792	0.13858	0	0.019218	0.065499	0.17572	0	0	0	0	0	0.15495	0.79079	0.55542	0.3387	0.13351	0.05991	0.076606
957820	65700	149056879	CLATHRIN ADAPTIN-2 SIGMA 1	COAT	0	0	0	0	1	1	0	0	1	0	0	0	0	1	0	0	0	0	0	0	0	2	0	0	0	0	0.017015	0.02021	0	0	0.014984	0	0	0	0	0.027375	0	0	0	0	0	0	0	0.014379
956109	95154	116514	CLATHRIN HEAVY CHAIN (CHC)	COAT	0	0	0	9	10	5	5	1	6	8	0	0	6	5	19	26	12	91	85	21	117	125.868	0	0	0	0.25967	0.17015	0.10105	0.092439	0.016111	0.089901	0.36446	0	0	0.31864	0.13687	0.73444	0.61979	0.55376	1.0632	1.0437	1.4019	1.1682	0.90494
957742	126525	149045786	CLATHRIN LIGHT CHAIN A	COAT	0	0	0	0	1	0	0	0	0	0	0	0	0	0	0	2	0	0	1	0	1	1	0	0	0	0	0.017015	0	0	0	0	0	0	0	0	0	0	0.047676	0	0	0.012279	0	0.009985	0.0071896
956115	2736909	149040721	COPI COATOMER ALPHA SUBUNIT	COAT	0	0	0	0	0	0	113.983	177.942	139.957	60	39	18	0	0	10	13	25	13	50	3	2	52	0	0	0	0	0	0	2.1073	2.8668	2.097	2.7335	1.2948	0.64609	0	0	0.38655	0.30989	1.1537	0.15189	0.61395	0.20027	0.01997	0.37386
956146	4351867	149018820	COPI COATOMER BETA' SUBUNIT	COAT	0	0	0	0	0	0	73	129	63	48	18	6	2	1	19	15	10	10	26	1	2	23	0	0	0	0	0	0	1.3496	2.0783	0.94396	2.1868	0.59761	0.21536	0.10621	0.027375	0.73444	0.35757	0.46147	0.11684	0.31925	0.066756	0.01997	0.16536
956124	63721	116923	COPI COATOMER BETA SUBUNIT (BETA COPI)	COAT	0	0	0	0	0	0	97	182	113	68	16	12	0	1	12	31	19	20	43	4	4	32	0	0	0	0	0	0	1.7933	2.9322	1.6931	3.0979	0.53121	0.43073	0	0.027375	0.46386	0.73897	0.87679	0.23367	0.528	0.26702	0.03994	0.23007
956198	221177	149041491	COPI COATOMER DELTA SUBUNIT	COAT	0	0	0	0	0	0	61	117	65	19	13	13	0	0	7	14	9	9	17	1	1	18	0	0	0	0	0	0	1.1278	1.885	0.97393	0.8656	0.43161	0.46662	0	0	0.27058	0.33373	0.41532	0.10515	0.20874	0.066756	0.009985	0.12941
956273	259217	149036009	COPI COATOMER EPSILON SUBUNIT	COAT	0	0	0	0	0	0	32	38	61	19.8571	2	3	0	1	6	4	5	7	18	2	7	23	0	0	0	0	0	0	0.59161	0.61221	0.91399	0.90465	0.066401	0.10768	0	0.027375	0.23193	0.095352	0.23073	0.081785	0.22102	0.13351	0.069895	0.16536
956126	2732378	120537420	COPI COATOMER GAMMA SUBUNIT	COAT	0	0	0	0	0	0	82.3148	158.667	113.865	34.875	31.7308	14.6667	0	2	18.5263	27.7353	1.0769	2.3636	4.2424	1	4.8	31.6614	0	0	0	0	0	0	1.5218	2.5563	1.7061	1.5888	1.0535	0.52644	0	0.05475	0.71613	0.66115	0.049696	0.027616	0.052093	0.066756	0.047928	0.22763
956177	3856797	149065190	COPI COATOMER GAMMA-2 SUBUNIT	COAT	0	0	0	0	0	0	44.6852	45.3333	27.7778	29.125	1.2692	1.3333	1	0	3.4737	13.2647	12.9231	10.6364	30.7576	0	1.2	5.7813	0	0	0	0	0	0	0.82613	0.73036	0.41621	1.3269	0.042139	0.047858	0.053107	0	0.13427	0.3162	0.59636	0.12427	0.37767	0	0.011982	0.041565
956853	29736	149031875	COPI COATOMER ZETA-1 SUBUNIT	COAT	0	0	0	0	0	0	6	10	9	4	0	0	3	0	1	2	3	2	3	1	2	5	0	0	0	0	0	0	0.11093	0.16111	0.13485	0.18223	0	0	0.15932	0	0.038655	0.047676	0.13844	0.023367	0.036837	0.066756	0.01997	0.035948
958378	3869188	149054006	COPI COATOMER ZETA-2 SUBUNIT	COAT	0	0	0	0	0	0	2	4	3	0	0	0	0	0	0	0	0	0	0	0	0	0	0	0	0	0	0	0	0.036975	0.064443	0.044951	0	0	0	0	0	0	0	0	0	0	0	0	0
957459	757660	50925669	ENDOPHILIN B1	COAT	0	0	0	0	0	0	0	1	0	0	0	0	0	0	0	0	4	12	14	0	1	0	0	0	0	0	0	0	0	0.016111	0	0	0	0	0	0	0	0	0.18459	0.1402	0.17191	0	0.009985	0
957227;957313	781802;3867497	49903949;109490565	ENTHOPROTIN	COAT	0	0	0	0	0	0	0	0	0	0	0	0	0	0	0	0	0	0	0	9	1	4	0	0	0	0	0	0	0	0	0	0	0	0	0	0	0	0	0	0	0	0.6008	0.009985	0.028758
957218	161453	149036942	SEC13 LIKE 1 PROTEIN	COAT	0	0	0	0	0	0	0	0	0	0	0	0	4	5	11	12	1	3	4	1	0	0	0	0	0	0	0	0	0	0	0	0	0	0	0.21243	0.13687	0.4252	0.28605	0.046147	0.035051	0.049116	0.066756	0	0
956166	141679	149051290	SEC23A	COAT	0	3	3	1	9	5	55	77	33	6	9	7	14	26	37.4857	49.7551	19	10	27	2	0	5	0	0.055107	0.050192	0.028852	0.15314	0.10105	1.0168	1.2405	0.49446	0.27335	0.2988	0.25126	0.74349	0.71174	1.449	1.1861	0.87679	0.11684	0.33153	0.13351	0	0.035948
957266	4316325	149041222	SEC23B	COAT	0	0	0	0	0	0	0	0	0	0	0	0	0	0	3.5143	3.2449	0	0	0	0	0	2	0	0	0	0	0	0	0	0	0	0	0	0	0	0	0.13584	0.077352	0	0	0	0	0	0.014379
956571	2735524	149052513	SEC24A	COAT	0	1	0	0	1	0	21	37	23.3577	0	0	0	0	1	8	6	2	0	3	0	0	0	0	0.018369	0	0	0.017015	0	0.38824	0.5961	0.34998	0	0	0	0	0.027375	0.30924	0.14303	0.092293	0	0.036837	0	0	0
957244	2891242	149025952	SEC24B	COAT	0	0	0	0	0	0	0	0	0	0	0	0	0	0	0	0	3	0	10	0	0	0	0	0	0	0	0	0	0	0	0	0	0	0	0	0	0	0	0.13844	0	0.12279	0	0	0
956477	2881292	109502091	SEC24C	COAT	0	0	0	0	1	1	19	9	11	1	0	0	14	7	32	20	8	5	20	0	0	1	0	0	0	0	0.017015	0.02021	0.35127	0.145	0.16482	0.045558	0	0	0.74349	0.19162	1.237	0.47676	0.36917	0.058418	0.24558	0	0	0.0071896
957689	3855479	149025879	SEC24D	COAT	0	0	0	0	0	0	5	0	3	0	0	0	2	0	8	4	0	0	0	0	0	0	0	0	0	0	0	0	0.092439	0	0.044951	0	0	0	0.10621	0	0.30924	0.095352	0	0	0	0	0	0
956424	1900632	55715648	SEC31A	COAT	0	0	0	0	0	0	0	0	0	0	0	0	0	0	0	0	0	6	7	0	0	0	0	0	0	0	0	0	0	0	0	0	0	0	0	0	0	0	0	0.070102	0.085953	0	0	0
956420	26418	14717392	SIMILAR TO SEC31A	COAT	0	0	0	0	0	0	0	0	0	0	0	0	0	0	0	0	0	0	7	0	0	0	0	0	0	0	0	0	0	0	0	0	0	0	0	0	0	0	0	0	0.085953	0	0	0
956281	4349639	149028478	A KINASE (PRKA) ANCHOR PROTEIN 4	CYTOSKELETON	0	0	0	0	0	0	0	0	0	0	0	0	0	0	0	0	1	61	18	0	0	2	0	0	0	0	0	0	0	0	0	0	0	0	0	0	0	0	0.046147	0.7127	0.22102	0	0	0.014379
956466	1904542	149038540	A KINASE ANCHORING PROTEIN 12 GAMMA	CYTOSKELETON	0	0	0	0	0	0	0	0	0	0	0	0	0	0	0	0	0	9	4	4	30	4	0	0	0	0	0	0	0	0	0	0	0	0	0	0	0	0	0	0.10515	0.049116	0.26702	0.29955	0.028758
956215;956382	120792;10199	149055008;117558579	ACTIN GAMMA 1	CYTOSKELETON	4	4	9	25	41	28	24	48	34	18	6	6	23	60	19	65	13	50	36	26	218	216	0.15244	0.073475	0.15058	0.72129	0.69763	0.56589	0.4437	0.77332	0.50944	0.82005	0.1992	0.21536	1.2215	1.6425	0.73444	1.5495	0.59991	0.58418	0.44204	1.7356	2.1767	1.553
957584	3879278	149063364	ACTIN RELATED PROTEIN 2/3 COMPLEX SUBUNIT 3	CYTOSKELETON	2	2	1	2	3	2	1	0	0	0	0	0	2	0	0	2	0	0	0	1	2	6	0.07622	0.036738	0.016731	0.057703	0.051046	0.04042	0.018488	0	0	0	0	0	0.10621	0	0	0.047676	0	0	0	0.066756	0.01997	0.043138
958913	3134716	68534562	ACTIN RELATED PROTEIN 2/3 COMPLEX SUBUNIT 5-LIKE	CYTOSKELETON	0	0	0	0	0	0	0	0	0	0	0	0	0	1	0	0	0	0	0	0	0	0	0	0	0	0	0	0	0	0	0	0	0	0	0	0.027375	0	0	0	0	0	0	0	0
958048	2730698	149048629	ACTIN RELATED PROTEIN M1	CYTOSKELETON	0	0	0	0	0	0	0	0	0	0	0	0	0	0	0	0	0	5	1	0	0	0	0	0	0	0	0	0	0	0	0	0	0	0	0	0	0	0	0	0.058418	0.012279	0	0	0
956324	782777	49256643	ACTININ ALPHA 1	CYTOSKELETON	0	0	0	0	0	1.7	0	0	0	0	0	0	0	0	0	0	0	0	0	0	0	0	0	0	0	0	0	0.034357	0	0	0	0	0	0	0	0	0	0	0	0	0	0	0	0
956621	156591	149044745	ACTIN-LIKE PROTEIN 2 ACTIN-RELATED PROTEIN 2	CYTOSKELETON	0	2	1	0	4	1	0	1	1	0	0	0	0	2	0	2	0	1	0	0	5	7	0	0.036738	0.016731	0	0.068062	0.02021	0	0.016111	0.014984	0	0	0	0	0.05475	0	0.047676	0	0.011684	0	0	0.049925	0.050327
957556	786607	149036426	ACTIN-REGULATORY PROTEIN CAP-G	CYTOSKELETON	0	0	0	0	0	0	0	0	0	0	0	0	0	0	0	0	0	3	2	0	12	4	0	0	0	0	0	0	0	0	0	0	0	0	0	0	0	0	0	0.035051	0.024558	0	0.11982	0.028758
956815	3832858	161728791	ACTIN-RELATED PROTEIN 3 HOMOLOG	CYTOSKELETON	1	0	0	0	0	0	0	1	0	0	0	0	0	2	0	1	0	0	0	1	4	3	0.03811	0	0	0	0	0	0	0.016111	0	0	0	0	0	0.05475	0	0.023838	0	0	0	0.066756	0.03994	0.021569
959311	4362223	149027695	AFADIN	CYTOSKELETON	0	1	2	0	0	0	0	0	0	0	0	0	0	0	0	0	0	0	0	0	0	0	0	0.018369	0.033462	0	0	0	0	0	0	0	0	0	0	0	0	0	0	0	0	0	0	0
956179	1900668	149017202	ALPHA-1 CATENIN	CYTOSKELETON	0	0	0	4	2	3	0	0	0	0	0	0	1	0	0	2	0	0	0	0	2	3	0	0	0	0.11541	0.034031	0.060631	0	0	0	0	0	0	0.053107	0	0	0.047676	0	0	0	0	0.01997	0.021569
959302	4221746	149061803	ALPHA-ACTIN-2	CYTOSKELETON	0	0	0	0	0	0	0	0	0	0	0	0	0	0	0	0	0	1	0	0	0	0	0	0	0	0	0	0	0	0	0	0	0	0	0	0	0	0	0	0.011684	0	0	0	0
956138	319018	149056431	ALPHA-ACTININ 4	CYTOSKELETON	0	0	0	17.32	35	15.3	0	0	0	0	0	0	0	7	0	19	0	0	0	0	3	9	0	0	0	0.49971	0.59554	0.30922	0	0	0	0	0	0	0	0.19162	0	0.45292	0	0	0	0	0.029955	0.064706
958997	2407554	149047419	ALPHA-ADDUCIN	CYTOSKELETON	0	0	0	0	0	0	0	0	0	0	0	0	0	0	0	0	0	0	0	0	0	1	0	0	0	0	0	0	0	0	0	0	0	0	0	0	0	0	0	0	0	0	0	0.0071896
957416	79255	149040310	ALPHA-CENTRACTIN	CYTOSKELETON	0	0	0	0	0	0	0	0	0	0	0	0	0	0	2	0	0	7	8	0	0	0	0	0	0	0	0	0	0	0	0	0	0	0	0	0	0.07731	0	0	0.081785	0.098232	0	0	0
958902	4254844	149068261	ALPHA-PARVIN (ACTOPAXIN)	CYTOSKELETON	0	0	0	0	0	0	0	0	1	0	0	0	0	0	0	0	0	0	0	0	0	0	0	0	0	0	0	0	0	0	0.014984	0	0	0	0	0	0	0	0	0	0	0	0	0
956103;956104	784283;3340	47477769;149039135	ALPHA-SPECTRIN 2	CYTOSKELETON	0	0	0	5	12	8	0	0	0	0	0	0	0	3	0	31	1	5	3	0	16	39	0	0	0	0.14426	0.20419	0.16168	0	0	0	0	0	0	0	0.082124	0	0.73897	0.046147	0.058418	0.036837	0	0.15976	0.28039
956330	38221	109472652	ALPHA-TUBULIN 3	CYTOSKELETON	0	0	0	0	0	0	0	0	0	0	0	0	0	0	0	0	0	18.8	0	0	0	0	0	0	0	0	0	0	0	0	0	0	0	0	0	0	0	0	0	0.21965	0	0	0	0
956896	1878113	149027319	ANKYCORBIN	CYTOSKELETON	0	0	0	0	0	0	0	0	0	0	0	0	0	0	0	0	0	13	4	0	0	0	0	0	0	0	0	0	0	0	0	0	0	0	0	0	0	0	0	0.15189	0.049116	0	0	0
960057	299010	149051386	ARP10 ACTIN-RELATED PROTEIN 10 HOMOLOG	CYTOSKELETON	0	0	0	0	0	0	0	0	0	0	0	0	0	0	0	0	0	0	1	0	0	0	0	0	0	0	0	0	0	0	0	0	0	0	0	0	0	0	0	0	0.012279	0	0	0
957633	80500	119361250	ARP2/3 COMPLEX 16 KDA SUBUNIT	CYTOSKELETON	0	0	0	0	1	0	0	0	0	0	0	0	0	0	0	1	0	0	0	0	1	1	0	0	0	0	0.017015	0	0	0	0	0	0	0	0	0	0	0.023838	0	0	0	0	0.009985	0.0071896
957621	32844	149036910	ARP2/3 COMPLEX 20 KDA SUBUNIT	CYTOSKELETON	0	1	0	0	2	1	0	0	0	0	0	0	0	0	0	0	0	0	0	0	1	6	0	0.018369	0	0	0.034031	0.02021	0	0	0	0	0	0	0	0	0	0	0	0	0	0	0.009985	0.043138
956655	205076	149016091	ARP2/3 COMPLEX 34 KDA SUBUNIT	CYTOSKELETON	0	1	3	0	3	1	0	0	0	0	0	0	0	1	0	1	0	0	0	0	3	7	0	0.018369	0.050192	0	0.051046	0.02021	0	0	0	0	0	0	0	0.027375	0	0.023838	0	0	0	0	0.029955	0.050327
956326	74416	149018207	BETA-CATENIN	CYTOSKELETON	0	0	0	0	0	2	0	0	0	0	0	0	0	3	0	1	0	0	0	0	4	9	0	0	0	0	0	0.04042	0	0	0	0	0	0	0	0.082124	0	0.023838	0	0	0	0	0.03994	0.064706
959296	4325548	149054988	BRAIN-SPECIFIC ANGIOGENESIS INHIBITOR 1-ASSOCIATED PROTEIN 2	CYTOSKELETON	0	0	0	0	0	0	0	0	0	0	0	0	0	0	0	0	0	0	0	0	0	1	0	0	0	0	0	0	0	0	0	0	0	0	0	0	0	0	0	0	0	0	0	0.0071896
956684	83668	149024409	CAPPING PROTEIN (ACTIN FILAMENT) MUSCLE Z-LINE BETA	CYTOSKELETON	0	0	0	0	4.6667	0	0	0	1	0	0	0	1	0	0	6.6667	0	4	4	0	5	7	0	0	0	0	0.079406	0	0	0	0.014984	0	0	0	0.053107	0	0	0.15892	0	0.046734	0.049116	0	0.049925	0.050327
957961	4351229	149043896	CATENIN ALPHA 3	CYTOSKELETON	0	0	0	0	0	0	0	0	0	0	0	0	0	0	0	0	0	3	1	0	0	0	0	0	0	0	0	0	0	0	0	0	0	0	0	0	0	0	0	0.035051	0.012279	0	0	0
958783	4321215	149028129	CDC42-INTERACTING PROTEIN 4	CYTOSKELETON	0	0	0	0	0	0	0	0	0	0	0	0	0	0	0	0	0	0	0	0	1	0	0	0	0	0	0	0	0	0	0	0	0	0	0	0	0	0	0	0	0	0	0.009985	0
957778	2734511	149041593	CENTROMERE/KINETOCHORE PROTEIN ZW10 HOMOLOG	CYTOSKELETON	0	0	0	0	0	0	0	0	1	0	0	0	0	0	0	0	0	0	0	0	0	0	0	0	0	0	0	0	0	0	0.014984	0	0	0	0	0	0	0	0	0	0	0	0	0
957373	3880742	109498506	CLASP1	CYTOSKELETON	0	0	0	0	0	0	0	0	0	0	0	0	0	0	0	0	0	6	9	0	0	0	0	0	0	0	0	0	0	0	0	0	0	0	0	0	0	0	0	0.070102	0.11051	0	0	0
958704	60531	13508651	CLASP2	CYTOSKELETON	0	0	0	0	0	0	0	0	0	0	1	1	0	0	0	0	0	0	0	0	0	0	0	0	0	0	0	0	0	0	0	0	0.033201	0.035894	0	0	0	0	0	0	0	0	0	0
957761	2880426	149038324	COACTOSIN-LIKE 1	CYTOSKELETON	0	0	0	0	0	0	0	0	0	0	0	0	0	0	0	0	0	0	0	1	0	3	0	0	0	0	0	0	0	0	0	0	0	0	0	0	0	0	0	0	0	0.066756	0	0.021569
957629	74438	149051244	COFILIN MUSCLE ISOFORM	CYTOSKELETON	0	0	0	0	1.25	1.5	0	0	0	0	0	0	0	0	0	0	0	0	0	0	0	0	0	0	0	0	0.021269	0.030315	0	0	0	0	0	0	0	0	0	0	0	0	0	0	0	0
957350	87332	1168996	COFILIN NON-MUSCLE ISOFORM	CYTOSKELETON	0	0	0	0	3.75	1.5	0	1	0	0	0	0	0	0	0	0	0	5	0	0	8	13	0	0	0	0	0.063808	0.030315	0	0.016111	0	0	0	0	0	0	0	0	0	0.058418	0	0	0.07988	0.093465
957152	750700	149063636	CORONIN 1C (CORONIN 3)	CYTOSKELETON	0	0	0	0	3	0	0	0	0	0	0	0	0	0	0	2	0	0	0	0	0	0	0	0	0	0	0.051046	0	0	0	0	0	0	0	0	0	0	0.047676	0	0	0	0	0	0
957395	4297054	149067861	CORONIN ACTIN BINDING PROTEIN 1A	CYTOSKELETON	0	0	0	0	0	0	0	0	0	0	0	0	0	0	0	0	0	0	0	0	0	7	0	0	0	0	0	0	0	0	0	0	0	0	0	0	0	0	0	0	0	0	0	0.050327
957728	4314829	149061952	CORONIN ACTIN BINDING PROTEIN 1B	CYTOSKELETON	0	0	0	0	1	0	0	0	0	0	0	0	0	0	0	0	0	4	2	0	2	1	0	0	0	0	0.017015	0	0	0	0	0	0	0	0	0	0	0	0	0.046734	0.024558	0	0.01997	0.0071896
960085	74270	21955134	CYTOPLASMIC DYNEIN 1 LIGHT INTERMEDIATE CHAIN 1	CYTOSKELETON	0	0	0	0	0	0	0	0	0	0	0	0	0	0	0	0	0	0	1	0	0	0	0	0	0	0	0	0	0	0	0	0	0	0	0	0	0	0	0	0	0.012279	0	0	0
957532	4364632	149020737	CYTOPLASMIC DYNEIN 2 HEAVY CHAIN 1	CYTOSKELETON	0	0	0	0	0	0	0	0	0	0	0	0	0	0	0	0	0	5	2	0	0	0	0	0	0	0	0	0	0	0	0	0	0	0	0	0	0	0	0	0.058418	0.024558	0	0	0
957225	4289447	149067360	CYTOSKELETON ASSOCIATED PROTEIN 4	CYTOSKELETON	0	0	3	0	1	0	0	0	0	0	0	0	0	0	0	0	0	0	0	1	0	3	0	0	0.050192	0	0.017015	0	0	0	0	0	0	0	0	0	0	0	0	0	0	0.066756	0	0.021569
958198	3856652	109470249	CYTOSKELETON ASSOCIATED PROTEIN 5	CYTOSKELETON	0	0	0	0	0	0	0	0	0	0	0	0	0	0	0	0	0	2	2	0	0	0	0	0	0	0	0	0	0	0	0	0	0	0	0	0	0	0	0	0.023367	0.024558	0	0	0
960011	4353568	149061361	DEDICATOR OF CYTOKINESIS PROTEIN 1	CYTOSKELETON	0	0	0	0	0	0	0	1	1	0	0	0	0	0	0	0	0	0	0	0	0	0	0	0	0	0	0	0	0	0.016111	0.014984	0	0	0	0	0	0	0	0	0	0	0	0	0
957174	4364694	149045175	DESMOPLAKIN	CYTOSKELETON	0	0	0	0	0	0	0	1	0	0	0	0	0	0	0	7	0	0	0	0	0	0	0	0	0	0	0	0	0	0.016111	0	0	0	0	0	0	0	0.16687	0	0	0	0	0	0
957056	243475	126302540	DESTRIN	CYTOSKELETON	0	0	0	0	1	0	0	0	0	0	0	0	0	0	0	0	0	1	0	1	10	12	0	0	0	0	0.017015	0	0	0	0	0	0	0	0	0	0	0	0	0.011684	0	0.066756	0.09985	0.086275
957309	4359462	149036515	DYNACTIN 1	CYTOSKELETON	0	0	0	0	0	0	0	0	0	0	0	0	0	0	0	0	0	6	2	0	0	0	0	0	0	0	0	0	0	0	0	0	0	0	0	0	0	0	0	0.070102	0.024558	0	0	0
957282	260733	149066609	DYNACTIN COMPLEX 50 KDA SUBUNIT	CYTOSKELETON	0	0	0	0	0	0	0	0	0	0	0	0	0	0	4	0	0	4	5	0	1	0	0	0	0	0	0	0	0	0	0	0	0	0	0	0	0.15462	0	0	0.046734	0.061395	0	0.009985	0
957974	264896	149023926	DYNEIN AXONEMAL LIGHT INTERMEDIATE POLYPEPTIDE 1	CYTOSKELETON	0	0	0	0	0	0	0	0	0	0	0	0	0	0	0	0	0	3	1	0	0	2	0	0	0	0	0	0	0	0	0	0	0	0	0	0	0	0	0	0.035051	0.012279	0	0	0.014379
958141	187076	1151095	DYNEIN CYTOPLASMIC INTERMEDIATE CHAIN 2	CYTOSKELETON	0	0	0	0	0	0	0	0	0	0	0	0	0	0	0	0	0	1	0	0	0	1	0	0	0	0	0	0	0	0	0	0	0	0	0	0	0	0	0	0.011684	0	0	0	0.0071896
959025	3714771	149030905	DYNEIN CYTOPLASMIC LIGHT CHAIN 2A	CYTOSKELETON	0	0	0	0	0	0	0	0	0	0	0	0	0	0	0	1	0	0	0	0	0	0	0	0	0	0	0	0	0	0	0	0	0	0	0	0	0	0.023838	0	0	0	0	0	0
958714	863	2618482	DYNEIN CYTOPLASMIC LIGHT INTERMEDIATE POLYPEPTIDE 2	CYTOSKELETON	0	0	0	0	0	0	0	0	0	0	0	0	0	0	0	0	0	2	1	0	0	0	0	0	0	0	0	0	0	0	0	0	0	0	0	0	0	0	0	0.023367	0.012279	0	0	0
958146	3833794	109462780	DYNEIN HEAVY CHAIN 3 AXONEMAL	CYTOSKELETON	0	0	0	0	0	0	1	0	0	0	0	0	0	0	0	0	0	1	2	0	0	0	0	0	0	0	0	0	0.018488	0	0	0	0	0	0	0	0	0	0	0.011684	0.024558	0	0	0
956149	95169	148491097	DYNEIN HEAVY CHAIN CYTOSOLIC	CYTOSKELETON	0	0	0	0	0	0	0	0	0	0	0	0	0	0	0	8	0	35	13.1646	0	27	8	0	0	0	0	0	0	0	0	0	0	0	0	0	0	0	0.1907	0	0.40893	0.16165	0	0.2696	0.057517
958273;958417	61616;129100	149063570;14280356	DYNEIN LIGHT CHAIN 2	CYTOSKELETON	0	0	0	0	0	0	0	0	1	0	1	0	0	0	0	2	1	10	4	1	4	7	0	0	0	0	0	0	0	0	0.014984	0	0.033201	0	0	0	0	0.047676	0.046147	0.11684	0.049116	0.066756	0.03994	0.050327
958250	89041	149038273	DYNEIN LIGHT CHAIN ROADBLOCK-TYPE 2	CYTOSKELETON	0	0	0	0	0	0	0	0	0	0	0	0	0	0	0	0	0	2	1	0	0	0	0	0	0	0	0	0	0	0	0	0	0	0	0	0	0	0	0	0.023367	0.012279	0	0	0
958943	75900	11691851	DYNEIN LIGHT CHAIN TCTEX-TYPE 1	CYTOSKELETON	0	0	0	0	0	0	0	0	0	0	0	0	0	0	0	0	0	1	0	0	0	0	0	0	0	0	0	0	0	0	0	0	0	0	0	0	0	0	0	0.011684	0	0	0	0
959013	4981	149029259	ENGULFMENT AND CELL MOTILITY PROTEIN 1	CYTOSKELETON	0	0	0	0	0	0	0	0	1	0	0	0	0	0	0	0	0	0	0	0	0	0	0	0	0	0	0	0	0	0	0.014984	0	0	0	0	0	0	0	0	0	0	0	0	0
957582	3871669	109482461	EPIPLAKIN	CYTOSKELETON	0	0	0	0	0	0	0	0	0	0	0	0	0	0	0	2.1379	0	0	0	0	0	0	0	0	0	0	0	0	0	0	0	0	0	0	0	0	0	0.050964	0	0	0	0	0	0
957128	644	11024674	EZRIN-RADIXIN-MOESIN BINDING PHOSPHOPROTEIN 50	CYTOSKELETON	0	0	0	1	1	0	0	0	0	0	0	0	0	0	0	0	0	0	0	1	4	8	0	0	0	0.028852	0.017015	0	0	0	0	0	0	0	0	0	0	0	0	0	0	0.066756	0.03994	0.057517
956818	230796	109467357	F-ACTIN CAPPING PROTEIN ALPHA-1 SUBUNIT	CYTOSKELETON	0	0	0	1	0	0	0	0	1	0	0	0	0	0	0	2.5	0	3.75	5.6	0	0	8	0	0	0	0.028852	0	0	0	0	0.014984	0	0	0	0	0	0	0.059595	0	0.043814	0.068762	0	0	0.057517
956565	74410	123780911	F-ACTIN CAPPING PROTEIN ALPHA-2 SUBUNIT	CYTOSKELETON	0	0	0	0	0	2	3	0	1	0	0	0	0	2	2	2.5	0	1.25	1.4	0	6	3	0	0	0	0	0	0.04042	0.055463	0	0.014984	0	0	0	0	0.05475	0.07731	0.059595	0	0.014605	0.017191	0	0.05991	0.021569
959098	21422	11131487	F-ACTIN CAPPING PROTEIN ALPHA-3 SUBUNIT	CYTOSKELETON	0	0	0	0	0	0	0	0	0	0	0	0	0	0	0	0	0	1	0	0	0	0	0	0	0	0	0	0	0	0	0	0	0	0	0	0	0	0	0	0.011684	0	0	0	0
958337	3867132	109496517	FASCIN	CYTOSKELETON	0	0	0	0	0	0	0	0	0	0	0	0	0	0	0	0	0	0	0	0	1	1	0	0	0	0	0	0	0	0	0	0	0	0	0	0	0	0	0	0	0	0	0.009985	0.0071896
957763	1461862	149033509	FERMITIN FAMILY HOMOLOG 2	CYTOSKELETON	0	0	0	0	0	1	0	0	0	0	0	0	0	0	0	0	0	0	0	0	0	0	0	0	0	0	0	0.02021	0	0	0	0	0	0	0	0	0	0	0	0	0	0	0	0
958715	3853178	109465155	FILAGGRIN 2	CYTOSKELETON	0	0	0	0	0	0	0	1	0	0	0	0	0	0	0	0	0	0	0	0	0	0	0	0	0	0	0	0	0	0.016111	0	0	0	0	0	0	0	0	0	0	0	0	0	0
957062	4364508	149029878	FILAMIN ALPHA	CYTOSKELETON	0	0	0	0	0	0	0	0	0	0	0	0	0	0	0	0	0	0	0	0	6	1.5	0	0	0	0	0	0	0	0	0	0	0	0	0	0	0	0	0	0	0	0	0.05991	0.010784
956170	4364485	149040087	FILAMIN BETA	CYTOSKELETON	0	0	0	2	1	0	0	0	0	0	0	0	0	0	0	3	0	17	3	0	5	1.5	0	0	0	0.057703	0.017015	0	0	0	0	0	0	0	0	0	0	0.071514	0	0.19862	0.036837	0	0.049925	0.010784
959235	1477	149053136	GAMMA-AMINOBUTYRIC ACID RECEPTOR-ASSOCIATED PROTEIN	CYTOSKELETON	0	0	0	0	0	0	0	0	0	0	0	0	0	0	0	0	0	1	0	0	0	0	0	0	0	0	0	0	0	0	0	0	0	0	0	0	0	0	0	0.011684	0	0	0	0
956506	4343840	149038929	GELSOLIN	CYTOSKELETON	0	0	0	0	0	0	0	0	0	0	0	0	0	1	0	0	0	0	0	0	22	19	0	0	0	0	0	0	0	0	0	0	0	0	0	0.027375	0	0	0	0	0	0	0.21967	0.1366
958014	66968	5030428	GLIAL FIBRILLARY ACIDIC PROTEIN ALPHA	CYTOSKELETON	0	0	0	0	0	0	0	0	2.8417	0	0	0	0	0	0	0	0	0	0	0	0	0	0	0	0	0	0	0	0	0	0.042578	0	0	0	0	0	0	0	0	0	0	0	0	0
956728	2729668	109458813	GROWTH ARREST-SPECIFIC PROTEIN 2 (GAS 2)	CYTOSKELETON	0	0	0	0	6	2	0	0	0	0	0	0	0	0	0	0	0	0	0	0	0	0	0	0	0	0	0.10209	0.04042	0	0	0	0	0	0	0	0	0	0	0	0	0	0	0	0
959918	4365020	149046419	HEMIDESMOSOMAL PLAQUE PROTEIN	CYTOSKELETON	0	0	0	0	0	0	1	0	0	0	0	0	0	0	0	0	0	0	0	0	0	0	0	0	0	0	0	0	0.018488	0	0	0	0	0	0	0	0	0	0	0	0	0	0	0
958315	2732918	149044517	HOOK HOMOLOG 1	CYTOSKELETON	0	0	0	0	0	0	0	0	0	0	0	0	0	0	0	0	0	0	2	0	0	0	0	0	0	0	0	0	0	0	0	0	0	0	0	0	0	0	0	0	0.024558	0	0	0
958857	4221328	149053548	INTRAFLAGELLAR TRANSPORT PROTEIN 20 HOMOLOG	CYTOSKELETON	0	0	0	0	0	0	1	1	0	0	0	0	0	0	0	0	0	0	0	0	0	0	0	0	0	0	0	0	0.018488	0.016111	0	0	0	0	0	0	0	0	0	0	0	0	0	0
958218	4339924	149052572	KINESIN FAMILY MEMBER 3A	CYTOSKELETON	0	0	0	0	0	0	0	0	0	0	0	0	0	0	0	0	0	1	2	0	0	0	0	0	0	0	0	0	0	0	0	0	0	0	0	0	0	0	0	0.011684	0.024558	0	0	0
959379	2738404	109892476	KINESIN-1 HEAVY CHAIN	CYTOSKELETON	0	0	0	0	0	0	0	0	0	0	0	0	0	0	0	0	0	1	0	0	0	0	0	0	0	0	0	0	0	0	0	0	0	0	0	0	0	0	0	0.011684	0	0	0	0
959634	3856794	109473988	LEIOMODIN 3	CYTOSKELETON	0	0	0	0	0	0	0	0	0	0	0	0	0	0	0	1	0	0	0	0	0	0	0	0	0	0	0	0	0	0	0	0	0	0	0	0	0	0.023838	0	0	0	0	0	0
959067	19687	13506795	LIM AND SH3 DOMAIN PROTEIN 1	CYTOSKELETON	0	0	0	0	0	1	0	0	0	0	0	0	0	0	0	0	0	0	0	0	0	1	0	0	0	0	0	0.02021	0	0	0	0	0	0	0	0	0	0	0	0	0	0	0	0.0071896
959068	71714	11595858	MAC-MARCKS PROTEIN	CYTOSKELETON	0	0	0	0	0	0	0	1	0	0	0	0	0	0	0	0	0	0	2	0	1	0	0	0	0	0	0	0	0	0.016111	0	0	0	0	0	0	0	0	0	0	0.024558	0	0.009985	0
957504	124505	266495	MARCKS	CYTOSKELETON	0	0	0	0	0	0	1	0	1	0	0	0	0	0	0	0	0	0	1	0	6	6	0	0	0	0	0	0	0.018488	0	0.014984	0	0	0	0	0	0	0	0	0	0.012279	0	0.05991	0.043138
957822	238821	149032281	MICOFIBRILLAR-ASSOCIATED PROTEIN 3-LIKE	CYTOSKELETON	0	0	0	0	0	0	0	0	0	0	0	0	0	0	0	0	0	0	0	0	5	2	0	0	0	0	0	0	0	0	0	0	0	0	0	0	0	0	0	0	0	0	0.049925	0.014379
958693	202759	149052868	MICOFIBRILLAR-ASSOCIATED PROTEIN 4	CYTOSKELETON	0	0	0	0	0	0	0	0	0	0	0	0	0	0	0	0	0	0	0	1	1	3	0	0	0	0	0	0	0	0	0	0	0	0	0	0	0	0	0	0	0	0.066756	0.009985	0.021569
958118	3852392	149030979	MICROTUBULE PLUS END-DIRECTED KINESIN MOTOR 3B	CYTOSKELETON	0	0	0	0	0	0	0	0	0	0	0	0	0	0	0	0	0	3	2	0	0	0	0	0	0	0	0	0	0	0	0	0	0	0	0	0	0	0	0	0.035051	0.024558	0	0	0
958745	87420	515499	MICROTUBULE-ASSOCIATED PROTEIN 2 KINASE	CYTOSKELETON	0	0	0	0	0	0	0	0	0	0	0	0	0	0	0	0	0	0	1	0	0	1	0	0	0	0	0	0	0	0	0	0	0	0	0	0	0	0	0	0	0.012279	0	0	0.0071896
958110	4357214	149018456	MICROTUBULE-ASSOCIATED PROTEIN 4	CYTOSKELETON	0	0	1	0	0	0	0	0	0	0	0	0	0	0	0	0	0	0	0	0	3	0	0	0	0.016731	0	0	0	0	0	0	0	0	0	0	0	0	0	0	0	0	0	0.029955	0
958453	805021	149030963	MICROTUBULE-ASSOCIATED PROTEIN RP/EB FAMILY MEMBER 1	CYTOSKELETON	0	0	0	0	0	0	0	0	0	0	0	0	0	0	0	0	0	2	2	0	0	1	0	0	0	0	0	0	0	0	0	0	0	0	0	0	0	0	0	0.023367	0.024558	0	0	0.0071896
959039	4287457	149017069	MICROTUBULE-ASSOCIATED PROTEIN RP/EB FAMILY MEMBER 2	CYTOSKELETON	0	0	0	0	0	0	0	0	0	0	0	0	0	0	0	0	0	0	0	0	1	0	0	0	0	0	0	0	0	0	0	0	0	0	0	0	0	0	0	0	0	0	0.009985	0
958782	4254002	149050803	MICROTUBULE-ASSOCIATED PROTEIN RP/EB FAMILY MEMBER 3	CYTOSKELETON	0	0	0	0	0	0	0	0	0	0	0	0	0	0	0	0	0	2	0	0	0	0	0	0	0	0	0	0	0	0	0	0	0	0	0	0	0	0	0	0.023367	0	0	0	0
956449	71715	13540689	MOESIN	CYTOSKELETON	0	0	2	0	0	0	0	0	3.3333	0	0	0	0	0	0	0	0	0	0	0	13.871	20.6557	0	0	0.033462	0	0	0	0	0	0.049945	0	0	0	0	0	0	0	0	0	0	0	0.1385	0.14851
956231;958036	2881110;186002	149052999;625059	MYOSIN 10	CYTOSKELETON	0	0	0	0	0	0	0	0	0	0	0	0	0	0	0	0	0	8	6	0	8.8889	4.125	0	0	0	0	0	0	0	0	0	0	0	0	0	0	0	0	0	0.093469	0.073674	0	0.088756	0.029657
956578	3868310	109487680	MYOSIN HEAVY CHAIN 11	CYTOSKELETON	0	0	0	0	0	0	0	0	0	0	0	0	0	0	0	0	0	0	0	0	0	1.25	0	0	0	0	0	0	0	0	0	0	0	0	0	0	0	0	0	0	0	0	0	0.008987
956102;956106	2880620;75000	149066032;13431671	MYOSIN HEAVY CHAIN 9	CYTOSKELETON	0	4	4	5	13	20	0	0	3	40	2	0	3	9	0	26	0	0	0	0	24.1111	5.625	0	0.073475	0.066923	0.14426	0.2212	0.4042	0	0	0.044951	1.8223	0.066401	0	0.15932	0.24637	0	0.61979	0	0	0	0	0.24075	0.040441
956207	6153	400429	MYOSIN I HEAVY CHAIN	CYTOSKELETON	0	0	0	0	2	0	1	0	0	0	0	0	0	0	0	0	0	0	0	1	7	5	0	0	0	0	0.034031	0	0.018488	0	0	0	0	0	0	0	0	0	0	0	0	0.066756	0.069895	0.035948
956119	63042	13431669	MYOSIN IB	CYTOSKELETON	0	0	0	2	8	11	0	0	0	0	0	0	0	1	0	3	0	0	0	1	66	72.8471	0	0	0	0.057703	0.13612	0.22231	0	0	0	0	0	0	0	0.027375	0	0.071514	0	0	0	0.066756	0.65901	0.52374
956155	75002	3724141	MYOSIN ID	CYTOSKELETON	0	0	0	0	0	0	0	0	0	0	0	0	0	1	0	1	0	0	0	0	7	13	0	0	0	0	0	0	0	0	0	0	0	0	0	0.027375	0	0.023838	0	0	0	0	0.069895	0.093465
956979	3858015	109470060	MYOSIN IIIB	CYTOSKELETON	0	0	0	0	0	0	0	0	0	0	0	0	0	0	0	0	0	0	0	0	6	13.1529	0	0	0	0	0	0	0	0	0	0	0	0	0	0	0	0	0	0	0	0	0.05991	0.094564
957158	144	149029682	MYOSIN LIGHT POLYPEPTIDE 6	CYTOSKELETON	0	0	0	0	0	0	0	0	0	5	0	0	1	2	0	0	0	0	0	0	3	7	0	0	0	0	0	0	0	0	0	0.22779	0	0	0.053107	0.05475	0	0	0	0	0	0	0.029955	0.050327
958871	60566	10803059	MYOSIN PHOSPHATASE RHO-INTERACTING PROTEIN	CYTOSKELETON	0	0	0	0	0	0	0	0	0	0	0	0	0	0	0	0	0	1	0	0	0	0	0	0	0	0	0	0	0	0	0	0	0	0	0	0	0	0	0	0.011684	0	0	0	0
956874;956933	69379;22557	127170;228542	MYOSIN REGULATORY LIGHT CHAIN	CYTOSKELETON	0	0	0	0	3	2	0	0	0	1	0	0	0	1	0	1	0	0	0	0	0	0	0	0	0	0	0.051046	0.04042	0	0	0	0.045558	0	0	0	0.027375	0	0.023838	0	0	0	0	0	0
956261;956629	51545;4356942	13431668;149027163	MYOSIN VB	CYTOSKELETON	0	0	0	0	0	0	0	0	0	0	0	0	0	0	0	0	0	0	0	0	43	18	0	0	0	0	0	0	0	0	0	0	0	0	0	0	0	0	0	0	0	0	0.42936	0.12941
956639;956640	3853454;3868806	109483723;109485031	MYOSIN VI	CYTOSKELETON	0	0	0	0	0	0	0	0	0	0	0	0	0	0	0	0	1	4	5	0	3	9	0	0	0	0	0	0	0	0	0	0	0	0	0	0	0	0	0.046147	0.046734	0.061395	0	0.029955	0.064706
959011	8613	13242275	MYOTROPHIN	CYTOSKELETON	0	0	0	0	0	0	0	0	0	0	0	0	0	0	0	0	0	1	1	0	2	0	0	0	0	0	0	0	0	0	0	0	0	0	0	0	0	0	0	0.011684	0.012279	0	0.01997	0
958361	1900669	55778661	NAD-DEPENDENT DEACETYLASE SIRTUIN 2	CYTOSKELETON	0	0	0	0	0	0	0	0	0	0	0	0	0	0	0	0	0	4	2	0	0	0	0	0	0	0	0	0	0	0	0	0	0	0	0	0	0	0	0	0.046734	0.024558	0	0	0
957080	104207	11560135	NAP22	CYTOSKELETON	0	0	0	0	0	0	0	0	0	0	0	0	0	0	0	0	0	0	0	0	20.6818	36	0	0	0	0	0	0	0	0	0	0	0	0	0	0	0	0	0	0	0	0	0.20651	0.25883
959889	4365251	149047823	NEBULIN	CYTOSKELETON	0	0	0	0	0	0	0	0	0	0	0	0	0	0	0	0	0	0	1	0	0	1	0	0	0	0	0	0	0	0	0	0	0	0	0	0	0	0	0	0	0.012279	0	0	0.0071896
958125	66492	554506	OUTER DENSE FIBER OF SPERM TAILS 1	CYTOSKELETON	0	0	0	0	0	0	0	0	0	0	0	0	0	0	0	0	0	4	2	0	0	0	0	0	0	0	0	0	0	0	0	0	0	0	0	0	0	0	0	0.046734	0.024558	0	0	0
956520	783578	149039143	OUTER DENSE FIBER OF SPERM TAILS 2	CYTOSKELETON	0	0	0	0	0	0	0	0	0	0	0	0	0	0	0	0	1	36	27	0	0	0	0	0	0	0	0	0	0	0	0	0	0	0	0	0	0	0	0.046147	0.42061	0.33153	0	0	0
958677	122469	2078541	PCM1	CYTOSKELETON	0	0	0	0	0	0	0	0	0	0	0	0	0	0	0	0	0	0	1	0	0	0	0	0	0	0	0	0	0	0	0	0	0	0	0	0	0	0	0	0	0.012279	0	0	0
958331	4364624	149043698	PERICENTRIN	CYTOSKELETON	0	0	0	0	0	0	0	0	0	0	0	0	0	0	0	0	0	2	1	0	0	0	0	0	0	0	0	0	0	0	0	0	0	0	0	0	0	0	0	0.023367	0.012279	0	0	0
956623	37204	1497985	PLAKOGLOBIN	CYTOSKELETON	0	0	0	1	1	1	1	2	2	0	1	0	2	2	0	1	0	0	0	0	0	1	0	0	0	0.028852	0.017015	0.02021	0.018488	0.032222	0.029967	0	0.033201	0	0.10621	0.05475	0	0.023838	0	0	0	0	0	0.0071896
958589	4232658	149019699	PLAKOPHILIN 2	CYTOSKELETON	0	0	0	0	0	0	0	0	0	0	0	0	0	1	0	1	0	0	0	0	0	0	0	0	0	0	0	0	0	0	0	0	0	0	0	0.027375	0	0.023838	0	0	0	0	0	0
956206	704620	40849892	PLECTIN 9	CYTOSKELETON	0	0	0	0	0	0	0	0	0	0	0	0	0	0	0	28.8621	0	14	2	0	0	0	0	0	0	0	0	0	0	0	0	0	0	0	0	0	0	0.68801	0	0.16357	0.024558	0	0	0
959004	70156	10952516	PROFILIN 2	CYTOSKELETON	0	0	0	0	0	0	0	0	0	0	0	0	0	0	0	0	0	0	0	0	2	1	0	0	0	0	0	0	0	0	0	0	0	0	0	0	0	0	0	0	0	0	0.01997	0.0071896
958668	241389	109505469	PROFILIN 3	CYTOSKELETON	0	0	0	0	0	0	0	0	0	0	0	0	0	0	0	0	0	1	0	0	0	0	0	0	0	0	0	0	0	0	0	0	0	0	0	0	0	0	0	0.011684	0	0	0	0
957068	60726	149053218	PROFILIN I	CYTOSKELETON	0	0	2	1	3	4	1	1	3	0	0	0	0	1	0	0	2	7	3	4	11	13	0	0	0.033462	0.028852	0.051046	0.080841	0.018488	0.016111	0.044951	0	0	0	0	0.027375	0	0	0.092293	0.081785	0.036837	0.26702	0.10984	0.093465
959201	4342973	149017360	PROTEIN DIAPHANOUS HOMOLOG 1	CYTOSKELETON	0	0	0	0	0	0	0	0	0	0	0	0	0	0	0	0	0	0	0	0	0	2	0	0	0	0	0	0	0	0	0	0	0	0	0	0	0	0	0	0	0	0	0	0.014379
959862	3879886	109504276	PROTEIN HOOK HOMOLOG 3	CYTOSKELETON	0	0	0	0	0	0	0	0	0	0	0	0	0	0	1	0	0	0	0	0	0	0	0	0	0	0	0	0	0	0	0	0	0	0	0	0	0.038655	0	0	0	0	0	0	0
958755	2654092	60688655	SHROOM3 PROTEIN	CYTOSKELETON	0	0	0	0	0	0	0	0	0	0	0	0	0	0	0	0	0	1	0	0	0	0	0	0	0	0	0	0	0	0	0	0	0	0	0	0	0	0	0	0.011684	0	0	0	0
957028	195164	149031197	SIMILAR TO HYPOTHETICAL PROTEIN CGI-99	CYTOSKELETON	2	10	9	1	3	2	0	0	0	0	0	0	0	0	0	1	0	1	2	0	0	0	0.07622	0.18369	0.15058	0.028852	0.051046	0.04042	0	0	0	0	0	0	0	0	0	0.023838	0	0.011684	0.024558	0	0	0
958778	3857082	109470679	SIMILAR TO SPECTRIN NON-ERYTHROID BETA CHAIN 4	CYTOSKELETON	0	0	0	0	0	0	1	0	0	0	0	0	0	0	0	0	0	0	0	0	0	0	0	0	0	0	0	0	0.018488	0	0	0	0	0	0	0	0	0	0	0	0	0	0	0
956108;956111	2990286;4363964	149044856;149044857	SPECTRIN BETA 2	CYTOSKELETON	0	0	0	0	1	5	0	0	0	0	0	0	1	0	0	14.8235	0	9	4	0	15	5	0	0	0	0	0.017015	0.10105	0	0	0	0	0	0	0.053107	0	0	0.35336	0	0.10515	0.049116	0	0.14978	0.035948
956154	3158	17367415	SPECTRIN BETA BRAIN 2	CYTOSKELETON	0	0	0	0	1	1	0	0	0	0	0	0	0	0	0	3.1765	0	0	0	0	0	0	0	0	0	0	0.017015	0.02021	0	0	0	0	0	0	0	0	0	0.07572	0	0	0	0	0	0
958852	4224788	149024226	STATHMIN	CYTOSKELETON	0	0	0	0	0	0	0	0	0	0	0	0	0	0	0	0	0	1	1	0	0	0	0	0	0	0	0	0	0	0	0	0	0	0	0	0	0	0	0	0.011684	0.012279	0	0	0
957044	1462377	149038926	STOMATIN	CYTOSKELETON	0	0	0	0	0	0	2	0	6	0	0	1	0	0	0	0	4	5	7	3	14	25	0	0	0	0	0	0	0.036975	0	0.089901	0	0	0.035894	0	0	0	0	0.18459	0.058418	0.085953	0.20027	0.13979	0.17974
956859	299358	123781830	STOMATIN-LIKE PROTEIN 2	CYTOSKELETON	0	5	3	0	3	4	0	0	1	0	0	0	0	2	0	0	0	0	2	0	0	0	0	0.091844	0.050192	0	0.051046	0.080841	0	0	0.014984	0	0	0	0	0.05475	0	0	0	0	0.024558	0	0	0
957755	168831	12667258	SUPPRESSOR OF PROFILIN/P41 OF ACTIN-RELATED COMPLEX 2/3	CYTOSKELETON	0	0	0	0	0	0	0	0	0	0	0	0	0	1	0	0	0	0	0	0	0	0	0	0	0	0	0	0	0	0	0	0	0	0	0	0.027375	0	0	0	0	0	0	0	0
959457	4265764	149061026	SYNTENIN 1	CYTOSKELETON	0	0	0	0	0	0	0	0	0	0	0	0	0	0	0	0	0	0	0	0	1	2	0	0	0	0	0	0	0	0	0	0	0	0	0	0	0	0	0	0	0	0	0.009985	0.014379
956204	2732779	109474844	TALIN 1	CYTOSKELETON	0	0	0	2	4	2	0	0	1	0	1	0	0	0	0	0	0	0	0	0	7	3	0	0	0	0.057703	0.068062	0.04042	0	0	0.014984	0	0.033201	0	0	0	0	0	0	0	0	0	0.069895	0.021569
958891	2735595	66911447	TEKTIN 3	CYTOSKELETON	0	0	0	0	0	0	0	1	0	0	0	0	0	0	0	0	0	0	0	0	0	0	0	0	0	0	0	0	0	0.016111	0	0	0	0	0	0	0	0	0	0	0	0	0	0
956235	136274	2493465	T-PLASTIN	CYTOSKELETON	0	0	0	1	10	5	0	0	0	0	0	0	0	0	0	0	0	0	0	1.2	47	59.4348	0	0	0	0.028852	0.17015	0.10105	0	0	0	0	0	0	0	0	0	0	0	0	0	0.080107	0.4693	0.42731
957558	776087	149045829	TROPOMODULIN 1	CYTOSKELETON	0	0	0	0	0	0	0	0	0	0	0	0	0	0	0	0	0	3	3	0	0	0	0	0	0	0	0	0	0	0	0	0	0	0	0	0	0	0	0	0.035051	0.036837	0	0	0
957586	780589	149019151	TROPOMODULIN 3	CYTOSKELETON	0	0	0	0	0	0	0	0	0	0	0	0	0	0	0	0	0	0	0	0	2	1	0	0	0	0	0	0	0	0	0	0	0	0	0	0	0	0	0	0	0	0	0.01997	0.0071896
957649	11396	149028906	TROPOMYOSIN ALPHA	CYTOSKELETON	0	0	0	0	0	0	0	0	0	0	0	0	0	0	0	0	0	1	0	0	0	3	0	0	0	0	0	0	0	0	0	0	0	0	0	0	0	0	0	0.011684	0	0	0	0.021569
957775	44422	136081	TROPOMYOSIN ALPHA 4	CYTOSKELETON	0	0	0	0	0	0	0	0	0	0	0	0	0	0	0	0	0	0	0	0	0	3	0	0	0	0	0	0	0	0	0	0	0	0	0	0	0	0	0	0	0	0	0	0.021569
956271	779068	149032098	TUBULIN ALPHA 1C	CYTOSKELETON	0	0	0	0	0	0	10.5	0	0	0	8	4.5	0	0	5	0	8	22.8	22	0	49.4	36	0	0	0	0	0	0	0.19412	0	0	0	0.2656	0.16152	0	0	0.19327	0	0.36917	0.26639	0.27014	0	0.49326	0.25883
956318	31436	149016161	TUBULIN ALPHA 4	CYTOSKELETON	0	1	0	3	0	0	9.5	10.0909	9	7	6	4.5	0	0	5	3	0	0	0	0	18.6	14	0	0.018369	0	0.086555	0	0	0.17563	0.16257	0.13485	0.31891	0.1992	0.16152	0	0	0.19327	0.071514	0	0	0	0	0.18572	0.10065
956518	784443	50925759	TUBULIN ALPHA 8	CYTOSKELETON	0	0	0	0	0	0	0	0	0	0	0	0	0	0	0	0	0	6.4	0	0	0	0	0	0	0	0	0	0	0	0	0	0	0	0	0	0	0	0	0	0.074775	0	0	0	0
957589	4303427	149020971	TUBULIN ALPHA-LIKE 3	CYTOSKELETON	0	0	0	1	0	0	0	0	0	0	0	0	0	0	0	0	0	0	0	0	0	0	0	0	0	0.028852	0	0	0	0	0	0	0	0	0	0	0	0	0	0	0	0	0	0
956270	123280	149039410	TUBULIN BETA 2	CYTOSKELETON	0	0	0	0	0	0	15.6	16.5429	13.2	0	8	0	0	0	0	0	12.5	16.4167	31.6667	5.5	23.3766	19.0524	0	0	0	0	0	0	0.28841	0.26652	0.19778	0	0.2656	0	0	0	0	0	0.57683	0.19181	0.38883	0.36716	0.23342	0.13698
956298	75509	144587401	TUBULIN BETA 2A	CYTOSKELETON	0	0	0	0	0	0	0	0	3.75	0	0	0	0	0	0	0	0	0	0	0	6.0361	7.1944	0	0	0	0	0	0	0	0	0.056188	0	0	0	0	0	0	0	0	0	0	0	0.06027	0.051725
956456	122689	145966774	TUBULIN BETA 3	CYTOSKELETON	0	0	0	0	0	0	0	0	0	0	0	0	0	0	0	0	0	25.65	18.1667	0	9.56	6.8444	0	0	0	0	0	0	0	0	0	0	0	0	0	0	0	0	0	0.29968	0.22307	0	0.095456	0.049208
956392	86142	149028139	TUBULIN BETA 4	CYTOSKELETON	0	0	0	0	0	0	0	0	0	0	0	0	0	0	0	0	0	0	0	0	6.4232	0	0	0	0	0	0	0	0	0	0	0	0	0	0	0	0	0	0	0	0	0	0.064135	0
956257	62620	149031804	TUBULIN BETA 5	CYTOSKELETON	0	0	0	2	8	0	31.4	20.6	11.05	18	7	5	0	0	13	0	14.5	21.9333	23.1667	12.5	50.2887	56.9087	0	0	0	0.057703	0.13612	0	0.58051	0.33188	0.16557	0.82005	0.2324	0.17947	0	0	0.50251	0	0.66913	0.25626	0.28446	0.83445	0.50213	0.40915
956667	252721	149064525	TUBULIN BETA 6	CYTOSKELETON	0	0	0	0	0	0	0	0	0	0	0	0	0	0	0	0	0	0	0	0	3.3155	0	0	0	0	0	0	0	0	0	0	0	0	0	0	0	0	0	0	0	0	0	0.033105	0
959959	2729183	149032817	TUBULIN POLYMERIZATION-PROMOTING PROTEIN	CYTOSKELETON	0	0	1	0	0	0	0	0	0	0	0	0	0	0	0	0	0	0	0	0	0	0	0	0	0.016731	0	0	0	0	0	0	0	0	0	0	0	0	0	0	0	0	0	0	0
957072	754794	149033655	TUBULIN POLYMERIZATION-PROMOTING PROTEIN FAMILY MEMBER 2	CYTOSKELETON	0	0	0	0	0	0	0	0	0	0	0	0	0	0	0	0	0	6	6	0	0	2	0	0	0	0	0	0	0	0	0	0	0	0	0	0	0	0	0	0.070102	0.073674	0	0	0.014379
958024	257942	149038017	TUBULIN POLYMERIZATION-PROMOTING PROTEIN FAMILY MEMBER 3	CYTOSKELETON	0	0	0	0	0	0	0	0	0	0	0	0	0	0	0	0	0	0	0	0	2	1	0	0	0	0	0	0	0	0	0	0	0	0	0	0	0	0	0	0	0	0	0.01997	0.0071896
959960	1904414	56270378	TUBULIN-SPECIFIC CHAPERONE COFACTOR E-LIKE PROTEIN	CYTOSKELETON	0	0	0	0	0	0	0	0	0	0	0	0	0	0	0	0	0	1	0	0	0	0	0	0	0	0	0	0	0	0	0	0	0	0	0	0	0	0	0	0.011684	0	0	0	0
958037	282656	149017641	TWINFILIN 1	CYTOSKELETON	0	0	0	0	0	0	0	0	0	0	0	0	0	0	0	1	0	1	0	0	3	2	0	0	0	0	0	0	0	0	0	0	0	0	0	0	0	0.023838	0	0.011684	0	0	0.029955	0.014379
959640	4268339	149018686	TWINFILIN 2	CYTOSKELETON	0	0	0	0	0	0	0	0	0	0	0	0	0	0	0	0	0	1	1	0	0	0	0	0	0	0	0	0	0	0	0	0	0	0	0	0	0	0	0	0.011684	0.012279	0	0	0
956335	804942	149028296	VILLIN 2 (EZRIN)	CYTOSKELETON	0	0	0	0	0	0	0	0	0	0	0	0	0	0	0	0	0	0	0	8.3333	24.9677	54.5595	0	0	0	0	0	0	0	0	0	0	0	0	0	0	0	0	0	0	0	0.5563	0.2493	0.39226
957748	82925	14389299	VIMENTIN	CYTOSKELETON	0	0	0	0	0	0	0	0	0	0	0	0	0	1	0	1.0517	0	0	0	0	0	1	0	0	0	0	0	0	0	0	0	0	0	0	0	0.027375	0	0.025071	0	0	0	0	0	0.0071896
956547	2880377	149031251	VINCULIN	CYTOSKELETON	0	0	0	0	1	1	0	0	0	0	0	0	0	0	0	2	0	1	1	0	1	0	0	0	0	0	0.017015	0.02021	0	0	0	0	0	0	0	0	0	0.047676	0	0.011684	0.012279	0	0.009985	0
958935	4340669	149049884	VINEXIN	CYTOSKELETON	0	0	0	0	0	0	0	0	0	0	0	0	0	0	0	0	0	1	0	0	0	0	0	0	0	0	0	0	0	0	0	0	0	0	0	0	0	0	0	0.011684	0	0	0	0
956535	169811	56789169	17-BETA HYDROXYSTEROID DEHYDROGENASE 13 (SHORT-CHAIN DEHYDROGENASE/REDUCTASE 9)	DETOXIFICATION	7.7778	17.6538	21.2903	5.3571	5.5556	9.7778	2	4	3.1875	0	0	0	0	7.7	2	7.4375	0	0	0	0	0	0	0.29641	0.32428	0.3562	0.15456	0.09453	0.19761	0.036975	0.064443	0.04776	0	0	0	0	0.21079	0.07731	0.17729	0	0	0	0	0	0
956642;956676	37206;21557	1098635;639865	2,3-OXIDOSQUALENE:LANOSTEROL CYCLASE	DETOXIFICATION	1	4	1	3	3	1	0	0	6	0	0	0	0	0	0	0	0	0	0	0	1	8	0.03811	0.073475	0.016731	0.086555	0.051046	0.02021	0	0	0.089901	0	0	0	0	0	0	0	0	0	0	0	0.009985	0.057517
957393	3323740	149035790	24-DEHYDROCHOLESTEROL REDUCTASE	DETOXIFICATION	0	1	3	0	4	5	0	0	0	0	0	0	0	0	0	0	0	0	0	0	0	0	0	0.018369	0.050192	0	0.068062	0.10105	0	0	0	0	0	0	0	0	0	0	0	0	0	0	0	0
958546	4280899	149067680	3 BETA-HYDROXYSTEROID DEHYDROGENASE TYPE 7	DETOXIFICATION	0	0	0	1	0	0	0	0	0	0	1	0	0	0	0	0	0	0	0	0	0	0	0	0	0	0.028852	0	0	0	0	0	0	0.033201	0	0	0	0	0	0	0	0	0	0	0
956489	3937	112774	3 BETA-HYDROXYSTEROID DEHYDROGENASE TYPE III	DETOXIFICATION	14	15	13	12	13	14	0	0	0	0	0	0	0	0	0	4	0	0	0	0	0	0	0.53354	0.27553	0.2175	0.34622	0.2212	0.28294	0	0	0	0	0	0	0	0	0	0.095352	0	0	0	0	0	0
956855	19230	118634	3-ALPHA-HYDROXYSTEROID DEHYDROGENASE (ALDO-KETO REDUCTASE FAMILY 1 MEMBER C14)	DETOXIFICATION	0	2	0	1	7	2	7	4	7	0	0	0	0	0	0	2	0	0	0	0	0	0	0	0.036738	0	0.028852	0.11911	0.04042	0.12941	0.064443	0.10488	0	0	0	0	0	0	0.047676	0	0	0	0	0	0
957815	11441	112769	3-BETA-HYDROXYSTEROID DEHYDROGENASE/DELTA-5-DELTA-4 ISOMERASE TYPE I	DETOXIFICATION	0	0	0	0	0	0	0	0	0	0	0	0	0	0	0	0	1	0	4	0	0	0	0	0	0	0	0	0	0	0	0	0	0	0	0	0	0	0	0.046147	0	0.049116	0	0	0
958255	140632	149028406	3-BETA-HYDROXYSTEROID-DELTA-8-DELTA-7-ISOMERASE	DETOXIFICATION	0	0	1	1	1	3	0	0	1	0	0	0	0	0	0	0	0	0	0	1	0	2	0	0	0.016731	0.028852	0.017015	0.060631	0	0	0.014984	0	0	0	0	0	0	0	0	0	0	0.066756	0	0.014379
957908	4288831	149058108	3-KETO-STEROID REDUCTASE	DETOXIFICATION	1	1	1	2	1	2	0	0	0	0	0	0	0	0	0	0	0	0	0	0	0	0	0.03811	0.018369	0.016731	0.057703	0.017015	0.04042	0	0	0	0	0	0	0	0	0	0	0	0	0	0	0	0
958204	13392	149066000	3-MERCAPTOPYRUVATE SULFURTRANSFERASE	DETOXIFICATION	0	0	0	0	0	0	0	0	0	0	0	0	0	2.1111	0	1	0	0	0	0	1	0	0	0	0	0	0	0	0	0	0	0	0	0	0	0.057791	0	0.023838	0	0	0	0	0.009985	0
957400	11355	117558800	3-OXO-5-ALPHA-STEROID 4-DEHYDROGENASE 1	DETOXIFICATION	0	4	3	3	2	3	5	4	18	0	0	0	0	1	0	1	0	0	0	0	0	0	0	0.073475	0.050192	0.086555	0.034031	0.060631	0.092439	0.064443	0.2697	0	0	0	0	0.027375	0	0.023838	0	0	0	0	0	0
957196	9067	11693158	7-DEHYDROCHOLESTEROL REDUCTASE	DETOXIFICATION	2	6	6	1	4	8	0	5	6	3	0	2	0	0	2	3	0	0	0	0	0	0	0.07622	0.11021	0.10038	0.028852	0.068062	0.16168	0	0.080554	0.089901	0.13667	0	0.071788	0	0	0.07731	0.071514	0	0	0	0	0	0
957397	100616	433611	AFLATOXIN B1 ALDEHYDE REDUCTASE MEMBER 3	DETOXIFICATION	0	1	0	0	3	2	0	1	1	0	0	0	0	0	0	0	0	0	2	0	0	0	0	0.018369	0	0	0.051046	0.04042	0	0.016111	0.014984	0	0	0	0	0	0	0	0	0	0.024558	0	0	0
957328	31406	135034	ALCOHOL SULFOTRANSFERASE A	DETOXIFICATION	0	0	0	0	0	0	5.8	0	5.0667	0	0	2	0	0	0	0	0	0	0	0	0	0	0	0	0	0	0	0	0.10723	0	0.075916	0	0	0.071788	0	0	0	0	0	0	0	0	0	0
956287;956292	72216;72777	14192935;974168	ALDEHYDE DEHYDROGENASE FAMILY 1 MEMBER A1	DETOXIFICATION	0	0	0	0	0	0	0	0	0	0	0	0	0	0	0	0	1	0	1	11	79.8	63.0449	0	0	0	0	0	0	0	0	0	0	0	0	0	0	0	0	0.046147	0	0.012279	0.73431	0.7968	0.45327
958790	4278326	149057111	ALDEHYDE DEHYDROGENASE FAMILY 1 MEMBER A3	DETOXIFICATION	0	0	0	0	0	0	0	0	0	0	0	0	0	0	0	0	0	0	0	0	4	0	0	0	0	0	0	0	0	0	0	0	0	0	0	0	0	0	0	0	0	0	0.03994	0
958302	4312392	149064290	ALDEHYDE DEHYDROGENASE FAMILY 7 MEMBER A1	DETOXIFICATION	0	0	0	0	0	0	0	0	0	0	0	0	1	0	0	2	0	0	0	0	0	0	0	0	0	0	0	0	0	0	0	0	0	0	0.053107	0	0	0.047676	0	0	0	0	0	0
956557	3851584	109460389	ALDEHYDE DEHYDROGENASE FAMILY 8 MEMBER A1	DETOXIFICATION	0	0	0	4	6	3	10	2	3	1	0	0	0	0	0	0	0	0	0	0	0	0	0	0	0	0.11541	0.10209	0.060631	0.18488	0.032222	0.044951	0.045558	0	0	0	0	0	0	0	0	0	0	0	0
957114	4360097	149046117	ALDEHYDE OXIDASE 1	DETOXIFICATION	0	0	0	0	0	0	0	0	1	0	0	0	0	0	0	0	0	0	0	0	6	5	0	0	0	0	0	0	0	0	0.014984	0	0	0	0	0	0	0	0	0	0	0	0.05991	0.035948
958272	1904124	55976808	ALDEHYDE OXIDASE 3	DETOXIFICATION	0	0	0	0	0	0	0	0	0	0	0	0	0	0	0	0	0	0	0	0	2.125	0	0	0	0	0	0	0	0	0	0	0	0	0	0	0	0	0	0	0	0	0	0.021218	0
957091	3457460	84993588	ALDO-KETO REDUCTASE FAMILY 1 MEMBER C12	DETOXIFICATION	0	0	0	0	1	0	0	0	0	0	0	0	0	0	0	0	0	0	0	0	0	0	0	0	0	0	0.017015	0	0	0	0	0	0	0	0	0	0	0	0	0	0	0	0	0
957699	4278307	149024417	ALDO-KETO REDUCTASE FAMILY 7 MEMBER A2 (AFLATOXIN ALDEHYDE REDUCTASE)	DETOXIFICATION	0	0	0	0	1	0	1	0	0	0	0	0	0	0	0	1	0	2	1	0	2	3	0	0	0	0	0.017015	0	0.018488	0	0	0	0	0	0	0	0	0.023838	0	0.023367	0.012279	0	0.01997	0.021569
956269	301329	149036430	ALL-TRANS-13,14-DIHYDRORETINOL SATURASE	DETOXIFICATION	4	7	7	18	13.8125	11.6875	3	3	5	0	0	0	0	0	2	0	0	0	0	0	0	2	0.15244	0.12858	0.11712	0.51933	0.23503	0.23621	0.055463	0.048333	0.074918	0	0	0	0	0	0.07731	0	0	0	0	0	0	0.014379
957475	148916	204671	BILE SALT SULFOTRANSFERASE	DETOXIFICATION	0	0	0	0	0	0	3.2	2	4.6	0	0	0	0	0	0	0	0	0	0	0	0	0	0	0	0	0	0	0	0.059161	0.032222	0.068924	0	0	0	0	0	0	0	0	0	0	0	0	0
957725	784388	149023206	BILIVERDIN REDUCTASE A	DETOXIFICATION	0	0	0	0	0	0	0	0	0	0	0	0	0	0	0	0	0	0	0	0	2	2	0	0	0	0	0	0	0	0	0	0	0	0	0	0	0	0	0	0	0	0	0.01997	0.014379
957014	21535	1217651	CARBONYL REDUCTASE [NADPH] 1	DETOXIFICATION	0	0	0	0	0	0	0	0	0	0	0	0	0	0	0	0	0	4	5	0	8.25	12	0	0	0	0	0	0	0	0	0	0	0	0	0	0	0	0	0	0.046734	0.061395	0	0.082376	0.086275
958169	3867959	149017736	CARBONYL REDUCTASE 3	DETOXIFICATION	0	0	0	0	0	0	0	0	0	0	0	0	0	0	0	0	0	0	0	0	2.75	0	0	0	0	0	0	0	0	0	0	0	0	0	0	0	0	0	0	0	0	0	0.027459	0
956394;956464	78070;3835291	13928768;109508478	CARBOXYLESTERASE 1	DETOXIFICATION	9.75	9.6063	24.4085	6.5096	18.1923	16.5345	2.5797	5.8727	12.5715	0	0	0	0	1.6123	0	1.254	0	0	0	0	0	0	0.37157	0.17646	0.40837	0.18781	0.30955	0.33417	0.047692	0.094615	0.18836	0	0	0	0	0.044136	0	0.029892	0	0	0	0	0	0
956862	2634947	112984146	CARBOXYLESTERASE 2 ISOFORM 1	DETOXIFICATION	0	0	1	1	2	1	0	0	0	0	0	0	0	0	0	0	0	0	0	0	0	0	0	0	0.016731	0.028852	0.034031	0.02021	0	0	0	0	0	0	0	0	0	0	0	0	0	0	0	0
956634;956917	12999;13000	19424284;149032321	CARBOXYLESTERASE 2C	DETOXIFICATION	0	1.4111	4.2	0	0	1.25	0	0	3.2062	0	1.452	0	0	0	0	0	0	0	0	2	5	26	0	0.02592	0.070269	0	0	0.025263	0	0	0.04804	0	0.048208	0	0	0	0	0	0	0	0	0.13351	0.049925	0.18693
957428	227817	149037982	CARBOXYLESTERASE 2G	DETOXIFICATION	0	1.3	0	0	0	0	0	0	0	0	0	0	0	0	0	0	0	0	0	0	0	0	0	0.02388	0	0	0	0	0	0	0	0	0	0	0	0	0	0	0	0	0	0	0	0
956216;956217;956223;956234;956245;956478;959307	84186;112141;146478;2738895;187142;794032;42034	5732982;56899;38197600;140969642;1162964;149031184;1478388	CARBOXYLESTERASE 3	DETOXIFICATION	28	35.4431	33.4961	32.4376	56.9123	42.2649	23.6641	21.3614	30.4427	5.8333	15	7	4.4	20.5389	12.0952	11.2	4	6	6	0	2	5	1.0671	0.65105	0.56042	0.93588	0.96839	0.85418	0.43749	0.34415	0.45614	0.26576	0.49801	0.25126	0.23367	0.56225	0.46754	0.26698	0.18459	0.070102	0.073674	0	0.01997	0.035948
956181;958474	77793;105537	109508476;807108	CARBOXYLESTERASE 4	DETOXIFICATION	25.2083	38.6719	28.8516	44.0633	43.364	40.6852	13.9707	11.603	14.2442	2.1667	8	4	6.3333	22.172	9.5714	12.6667	0	0	0	0	0	2	0.96068	0.71036	0.48271	1.2713	0.73786	0.82226	0.25829	0.18693	0.21343	0.098709	0.2656	0.14358	0.33634	0.60695	0.36998	0.30195	0	0	0	0	0	0.014379
956721	182047	2641992	CARBOXYLESTERASE 5	DETOXIFICATION	0	0	0	0	0	1.25	12.0694	10.8	8.6518	5.2727	10.5278	6.5	0	0	0	0	0	0	0	0	0	0	0	0	0	0	0	0.025263	0.22314	0.174	0.12963	0.24022	0.34953	0.23331	0	0	0	0	0	0	0	0	0	0
956467	4328301	149032323	CARBOXYLESTERASE 6	DETOXIFICATION	6	15.2889	14.8	12	14	12.5	15.375	18.2	19.142	12.7273	17.0202	13.5	0	4	4	0	0	0	0	0	0	0	0.22866	0.28084	0.24762	0.34622	0.23822	0.25263	0.28425	0.29322	0.28682	0.57983	0.56508	0.48457	0	0.1095	0.15462	0	0	0	0	0	0	0
956358	4332789	149032474	CARBOXYLESTERASE 7	DETOXIFICATION	0	0	0	0	0	0	0	0	0	0	0	0	0	0	0	0	0	0	0	3	51	55	0	0	0	0	0	0	0	0	0	0	0	0	0	0	0	0	0	0	0	0.20027	0.50924	0.39543
956262;956268	10945;790243	1094892;50926977	CARBOXYLESTERASE B-1	DETOXIFICATION	6.0417	8.8008	15.6295	13.4238	22.9437	9.7183	5.4927	3.6576	0	0	0	0	2.2667	1.5837	0	5.2222	0	0	0	0	0	0	0.23025	0.16166	0.26149	0.3873	0.3904	0.19641	0.10155	0.058927	0	0	0	0	0.12038	0.043354	0	0.12449	0	0	0	0	0	0
956446	43686	2506388	CARBOXYLESTERASE ES-1	DETOXIFICATION	0	4.4779	4.6143	6.5657	7.5877	7.7971	4.8485	3.6952	2.469	0	0	1	3	9.0932	7.3333	8.6571	0	0	0	0	0	0	0	0.082254	0.077201	0.18943	0.12911	0.15758	0.089637	0.059533	0.036994	0	0	0.035894	0.15932	0.24892	0.28347	0.20637	0	0	0	0	0	0
956911	116332	110591018	CATECHOL O-METHYLTRANSFERASE MEMBRANE-BOUND FORM	DETOXIFICATION	1	12	5	2	13	7	0	1	0	0	0	0	1	0	0	0	0	0	0	0	1	1	0.03811	0.22043	0.083654	0.057703	0.2212	0.14147	0	0.016111	0	0	0	0	0.053107	0	0	0	0	0	0	0	0.009985	0.0071896
958197	4243273	149031273	CATECHOL-O-METHYLTRANSFERASE DOMAIN CONTAINING 1	DETOXIFICATION	0	0	0	0	0	0	3	0	0	0	0	0	0	0	0	0	0	0	0	0	1	1	0	0	0	0	0	0	0.055463	0	0	0	0	0	0	0	0	0	0	0	0	0	0.009985	0.0071896
957168	3890	157830111	CYTOCHROME B5	DETOXIFICATION	7	6	9	11	13	10	14	8	7	1	5	6	7	9	4	6	0	0	0	2	3	9	0.26677	0.11021	0.15058	0.31737	0.2212	0.2021	0.25883	0.12889	0.10488	0.045558	0.166	0.21536	0.37175	0.24637	0.15462	0.14303	0	0	0	0.13351	0.029955	0.064706
959644	4273453	149066207	CYTOCHROME P450 11B3	DETOXIFICATION	0	0	0	0	0	0	0	0	1	0	0	0	0	0	0	0	0	0	0	0	0	0	0	0	0	0	0	0	0	0	0.014984	0	0	0	0	0	0	0	0	0	0	0	0	0
956860	3722	117286	CYTOCHROME P450 17A1	DETOXIFICATION	0	1	2	1	5	4	0	0	1	0	0	0	0	0	0	0	2	2	7	0	0	0	0	0.018369	0.033462	0.028852	0.085077	0.080841	0	0	0.014984	0	0	0	0	0	0	0	0.092293	0.023367	0.085953	0	0	0
956339	3724	203832	CYTOCHROME P450 1A2	DETOXIFICATION	9	11	10	10	7	5	6	7	11	1	2	2	3	6	2	1	0	0	0	0	0	0	0.34299	0.20206	0.16731	0.28852	0.11911	0.10105	0.11093	0.11278	0.16482	0.045558	0.066401	0.071788	0.15932	0.16425	0.07731	0.023838	0	0	0	0	0	0
958359	4311475	149046042	CYTOCHROME P450 20A1	DETOXIFICATION	0	0	0	1	0	0	0	0	1	0	0	0	0	0	0	0	0	0	0	0	0	0	0	0	0	0.028852	0	0	0	0	0.014984	0	0	0	0	0	0	0	0	0	0	0	0	0
956229	126566	146345403	CYTOCHROME P450 2A1	DETOXIFICATION	7	6.5455	16	18.1739	23.5385	14.8	16	34	53	0	11	11	3.5	4	0	5.6	0	0	0	0	0	0	0.26677	0.12023	0.26769	0.52435	0.40052	0.29911	0.2958	0.54777	0.79413	0	0.36521	0.39483	0.18587	0.1095	0	0.13349	0	0	0	0	0	0
956239	3727	117193	CYTOCHROME P450 2A2	DETOXIFICATION	7	11.4545	16	19.8261	13.4615	22.2	0	0	0	0	0	0	3.5	10	5	8.4	0	0	0	0	0	0	0.26677	0.21041	0.26769	0.57202	0.22905	0.44867	0	0	0	0	0	0	0.18587	0.27375	0.19327	0.20024	0	0	0	0	0	0
956826	3851379	109458403	CYTOCHROME P450 2B2	DETOXIFICATION	0	0	7.0723	0	0	5.127	0	0	0	0	0	0	0	0	0	0	0	0	0	0	0	0	0	0	0.11832	0	0	0.10362	0	0	0	0	0	0	0	0	0	0	0	0	0	0	0	0
956280;958071	63770;72759	117210;203527	CYTOCHROME P450 2B3	DETOXIFICATION	11	16	32.9677	10	29	23	1	4	8	1	2	1	0	2	4	5	0	0	0	0	0	0	0.41921	0.2939	0.55158	0.28852	0.49345	0.46483	0.018488	0.064443	0.11987	0.045558	0.066401	0.035894	0	0.05475	0.15462	0.11919	0	0	0	0	0	0
956190;956191	126560;63780	203695;117228	CYTOCHROME P450 2C11	DETOXIFICATION	28.3498	66.9124	57.5029	44.6739	83.1479	71.4871	0	0	0	0	0	0	11	27.1267	13	18.9106	0	0	0	0	0	0	1.0804	1.2291	0.96207	1.2889	1.4148	1.4448	0	0	0	0	0	0	0.58417	0.74259	0.50251	0.45079	0	0	0	0	0	0
956272	3729	149040138	CYTOCHROME P450 2C12	DETOXIFICATION	1.3588	2.8079	2.5537	4.4171	1.287	2.8758	31.7714	40.087	57.7797	4	23	15	0	0	0	0	0	0	0	0	0	0	0.051784	0.051577	0.042725	0.12744	0.021899	0.058119	0.58738	0.64583	0.86574	0.18223	0.76361	0.53841	0	0	0	0	0	0	0	0	0	0
956188;956214	63782;84196	117230;149040139	CYTOCHROME P450 2C13	DETOXIFICATION	15.9169	38.3315	42.4024	31.4839	56.0931	45.6397	0	0	0	0	0	0	10.3333	17.871	13.8	13.4286	0	0	0	0	0	0	0.60659	0.70411	0.70943	0.90836	0.95445	0.92239	0	0	0	0	0	0	0.54877	0.48921	0.53344	0.32011	0	0	0	0	0	0
956277;956344	72763;78212	438419;56825	CYTOCHROME P450 2C23	DETOXIFICATION	17.4359	25.5542	19.2576	25	32.6	19.225	15	29	33.6078	8	6	0	5	12	17	18.5294	0	0	0	0	0	0	0.66448	0.4694	0.32219	0.72129	0.5547	0.38854	0.27732	0.46721	0.50356	0.36446	0.1992	0	0.26553	0.3285	0.65713	0.4417	0	0	0	0	0	0
956305;956314	2627430;126585	59808918;203875	CYTOCHROME P450 2C6	DETOXIFICATION	6.25	13.8183	21.0959	2.5422	18.8163	23.4132	2.4	7.5	8.4	0	0	1.3333	3.5	11.6129	2	5.2	0	0	0	0	0	0	0.23819	0.25383	0.35295	0.073347	0.32017	0.47318	0.04437	0.12083	0.12586	0	0	0.047858	0.18587	0.3179	0.07731	0.12396	0	0	0	0	0	0
956274;956354;958053	3053034;126584;3878442	117558353;203851;109521045	CYTOCHROME P450 2C7	DETOXIFICATION	10.4743	35.3756	18.2167	19.8829	38.9199	14.7098	9.8286	18.413	16.8203	2	0	2.6667	1.1667	18.0323	2.2	5.5714	0	0	0	0	0	0	0.39917	0.64981	0.30478	0.57365	0.66224	0.29729	0.18171	0.29665	0.25203	0.091116	0	0.095717	0.061958	0.49363	0.085041	0.13281	0	0	0	0	0	0
956397;956408	63786;33163	117236;19924039	CYTOCHROME P450 2C70	DETOXIFICATION	6.6758	11	19.8382	13	12	18.2086	0	1	1	1	1	1	2	5.3571	11	5	0	0	0	0	0	0	0.25441	0.20206	0.33191	0.37507	0.20419	0.368	0	0.016111	0.014984	0.045558	0.033201	0.035894	0.10621	0.14665	0.4252	0.11919	0	0	0	0	0	0
957901	260440	34862902	CYTOCHROME P450 2C79	DETOXIFICATION	0	0	0	0	0	1.0866	0	0	0	0	0	0	0	0	0	0	0	0	0	0	0	0	0	0	0	0	0	0.02196	0	0	0	0	0	0	0	0	0	0	0	0	0	0	0	0
956208	126576	203803	CYTOCHROME P450 2D1	DETOXIFICATION	9.5396	15.7775	15.4426	15.296	21.9548	22.6584	6.2577	12.2193	15.1769	2	0	0	0	12.6571	8	4.9	0	0	0	0	0	0	0.36355	0.28981	0.25837	0.44132	0.37357	0.45793	0.11569	0.19686	0.2274	0.091116	0	0	0	0.34649	0.30924	0.11681	0	0	0	0	0	0
956189	63788	117242	CYTOCHROME P450 2D2	DETOXIFICATION	2.5577	13.999	18.267	17.0196	27.8488	28.2712	17.7647	16.5947	31.6462	0	7	3	0	7.4714	8	4.9	0	0	0	0	0	0	0.097473	0.25715	0.30562	0.49104	0.47386	0.57137	0.32843	0.26736	0.47417	0	0.2324	0.10768	0	0.20453	0.30924	0.11681	0	0	0	0	0	0
956345	103927	149065774	CYTOCHROME P450 2D3	DETOXIFICATION	7.1329	8.0499	9.7861	3.9327	16.468	7.36	7.9776	5.9088	9.1769	0	0	1	0	5.8714	0	0	0	0	0	0	0	0	0.27183	0.14787	0.16373	0.11346	0.28021	0.14875	0.14749	0.095195	0.1375	0	0	0.035894	0	0.16073	0	0	0	0	0	0	0	0
956238	126577	203807	CYTOCHROME P450 2D5	DETOXIFICATION	4.7698	8.1736	8.5044	5.7517	11.7283	8.7104	0	2.2772	0	0	0	0	0	0	0	2.2	0	0	0	0	0	0	0.18178	0.15014	0.14228	0.16595	0.19956	0.17604	0	0.036687	0	0	0	0	0	0	0	0.052443	0	0	0	0	0	0
956453	21526	1352193	CYTOCHROME P450 2E1	DETOXIFICATION	5	15.2	11	21	17	26	6	12	23.9583	2	2	4	2	4	3	3	0	0	0	0	0	0	0.19055	0.27921	0.18404	0.60589	0.28926	0.52546	0.11093	0.19333	0.35898	0.091116	0.066401	0.14358	0.10621	0.1095	0.11596	0.071514	0	0	0	0	0	0
957656	125135	1173850	CYTOCHROME P450 2J3	DETOXIFICATION	0	1	2	1	1	1	0	0	0	0	0	0	0	0	0	0	0	0	0	0	0	0	0	0.018369	0.033462	0.028852	0.017015	0.02021	0	0	0	0	0	0	0	0	0	0	0	0	0	0	0	0
956832	4315818;161231	149056542;14039907	CYTOCHROME P450 2T1	DETOXIFICATION	0	0	0	0	0	7	0	0	0	0	0	0	0	0	0	0	0	0	0	0	0	0	0	0	0	0	0	0.141472	0	0	0	0	0	0	0	0	0	0	0	0	0	0	0	0
956999	4318388	149069264	CYTOCHROME P450 39A1	DETOXIFICATION	0	2	3	2	0	2	0	1	2	0	1	0	0	0	0	1	0	0	0	0	0	0	0	0.036738	0.050192	0.057703	0	0.04042	0	0.016111	0.029967	0	0.033201	0	0	0	0	0.023838	0	0	0	0	0	0
957371;957494	63758;3731	117153;479039	CYTOCHROME P450 3A1	DETOXIFICATION	0	0	0	1.8571	0	1.1875	0	0	0	0	0	0	0	0	0	0	0	0	0	0	0	0	0	0	0	0.053582	0	0.024	0	0	0	0	0	0	0	0	0	0	0	0	0	0	0	0
956539	104898	1094401	CYTOCHROME P450 3A18	DETOXIFICATION	0	13.0476	9.4118	1	16	8	0	0	0	0	0	0	0	2	0	0	0	0	0	0	0	0	0	0.23967	0.15747	0.028852	0.27225	0.16168	0	0	0	0	0	0	0	0.05475	0	0	0	0	0	0	0	0
956444	87425	515799	CYTOCHROME P450 3A2	DETOXIFICATION	5	16.3095	15.5882	11.1429	21	17.8125	0	0	0	0	0	0	1	5	0	7	0	0	0	0	0	0	0.19055	0.29959	0.2608	0.32149	0.35733	0.35999	0	0	0	0	0	0	0.053107	0.13687	0	0.16687	0	0	0	0	0	0
957691	51420	203866	CYTOCHROME P450 4A1	DETOXIFICATION	0	4.5333	2.1739	0	1	3.592	0	0	2	0	0	0	0	0	0	0	0	0	0	0	0	0	0	0.083272	0.036371	0	0.017015	0.072594	0	0	0.029967	0	0	0	0	0	0	0	0	0	0	0	0	0
956211;956213	21524;167044	1352184;149035631	CYTOCHROME P450 4A14	DETOXIFICATION	15	16.5758	32.0828	14.2857	22.9333	26.4348	0	0	4	0	0	0	0	0	2.75	6.4	0	0	0	0	0	0	0.57165	0.30448	0.53677	0.41217	0.39022	0.53425	0	0	0.059934	0	0	0	0	0	0.1063	0.15256	0	0	0	0	0	0
956227	63760	113680054	CYTOCHROME P450 4A2	DETOXIFICATION	18	19.8909	19.7433	27.7143	20.0667	27.9732	0	0	0	0	0	0	3	10	8.25	9.6	0	0	0	0	0	0	0.68598	0.36537	0.33032	0.7996	0.34144	0.56534	0	0	0	0	0	0	0.15932	0.27375	0.3189	0.22884	0	0	0	0	0	0
956740	134595	203791	CYTOCHROME P450 4F1	DETOXIFICATION	0	0	5	3.6667	2	3.8571	0	0	3	0	0	0	0	0	0	0	0	0	0	0	0	0	0	0	0.083654	0.10579	0.034031	0.077954	0	0	0.044951	0	0	0	0	0	0	0	0	0	0	0	0	0
956675	80281	1146436	CYTOCHROME P450 4F4	DETOXIFICATION	0	6	6	2.3333	3	5.1429	0	0	0	0	0	0	0	0	0	0	0	0	0	0	0	0	0	0.11021	0.10038	0.067321	0.051046	0.10394	0	0	0	0	0	0	0	0	0	0	0	0	0	0	0	0
957298	2880818	109503398	CYTOCHROME P450 4V3	DETOXIFICATION	0	1	1	0	2	1	0	0	0	0	0	0	0	0	0	0	0	0	0	0	0	0	0	0.018369	0.016731	0	0.034031	0.02021	0	0	0	0	0	0	0	0	0	0	0	0	0	0	0	0
956824	80324	699396	CYTOCHROME P450 51A1	DETOXIFICATION	1	3	5	4	5	4	0	3	2	0	0	0	0	1	1	1	0	0	0	0	0	11	0.03811	0.055107	0.083654	0.11541	0.085077	0.080841	0	0.048333	0.029967	0	0	0	0	0.027375	0.038655	0.023838	0	0	0	0	0	0.079085
957787;957839;957976	129969;75741;2880943	4587057;13676851;149018171	CYTOCHROME P450 8B1	DETOXIFICATION	0	2	0	0	1	2	0	0	0	0	0	0	0	0	0	0	0	0	0	0	0	0	0	0.036738	0	0	0.017015	0.04042	0	0	0	0	0	0	0	0	0	0	0	0	0	0	0	0
957006	240184	149064005	DEHYDROGENASE/REDUCTASE (SDR FAMILY) MEMBER 1	DETOXIFICATION	0	1	2	1	9	4	0	0	1	0	0	0	0	0	0	2	0	0	0	0	0	2	0	0.018369	0.033462	0.028852	0.15314	0.080841	0	0	0.014984	0	0	0	0	0	0	0.047676	0	0	0	0	0	0.014379
959249	4246403	149024563	DEHYDROGENASE/REDUCTASE (SDR FAMILY) MEMBER 3	DETOXIFICATION	0	0	0	1	0	0	0	0	0	0	0	0	0	0	0	0	0	0	0	0	0	0	0	0	0	0.028852	0	0	0	0	0	0	0	0	0	0	0	0	0	0	0	0	0	0
956779	214468	109478345	DEHYDROGENASE/REDUCTASE (SDR FAMILY) MEMBER 7-LIKE 2	DETOXIFICATION	0	0	1	7	9	3	0	0	0	0	0	0	0	0	0	0	0	0	0	0	0	0	0	0	0.016731	0.20196	0.15314	0.060631	0	0	0	0	0	0	0	0	0	0	0	0	0	0	0	0
957754	4292667	149051424	DEHYDROGENASE/REDUCTASE (SDR FAMILY) MEMBER 7-LIKE 3	DETOXIFICATION	0	0	0	0	0	0	0	0	0	0	0	0	0	0	0	0	0	0	1	0	0	0	0	0	0	0	0	0	0	0	0	0	0	0	0	0	0	0	0	0	0.012279	0	0	0
956889	3622	122836	DELTA-AMINOLEVULINIC ACID DEHYDRATASE	DETOXIFICATION	0	0	0	0	1	1	1	0	0	0	0	0	0	0	0	0	0	0	0	0	4	6	0	0	0	0	0.017015	0.02021	0.018488	0	0	0	0	0	0	0	0	0	0	0	0	0	0.03994	0.043138
956389	3769	204152	DIMETHYLANILINE MONOOXYGENASE [N-OXIDE FORMING] 1	DETOXIFICATION	6	12	11	25	30	23	0	2	2	0	1	0	2	1	0	3	0	0	0	0	0	0	0.22866	0.22043	0.18404	0.72129	0.51046	0.46483	0	0.032222	0.029967	0	0.033201	0	0.10621	0.027375	0	0.071514	0	0	0	0	0	0
957369	74919	149027583	DOPA/TYROSINE SULFOTRANSFERASE	DETOXIFICATION	0	0	0	0	2	0	1	1	2	0	0	0	0	0	0	0	0	0	0	0	0	0	0	0	0	0	0.034031	0	0.018488	0.016111	0.029967	0	0	0	0	0	0	0	0	0	0	0	0	0
956192;956402	17081;4259813	123928;149040884	EPOXIDE HYDROLASE	DETOXIFICATION	15.7143	17.425	30.4531	22.4583	30.5	41.4881	15	33.6735	42.5652	0	9	8	4	10.7143	8	14.5652	0	5	8	4	4	43	0.59887	0.32008	0.50951	0.64796	0.51897	0.83848	0.27732	0.54251	0.63778	0	0.2988	0.28715	0.21243	0.2933	0.30924	0.3472	0	0.058418	0.098232	0.26702	0.03994	0.30915
956831	68349	1321937	ESTRADIOL 17 BETA-DEHYDROGENASE 2	DETOXIFICATION	1	1	9	2	0	15	0	0	1	0	0	0	0	0	0	0	0	0	0	0	0	0	0.03811	0.018369	0.15058	0.057703	0	0.30315	0	0	0.014984	0	0	0	0	0	0	0	0	0	0	0	0	0
957408	62241	913355	ESTROGEN SULFOTRANSFERASE ISOFORM 3	DETOXIFICATION	0	0	0	0	3	1	0	0	0	0	0	0	0	0	0	0	0	0	0	0	0	0	0	0	0	0	0.051046	0.02021	0	0	0	0	0	0	0	0	0	0	0	0	0	0	0	0
957934	62242	1711602	ESTROGEN SULFOTRANSFERASE ISOFORM 6	DETOXIFICATION	0	0	0	0	0	0	0	0	0	0	0	0	0	0	0	0	0	0	0	0	2	0	0	0	0	0	0	0	0	0	0	0	0	0	0	0	0	0	0	0	0	0	0.01997	0
956283	246480	148539991	FLAVIN-CONTAINING MONOOXYGENASE 3	DETOXIFICATION	11	13	21	19	25	21	7	8	11	1	5	0	3	4	0	1	0	0	0	0	2	2	0.41921	0.2388	0.35135	0.54818	0.42539	0.42441	0.12941	0.12889	0.16482	0.045558	0.166	0	0.15932	0.1095	0	0.023838	0	0	0	0	0.01997	0.014379
956329;956401	187298;206212	21311518;149030547	FLAVIN-CONTAINING MONOOXYGENASE 5	DETOXIFICATION	9	16	11	17	21	26	4	9	8	0	0	0	0	4	0	0	0	0	0	0	0	0	0.34299	0.2939	0.18404	0.49048	0.35733	0.52546	0.073951	0.145	0.11987	0	0	0	0	0.1095	0	0	0	0	0	0	0	0
957157	28283	121668	GLUTATHIONE PEROXIDASE 1	DETOXIFICATION	0	2	1	0	4	0	2	2	1	2	0	0	0	0	0	0	0	0	0	0	1	3	0	0.036738	0.016731	0	0.068062	0	0.036975	0.032222	0.014984	0.091116	0	0	0	0	0	0	0	0	0	0	0.009985	0.021569
956559	78049	1170084	GLUTATHIONE S-TRANSFERASE A3	DETOXIFICATION	2.6	9.1053	15.2353	3.8333	13.2727	12.2727	7.5	0	12.1429	0	0	0	0	0	0	0	0	3	2	0	46.825	33	0.099085	0.16725	0.2549	0.1106	0.22584	0.24803	0.13866	0	0.18194	0	0	0	0	0	0	0	0	0.035051	0.024558	0	0.46755	0.23726
957638	28290	121714	GLUTATHIONE S-TRANSFERASE A4	DETOXIFICATION	0	0	0	1.3333	0	0	0	0	0	0	0	0	0	0	0	0	0	2	2	0	4	8	0	0	0	0.038469	0	0	0	0	0	0	0	0	0	0	0	0	0	0.023367	0.024558	0	0.03994	0.057517
957042	63272	1170085	GLUTATHIONE S-TRANSFERASE A5	DETOXIFICATION	0	0	0	0	0	0	0	0	0	0	0	0	0	0	0	0	0	0	0	0	1.175	0	0	0	0	0	0	0	0	0	0	0	0	0	0	0	0	0	0	0	0	0	0.011732	0
957653	755780	50925831	GLUTATHIONE S-TRANSFERASE A6	DETOXIFICATION	0	0	0	0	0	0	0	0	0	0	0	0	0	0	0	0	0	0	0	0	2	3	0	0	0	0	0	0	0	0	0	0	0	0	0	0	0	0	0	0	0	0	0.01997	0.021569
959621	4317177	149025986	GLUTATHIONE S-TRANSFERASE C-TERMINAL DOMAIN-CONTAINING PROTEIN	DETOXIFICATION	0	0	0	0	0	0	0	0	0	0	0	0	0	0	0	0	0	1	0	0	0	0	0	0	0	0	0	0	0	0	0	0	0	0	0	0	0	0	0	0.011684	0	0	0	0
956624	178641	149025650	GLUTATHIONE S-TRANSFERASE MU 5	DETOXIFICATION	0	0	0	0	0	0	0	0	0	0	0	0	0	0	0	0	13.7222	39	25.2308	3	17.6182	23.3594	0	0	0	0	0	0	0	0	0	0	0	0	0	0	0	0	0.63324	0.45566	0.30981	0.20027	0.17592	0.16794
956932	752030	149025657	GLUTATHIONE S-TRANSFERASE MU 6-LIKE 1	DETOXIFICATION	0	0	0	0	0	0	0	0	0	0	0	0	0	0	0	0	2.4	4.2353	8.1053	0	6.7809	11.0606	0	0	0	0	0	0	0	0	0	0	0	0	0	0	0	0	0.11075	0.049484	0.099524	0	0.067708	0.079521
957722	4248728	149025652	GLUTATHIONE S-TRANSFERASE MU 6-LIKE 2	DETOXIFICATION	0	0	0	1.3333	1.7	0	0	0	0	0	0	0	0	0	0	0	0	0	0	0	3.7691	0	0	0	0	0.038469	0.028926	0	0	0	0	0	0	0	0	0	0	0	0	0	0	0	0.037634	0
957423	28297	25453412	GLUTATHIONE S-TRANSFERASE P	DETOXIFICATION	0	0	0	0	0	0	2	0	3	0	0	0	0	0	0	0	0	3	2	3	11	17	0	0	0	0	0	0	0.036975	0	0.044951	0	0	0	0	0	0	0	0	0.035051	0.024558	0.20027	0.10984	0.12222
958065	4250611	149043735	GLUTATHIONE S-TRANSFERASE THETA 1	DETOXIFICATION	0	0	0	0	0	0	0	0	0	0	0	0	0	0	0	0	0	0	0	0	3	2	0	0	0	0	0	0	0	0	0	0	0	0	0	0	0	0	0	0	0	0	0.029955	0.014379
957291	3834507	109509350	GLUTATHIONE S-TRANSFERASE THETA 3	DETOXIFICATION	0	1	0	0	1	0	1	0	0	0	0	0	0	0	0	0	0	0	0	0	7	11	0	0.018369	0	0	0.017015	0	0.018488	0	0	0	0	0	0	0	0	0	0	0	0	0	0.069895	0.079085
956914;956925;956942	783447;28289;51474	149019095;121713;204495	GLUTATHIONE S-TRANSFERASE YA-1	DETOXIFICATION	6.4	19.8947	7.7647	12.8333	19.7273	25.7273	6.5	5	6.8571	0	0	0	0	0	1	3	0	1	1	0	0	0	0.2439	0.36544	0.12991	0.37026	0.33567	0.51995	0.12017	0.080554	0.10274	0	0	0	0	0	0.038655	0.071514	0	0.011684	0.012279	0	0	0
956316;956336	126642;164858	204503;29726512	GLUTATHIONE S-TRANSFERASE YB-1	DETOXIFICATION	0	20	22	11	20.0458	23.7	16.1	10.8333	11.8889	0	0	0	4	0	0	1	4.019	8.7445	7.9561	7.3333	40.5377	37.96	0	0.36738	0.36808	0.31737	0.34109	0.47898	0.29765	0.17453	0.17814	0	0	0	0.21243	0	0	0.023838	0.18547	0.10217	0.097693	0.48954	0.40477	0.27292
956309;956443	185727;28291	33356830;121719	GLUTATHIONE S-TRANSFERASE YB-2	DETOXIFICATION	0	0	0	8.6667	26.0902	14.3	13.9	7.1667	14.7111	0	0	0	0	0	0	0	5.0651	16.702	17.6976	7.6667	48.9514	68.6523	0	0	0	0.25005	0.44394	0.28901	0.25698	0.11546	0.22042	0	0	0	0	0	0	0	0.23374	0.19514	0.21731	0.51179	0.48878	0.49358
956582	33791	121721	GLUTATHIONE S-TRANSFERASE YB-3	DETOXIFICATION	0	0	0	0	2.1641	0	0	0	0	0	0	0	0	0	0	0	8.7937	14.3182	14.0103	0	18.241	14.9678	0	0	0	0	0.036822	0	0	0	0	0	0	0	0	0	0	0	0.4058	0.16729	0.17203	0	0.18214	0.10761
957659	3914	1170118	GLUTATHIONE S-TRANSFERASE YRS-YRS	DETOXIFICATION	0	0	0	1	2	1	1	0	1	0	0	1	0	0	0	1	0	0	0	0	1	0	0	0	0	0.028852	0.034031	0.02021	0.018488	0	0.014984	0	0	0.035894	0	0	0	0.023838	0	0	0	0	0.009985	0
957327	3871735	149025262	GLUTATHIONE S-TRANSFERASE ZETA 1 (MALEYLACETOACETATE ISOMERASE)	DETOXIFICATION	0	0	0	0	5	1	4	1	2	0	0	0	0	2	0	1	0	0	0	0	0	0	0	0	0	0	0.085077	0.02021	0.073951	0.016111	0.029967	0	0	0	0	0.05475	0	0.023838	0	0	0	0	0	0
957636	167970	149040355	GLUTATHIONE TRANSFERASE OMEGA 1	DETOXIFICATION	0	0	0	0	0	1	0	0	0	0	0	0	0	0	0	0	0	2	1	0	8	5	0	0	0	0	0	0.02021	0	0	0	0	0	0	0	0	0	0	0	0.023367	0.012279	0	0.07988	0.035948
956513	68743	123449	HEME OXYGENASE 2	DETOXIFICATION	0	0	0	0	3	0	0	0	1	0	0	0	0	0	0	0	7	40	41	0	4	1	0	0	0	0	0.051046	0	0	0	0.014984	0	0	0	0	0	0	0	0.32303	0.46734	0.50344	0	0.03994	0.0071896
956364	95697	149041074	HYDROXYSTEROID (11-BETA) DEHYDROGENASE 1	DETOXIFICATION	26	33	62.9077	29	55	43	0	4	1	0	0	0	6	13	6	23	2	2	3	0	0	0	0.99085	0.60617	1.0525	0.8367	0.93585	0.86904	0	0.064443	0.014984	0	0	0	0.31864	0.35587	0.23193	0.54827	0.092293	0.023367	0.036837	0	0	0
956839	337296	149022712	HYDROXYSTEROID (11-BETA) DEHYDROGENASE 12	DETOXIFICATION	1	11	8	7	14	6	1	0	3	0	0	0	1	1	0	0	2	2	1	1	4	15	0.03811	0.20206	0.13385	0.20196	0.23822	0.12126	0.018488	0	0.044951	0	0	0	0.053107	0.027375	0	0	0.092293	0.023367	0.012279	0.066756	0.03994	0.10784
957698	301041	149043378	HYDROXYSTEROID (17-BETA) DEHYDROGENASE 8	DETOXIFICATION	0	0	0	0	0	0	0	0	0	0	0	0	0	0	0	0	0	4	3	0	0	0	0	0	0	0	0	0	0	0	0	0	0	0	0	0	0	0	0	0.046734	0.036837	0	0	0
959118	3049506	66910599	HYDROXYSTEROID DEHYDROGENASE-LIKE PROTEIN 2	DETOXIFICATION	0	0	1	0	0	0	0	0	0	0	0	0	0	0	0	0	0	2	1	0	0	0	0	0	0.016731	0	0	0	0	0	0	0	0	0	0	0	0	0	0	0.023367	0.012279	0	0	0
956705	19913	149059999	MEMBRANE ASSOCIATED PROGESTERONE RECEPTOR COMPONENT 1	DETOXIFICATION	8.8889	21	16.8421	13	20.8333	15	6	6	10.6667	0	7	2	4	4.8	4	8	0	0	0	1	8	20.6522	0.33875	0.38575	0.28178	0.37507	0.35449	0.30315	0.11093	0.096665	0.15982	0	0.2324	0.071788	0.21243	0.1314	0.15462	0.1907	0	0	0	0.066756	0.07988	0.14848
957029	4243285	149048804	MEMBRANE ASSOCIATED PROGESTERONE RECEPTOR COMPONENT 2	DETOXIFICATION	1.1111	3	3.1579	1	4.1667	5	0	2	5.3333	0	0	0	1	1.2	0	0	1	1	2	0	0	4.3478	0.042344	0.055107	0.052834	0.028852	0.070898	0.10105	0	0.032222	0.079912	0	0	0	0.053107	0.03285	0	0	0.046147	0.011684	0.024558	0	0	0.031259
958968	204220	149024231	MEMBRANE PROGESTIN RECEPTOR ALPHA	DETOXIFICATION	0	0	1	0	0	1	0	0	0	0	0	0	0	0	0	0	0	0	0	0	0	0	0	0	0.016731	0	0	0.02021	0	0	0	0	0	0	0	0	0	0	0	0	0	0	0	0
956709	1841903	149241909	MICROSOMAL GLUTATHIONE S-TRANSFERASE 1	DETOXIFICATION	7	17	31.5833	14	31	23	35	29	22	1	15	18	8	18	5	13	0	0	3	1	0	0	0.26677	0.31227	0.52841	0.40392	0.52748	0.46483	0.64707	0.46721	0.32964	0.045558	0.49801	0.64609	0.42485	0.49275	0.19327	0.30989	0	0	0.036837	0.066756	0	0
958596	3857677	149064824	MICROSOMAL GLUTATHIONE S-TRANSFERASE 2	DETOXIFICATION	0	1	1	1	1	2	0	2	1	1	1	0	0	0	0	1	0	0	0	1	0	1	0	0.018369	0.016731	0.028852	0.017015	0.04042	0	0.032222	0.014984	0.045558	0.033201	0	0	0	0	0.023838	0	0	0	0.066756	0	0.0071896
957980	164232	149058125	MICROSOMAL GLUTATHIONE S-TRANSFERASE 3	DETOXIFICATION	0	0	1	0	0	0	6	2	3	0	0	1	0	1	0	0	0	0	0	0	1	1	0	0	0.016731	0	0	0	0.11093	0.032222	0.044951	0	0	0.035894	0	0.027375	0	0	0	0	0	0	0.009985	0.0071896
956472;956615	69488;123616	127847;17943396	NADH-CYTOCHROME B5 REDUCTASE	DETOXIFICATION	8	12	18	13	16	16	16	8	28	2	2	4	5	5	2	4	0	1	4	2	11	17	0.30488	0.22043	0.30115	0.37507	0.27225	0.32336	0.2958	0.12889	0.41954	0.091116	0.066401	0.14358	0.26553	0.13687	0.07731	0.095352	0	0.011684	0.049116	0.13351	0.10984	0.12222
957110	269667	149058572	NADH-CYTOCHROME B5 REDUCTASE 1	DETOXIFICATION	0	0	0	0	0	0	0	0	0	0	0	0	0	0	0	0	0	3	3	1	4	12	0	0	0	0	0	0	0	0	0	0	0	0	0	0	0	0	0	0.035051	0.036837	0.066756	0.03994	0.086275
958468	788360	149068402	NADH-CYTOCHROME B5 REDUCTASE 2	DETOXIFICATION	0	0	0	0	0	0	0	0	0	0	0	0	0	0	0	0	0	1	1	0	0	0	0	0	0	0	0	0	0	0	0	0	0	0	0	0	0	0	0	0.011684	0.012279	0	0	0
956171;956172	78074;44210	127966;205660	NADPH-CYTOCHROME P450 REDUCTASE	DETOXIFICATION	18	36	49	26	50	45	17	14	15	1	4	3	2	12	0	11	0	1	2	2	4	25	0.68598	0.66128	0.81981	0.75014	0.85077	0.90946	0.31429	0.22555	0.22475	0.045558	0.1328	0.10768	0.10621	0.3285	0	0.26222	0	0.011684	0.024558	0.13351	0.03994	0.17974
959001	78065	11387013	PROSTAGLANDIN I2 SYNTHASE	DETOXIFICATION	0	0	0	0	0	0	0	0	0	0	0	0	0	0	0	0	0	0	0	0	0	1	0	0	0	0	0	0	0	0	0	0	0	0	0	0	0	0	0	0	0	0	0	0.0071896
958894	227390	149060902	RETINOL DEHYDROGENASE 10	DETOXIFICATION	0	0	0	1	0	0	0	0	0	0	0	0	0	0	0	0	0	0	0	0	0	0	0	0	0	0.028852	0	0	0	0	0	0	0	0	0	0	0	0	0	0	0	0	0	0
957065	779128	50927390	RETINOL DEHYDROGENASE 11	DETOXIFICATION	1	1	2	3	3	4	0	0	2	0	0	0	0	2	0	1	0	10	10	0	0	4	0.03811	0.018369	0.033462	0.086555	0.051046	0.080841	0	0	0.029967	0	0	0	0	0.05475	0	0.023838	0	0.11684	0.12279	0	0	0.028758
956441;956461	80376;306596	1072046;38303814	RETINOL DEHYDROGENASE 2	DETOXIFICATION	0	3.9	5.7714	11.0682	9.8977	14.5472	0	0	0	0	0	0	0	3.4	0	5.9091	0	0	0	0	4	17	0	0.071639	0.096561	0.31934	0.16841	0.294	0	0	0	0	0	0	0	0.093074	0	0.14086	0	0	0	0	0.03994	0.12222
956306;956356	105752;35165	841197;1209509	RETINOL DEHYDROGENASE 7	DETOXIFICATION	9	25.35	21.1619	29.5152	38.5568	34.5496	17	24	32.4444	0	4	0	0	13.6	0	15.7576	0	0	0	0	0	0	0.34299	0.46565	0.35406	0.85156	0.65606	0.69825	0.31429	0.38666	0.48613	0	0.1328	0	0	0.3723	0	0.37563	0	0	0	0	0	0
959630	2732660	149061011	SHORT CHAIN DEHYDROGENASE REDUCTASE 9	DETOXIFICATION	0	0	0	1	0	1	0	0	0	0	0	0	0	0	0	0	0	0	0	0	0	0	0	0	0	0.028852	0	0.02021	0	0	0	0	0	0	0	0	0	0	0	0	0	0	0	0
957285	272510	149056526	SIMILAR TO BILIVERDIN REDUCTASE B	DETOXIFICATION	0	0	0	0	1	0	1	0	1	0	0	0	0	0	0	0	0	0	1	0	5	1	0	0	0	0	0.017015	0	0.018488	0	0.014984	0	0	0	0	0	0	0	0	0	0.012279	0	0.049925	0.0071896
957546	75108	1045642	STEROID SULFATASE	DETOXIFICATION	0	3	2	4	5	1	0	0	0	0	0	0	0	0	0	0	0	0	0	0	0	0	0	0.055107	0.033462	0.11541	0.085077	0.02021	0	0	0	0	0	0	0	0	0	0	0	0	0	0	0	0
956974	111619	55765	SULFOTRANSFERASE 1A1	DETOXIFICATION	0	0	0	0	2	0	3	0	2	0	0	0	0	0	0	0	0	0	0	0	4	6	0	0	0	0	0.034031	0	0.055463	0	0.029967	0	0	0	0	0	0	0	0	0	0	0	0.03994	0.043138
958158	157070	1711589	SULFOTRANSFERASE FAMILY 2A DEHYDROEPIANDROSTERONE (DHEA)-PREFERRING MEMBER 2	DETOXIFICATION	0	0	0	0	0	0	0	0	1.3333	0	0	0	0	0	0	0	0	0	0	0	0	0	0	0	0	0	0	0	0	0	0.019978	0	0	0	0	0	0	0	0	0	0	0	0	0
956504	43597	149037674	UDP-GLUCURONOSYLTRANSFERASE 1A1	DETOXIFICATION	25.2705	25.9815	40.6825	32.2984	23.3579	29.8309	16.4909	14.8323	25.0013	0	2.25	2.25	0	16.2162	5	4.3333	0	0	0	0	0	0	0.96305	0.47725	0.68065	0.93186	0.39745	0.60289	0.30488	0.23896	0.37461	0	0.074701	0.080761	0	0.44392	0.19327	0.1033	0	0	0	0	0	0
956590	53066	18308168	UDP-GLUCURONOSYLTRANSFERASE 1A5	DETOXIFICATION	3.3694	11.9915	6.4236	2.0186	6.027	11.7859	0	2.472	2.2728	0	0	0	0	4.0541	0	0	0	0	0	0	0	0	0.12841	0.22027	0.10747	0.058241	0.10255	0.2382	0	0.039827	0.034055	0	0	0	0	0.11098	0	0	0	0	0	0	0	0
956412;956413	205347;53068	149037677;18308174	UDP-GLUCURONOSYLTRANSFERASE 1A6	DETOXIFICATION	10.1082	27.9801	27.8354	10.0932	15.5719	6.8841	0	0	0	0	0	0	1	10.1351	1.6667	4.3333	0	0	0	0	0	0	0.38522	0.51396	0.46571	0.29121	0.26496	0.13913	0	0	0	0	0	0	0.053107	0.27745	0.064425	0.1033	0	0	0	0	0	0
956726	53069	18308176	UDP-GLUCURONOSYLTRANSFERASE 1A7	DETOXIFICATION	1.6847	7.9943	2.1412	0	0	2.2947	0	0	0	0	0	0	0	0	0	0	0	0	2	0	0	0	0.064204	0.14685	0.035824	0	0	0.046376	0	0	0	0	0	0	0	0	0	0	0	0	0.024558	0	0	0
959195	4264919	149027586	UDP-GLUCURONOSYLTRANSFERASE 2A2	DETOXIFICATION	0	1	0	0	0	0	0	0	0	0	0	0	0	0	0	0	0	0	0	0	0	0	0	0.018369	0	0	0	0	0	0	0	0	0	0	0	0	0	0	0	0	0	0	0	0
956768	2737123	109500442	UDP-GLUCURONOSYLTRANSFERASE 2A3	DETOXIFICATION	5.3077	6.2315	12.0751	4.4247	3.2174	8.5391	0	0	1.0769	0	0	0	0	0	0	0	0	0	0	0	0	0	0.20227	0.11447	0.20203	0.12766	0.054746	0.17258	0	0	0.016136	0	0	0	0	0	0	0	0	0	0	0	0	0
956379	31600	136728	UDP-GLUCURONOSYLTRANSFERASE 2B1	DETOXIFICATION	4.4099	19.4474	14.7677	7.9003	7.8566	4.8294	1.1315	4.7256	6.8486	0	1.125	0	1	3.3311	0	0	0	0	0	0	0	0	0.16806	0.35723	0.24708	0.22794	0.13368	0.097603	0.020918	0.076134	0.10262	0	0.037351	0	0.053107	0.091188	0	0	0	0	0	0	0	0
956706	2637067	109499578	UDP-GLUCURONOSYLTRANSFERASE 2B10	DETOXIFICATION	3.1366	4.0468	11.2192	4.0072	2.7988	8.1166	2.2629	0	8.2072	0	0	0	0	2.2207	0	0	0	0	0	0	0	0	0.11954	0.074335	0.18771	0.11562	0.047623	0.16404	0.041837	0	0.12297	0	0	0	0	0.060792	0	0	0	0	0	0	0	0
956343;956393	31602;146465	136730;57449	UDP-GLUCURONOSYLTRANSFERASE 2B17	DETOXIFICATION	14.7154	29.5479	31.8286	10.7181	20.8725	27.4452	8.0676	8.8165	18.4335	0	2.575	0	3.0714	5.7047	2.319	4.4857	0	0	0	0	0	0	0.5608	0.54276	0.53252	0.30924	0.35516	0.55467	0.14915	0.14204	0.2762	0	0.085491	0	0.16311	0.15617	0.089642	0.10693	0	0	0	0	0	0
956367;956368;956995	78055;4088394;3834717	136732;122427845;109518676	UDP-GLUCURONOSYLTRANSFERASE 2B2	DETOXIFICATION	19.1142	37.9386	10.6614	14.8017	30.7826	9.3848	43.0561	75.3765	53.5786	4	7.225	6.5	3.8571	7.6237	6.6095	6	0	0	0	0	0	0	0.72844	0.69689	0.17837	0.42706	0.52378	0.18967	0.79601	1.2144	0.8028	0.18223	0.23987	0.23331	0.20484	0.2087	0.25549	0.14303	0	0	0	0	0	0
956751	169899	109500500	UDP-GLUCURONOSYLTRANSFERASE 2B34-LIKE	DETOXIFICATION	0	1.3489	1.8699	1.5036	2.7988	2.7055	1.1315	0	1.6414	0	0	0	0	0	0	0	0	0	0	0	0	0	0	0.024778	0.031284	0.043382	0.047623	0.054679	0.020918	0	0.024595	0	0	0	0	0	0	0	0	0	0	0	0	0
956530;956544;956674	80303;221298;127236	458395;149035119;458397	UDP-GLUCURONOSYLTRANSFERASE 2B36	DETOXIFICATION	14.0681	31.413	16.6782	12.8731	22.6831	20.967	5.6573	24.8096	19.9711	1	0	1.25	4	4.4414	1.1667	6.5476	0	0	0	0	0	0	0.53613	0.57702	0.27904	0.37141	0.38596	0.42375	0.10459	0.3997	0.29924	0.045558	0	0.044867	0.21243	0.12158	0.045097	0.15608	0	0	0	0	0	0
956436;956500	31603;4313688	136733;149035118	UDP-GLUCURONOSYLTRANSFERASE 2B37	DETOXIFICATION	21.8153	26.0785	33.8173	28.3608	26.3567	22.5292	5.2022	8.9674	7.4683	0	1.825	0	3.0714	7.2729	4.2381	6.3	0	0	0	0	0	0	0.83137	0.47903	0.56579	0.81826	0.44847	0.45532	0.096178	0.14447	0.1119	0	0.060591	0	0.16311	0.1991	0.16382	0.15018	0	0	0	0	0	0
958820	44446	416892	UROPORPHYRINOGEN DECARBOXYLASE	DETOXIFICATION	0	0	0	0	0	0	0	0	0	0	0	0	0	0	0	0	0	0	0	0	1	0	0	0	0	0	0	0	0	0	0	0	0	0	0	0	0	0	0	0	0	0	0.009985	0
956626	20922	149032125	ADP-RIBOSYLATION FACTOR 3	GTPASE	0	0	0	0	2	0	12.7412	13.3684	16.4048	0	0	0	0	0	0	0	2	15.3846	8.5714	4	12	18.8158	0	0	0	0	0.034031	0	0.23556	0.21538	0.2458	0	0	0	0	0	0	0	0.092293	0.17975	0.10525	0.26702	0.11982	0.13528
956593	10609	13162343	ADP-RIBOSYLATION FACTOR 4	GTPASE	0	0	0	0	0	0	15.4011	35.7298	29.8167	0	0	1	0	0	0	0	0	2.6154	1.4286	0	0	5.2281	0	0	0	0	0	0	0.28473	0.57564	0.44676	0	0	0.035894	0	0	0	0	0	0.030557	0.017541	0	0	0.037588
956555	10610	13162339	ADP-RIBOSYLATION FACTOR 5	GTPASE	0	0	0	0	0	0	8.8578	13.9018	18.7786	0	0	0	0	0	1	0	0	0	0	0	0	11.9561	0	0	0	0	0	0	0.16376	0.22397	0.28137	0	0	0	0	0	0.038655	0	0	0	0	0	0	0.08596
957319	120856	13162345	ADP-RIBOSYLATION FACTOR 6	GTPASE	0	0	0	1	4	3	7	3	3	0	0	0	0	0	0	0	0	0	0	0	0	6	0	0	0	0.028852	0.068062	0.060631	0.12941	0.048333	0.044951	0	0	0	0	0	0	0	0	0	0	0	0	0.043138
958899	4308590	149022631	ADP-RIBOSYLATION FACTOR GTPASE-ACTIVATING PROTEIN 2	GTPASE	0	0	0	0	0	0	0	0	0	0	0	0	0	0	0	0	0	0	0	0	0	1	0	0	0	0	0	0	0	0	0	0	0	0	0	0	0	0	0	0	0	0	0	0.0071896
958699	4362889	149042855	ADP-RIBOSYLATION FACTOR GUANINE NUCLEOTIDE-EXCHANGE FACTOR 2	GTPASE	0	0	0	0	0	0	0	0	0	0	0	0	0	0	0	0	0	1	0	0	1	0	0	0	0	0	0	0	0	0	0	0	0	0	0	0	0	0	0	0.011684	0	0	0.009985	0
957514	64595	149036864	ADP-RIBOSYLATION FACTOR-LIKE 10C	GTPASE	0	0	0	0	0	0	3	2	2	0	0	0	0	0	0	0	0	0	5	0	2	11.6667	0	0	0	0	0	0	0.055463	0.032222	0.029967	0	0	0	0	0	0	0	0	0	0.061395	0	0.01997	0.083879
959051	3856424	109465951	ADP-RIBOSYLATION FACTOR-LIKE 15	GTPASE	0	0	0	0	0	0	0	0	0	0	0	0	0	0	0	0	0	0	0	0	0	1	0	0	0	0	0	0	0	0	0	0	0	0	0	0	0	0	0	0	0	0	0	0.0071896
958534	775530	45581701	ADP-RIBOSYLATION FACTOR-LIKE 9	GTPASE	0	0	0	0	0	0	0	0	0	0	0	0	0	0	0	0	0	3	0	0	0	0	0	0	0	0	0	0	0	0	0	0	0	0	0	0	0	0	0	0.035051	0	0	0	0
957046	4242251	149067263	ADP-RIBOSYLATION FACTOR-LIKE PROTEIN 1	GTPASE	0	0	0	0	0	0	5	4	6	0	0	1	0	3	1	0	6	6	9	0	1	4	0	0	0	0	0	0	0.092439	0.064443	0.089901	0	0	0.035894	0	0.082124	0.038655	0	0.27688	0.070102	0.11051	0	0.009985	0.028758
957451	84530	149058548	ADP-RIBOSYLATION FACTOR-LIKE PROTEIN 8A	GTPASE	0	0	0	0	0	0	0	0	2	0	0	0	0	0	0	0	0	0	0	0	2	2.3333	0	0	0	0	0	0	0	0	0.029967	0	0	0	0	0	0	0	0	0	0	0	0.01997	0.016776
957491;957736	784843;131964	149033822;15667380	ADP-RIBOSYLTRANSFERASE 3	GTPASE	0	0	0	0	0	0	0	0	0	0	0	0	0	0	0	0	3	10	21	0	0	6	0	0	0	0	0	0	0	0	0	0	0	0	0	0	0	0	0.13844	0.11684	0.25786	0	0	0.043138
957104	52078	1103619	ARF-RELATED PROTEIN	GTPASE	0	0	0	0	0	0	3	2	7	3	2	2	1	4	1	4	2	0	1	0	0	2	0	0	0	0	0	0	0.055463	0.032222	0.10488	0.13667	0.066401	0.071788	0.053107	0.1095	0.038655	0.095352	0.092293	0	0.012279	0	0	0.014379
957498	180351	12083661	ARL3	GTPASE	0	0	0	0	0	0	0	0	0	0	0	0	0	0	0	0	0	7	3	0	0	1	0	0	0	0	0	0	0	0	0	0	0	0	0	0	0	0	0	0.081785	0.036837	0	0	0.0071896
956931	85184	122063303	CDC42	GTPASE	0	1	0	0	3	1	6	6	4	0	0	0	2	4	0	1	0	0	1	0	9	15	0	0.018369	0	0	0.051046	0.02021	0.11093	0.096665	0.059934	0	0	0	0.10621	0.1095	0	0.023838	0	0	0.012279	0	0.089865	0.10784
958955	42770	149053593	CENTAURIN ALPHA 2	GTPASE	0	1	0	0	0	0	0	0	0	0	0	0	0	0	0	0	0	0	0	0	0	0	0	0.018369	0	0	0	0	0	0	0	0	0	0	0	0	0	0	0	0	0	0	0	0
958419	4344236	149068732	CENTAURIN DELTA 2	GTPASE	0	0	0	0	0	0	0	0	0	0	0	0	0	0	0	0	0	0	0	0	1	2	0	0	0	0	0	0	0	0	0	0	0	0	0	0	0	0	0	0	0	0	0.009985	0.014379
956876	71226	56971981	DEVELOPMENTALLY REGULATED GTP-BINDING PROTEIN 1	GTPASE	3	3	2	0	0	0	0	0	0	0	0	0	0	0	0	0	0	2	0	0	0	0	0.11433	0.055107	0.033462	0	0	0	0	0	0	0	0	0	0	0	0	0	0	0.023367	0	0	0	0
959121	3881173	109503231	EXCHANGE FACTOR FOR ADP-RIBOSYLATION FACTOR GUANINE NUCLEOTIDE FACTOR 6	GTPASE	0	0	0	0	0	0	0	0	0	0	0	0	0	0	0	0	0	0	0	0	0	1	0	0	0	0	0	0	0	0	0	0	0	0	0	0	0	0	0	0	0	0	0	0.0071896
956233	3855589	109460176	GBF1 (GOLGI-SPECIFIC BREFELDIN A-RESISTANCE GUANINE NUCLEOTIDE EXCHANGE FACTOR 1)	GTPASE	0	0	0	0	0	0	0	0	0	3	0	0	1	3	5	8	8	27	31	0	0	1	0	0	0	0	0	0	0	0	0	0.13667	0	0	0.053107	0.082124	0.19327	0.1907	0.36917	0.31546	0.38065	0	0	0.0071896
958623	1461396	52352323	GTPASE ACTIVATING PROTEIN TESTICULAR GAP1	GTPASE	0	0	0	0	0	0	0	0	0	0	0	0	0	0	0	0	0	2	2	0	0	0	0	0	0	0	0	0	0	0	0	0	0	0	0	0	0	0	0	0.023367	0.024558	0	0	0
959638	4341501	149062091	GTPASE-ACTIVATING PROTEIN SPA 1	GTPASE	0	0	0	0	0	0	0	0	1	0	0	0	0	0	0	0	0	0	0	0	0	0	0	0	0	0	0	0	0	0	0.014984	0	0	0	0	0	0	0	0	0	0	0	0	0
957230;957276	71624;10323	116487990;149061564	H-RAS-1/P21	GTPASE	0	0	0	0	2	2	0	0	0	0	0	0	0	0	0	1	0	0	0	3	12	14.4	0	0	0	0	0.034031	0.04042	0	0	0	0	0	0	0	0	0	0.023838	0	0	0	0.20027	0.11982	0.10353
957092	223700	32527749	INTERFERON GAMMA INDUCED GTPASE	GTPASE	0	0	0	0	0	0	4	2	5	1	2	4	0	0	0	0	0	0	0	0	1	1	0	0	0	0	0	0	0.073951	0.032222	0.074918	0.045558	0.066401	0.14358	0	0	0	0	0	0	0	0	0.009985	0.0071896
956799	238259	149056664	INTERFERON-INDUCIBLE GTPASE 5	GTPASE	0	0	0	0	0	0	0	0	0	0	0	0	0	0	0	0	0	12	8	0	0	0	0	0	0	0	0	0	0	0	0	0	0	0	0	0	0	0	0	0.1402	0.098232	0	0	0
956142	4362402	149057332	IQ MOTIF CONTAINING GTPASE ACTIVATING PROTEIN 1	GTPASE	0	0	0	0	0	0	0	0	0	0	0	0	0	0	0	0	0	1	0	2	52.9615	46.9565	0	0	0	0	0	0	0	0	0	0	0	0	0	0	0	0	0	0.011684	0	0.13351	0.52882	0.3376
956319	4324900	149059097	IQ MOTIF CONTAINING GTPASE ACTIVATING PROTEIN 2	GTPASE	0	1	0	6	17	5	2	1	2	1	1	0	0	0	0	1	0	0	0	0	1.0385	1.0435	0	0.018369	0	0.17311	0.28926	0.10105	0.036975	0.016111	0.029967	0.045558	0.033201	0	0	0	0	0.023838	0	0	0	0	0.010369	0.0075022
958114	4295680	149050784	MAMMALIAN GUANINE NUCLEOTIDE EXCHANGE FACTOR MSEC12	GTPASE	0	0	0	0	1	0	0	0	0	0	0	0	0	0	0	0	0	0	0	0	0	0	0	0	0	0	0.017015	0	0	0	0	0	0	0	0	0	0	0	0	0	0	0	0	0
957304	41183	149030461	N-RAS	GTPASE	0	0	0	0	0	0	0	0	0	0	0	0	0	0	0	0	0	0	0	0	2	3.6	0	0	0	0	0	0	0	0	0	0	0	0	0	0	0	0	0	0	0	0	0.01997	0.025883
959884	4331634	157823109	PAXILLIN-ASSOCIATED PROTEIN WITH ARFGAP ACTIVITY 3	GTPASE	0	0	0	0	0	0	1	3	0	0	0	0	0	1	0	0	0	0	0	0	0	0	0	0	0	0	0	0	0.018488	0.048333	0	0	0	0	0	0.027375	0	0	0	0	0	0	0	0
959582	54281	11066473	PRA1 FAMILY PROTEIN 3	GTPASE	0	0	0	0	0	0	0	0	1	0	0	0	0	0	0	0	0	0	0	0	0	0	0	0	0	0	0	0	0	0	0.014984	0	0	0	0	0	0	0	0	0	0	0	0	0
958073	4240635	149056623	PRENYLATED RAB ACCEPTOR PROTEIN 1	GTPASE	0	0	0	0	0	0	1	1	6	1	5	5	2	0	1	5	3	2	4	0	2	8	0	0	0	0	0	0	0.018488	0.016111	0.089901	0.045558	0.166	0.17947	0.10621	0	0.038655	0.11919	0.13844	0.023367	0.049116	0	0.01997	0.057517
956894	34406	149050831	RAB10	GTPASE	3	3.5714	1.2	1.2857	6.3393	2.3155	5.9124	11.0141	4.9244	1.2086	4.8606	4.802	1.2174	2.6136	1.3173	0	0	1.1538	1.2227	0	1.1409	2.5719	0.11433	0.065603	0.020077	0.037095	0.10787	0.046796	0.10931	0.17745	0.073785	0.05506	0.16138	0.17236	0.064652	0.071548	0.05092	0	0	0.013481	0.015013	0	0.011392	0.018491
956664	41486	13592148	RAB11A	GTPASE	0	0	0	0	0	0	0	4.3333	0	0	0	0	0	0	0	0	0	0	0	0	9.5	17.7778	0	0	0	0	0	0	0	0.069814	0	0	0	0	0	0	0	0	0	0	0	0	0.094858	0.12781
956580	19693	14249144	RAB11B	GTPASE	0	0	0	0	0	0	21.6667	8.6667	19.5714	1	0	0	0	0	0	0	0	4	0	0	9.5	14.2222	0	0	0	0	0	0	0.40057	0.13963	0.29325	0.045558	0	0	0	0	0	0	0	0.046734	0	0	0.094858	0.10225
956440	31092	149038930	RAB14	GTPASE	0	0	1	0	1.125	4.381	24.64	12.2676	20.4179	4.4706	14.6667	9.9474	4.8696	4.7273	3.5769	6.5143	4.7742	12.9231	16.8398	6.25	43.4412	51.3671	0	0	0.016731	0	0.019142	0.08854	0.45554	0.19764	0.30593	0.20367	0.48694	0.35705	0.25861	0.12941	0.13827	0.15529	0.22031	0.15099	0.20678	0.41722	0.43376	0.36931
958516	3867532	149037620	RAB17	GTPASE	0	0	0	0	0	0	0	0	2	0	0	0	1	0	0	0	0	0	0	0	1	2	0	0	0	0	0	0	0	0	0.029967	0	0	0	0.053107	0	0	0	0	0	0	0	0.009985	0.014379
956916	161691	59808259	RAB18	GTPASE	0	1	0	2	2	3	5	14	11	3.1429	3	3	3	2	4	0	5	4	12	0	4	7.4118	0	0.018369	0	0.057703	0.034031	0.060631	0.092439	0.22555	0.16482	0.14318	0.099602	0.10768	0.15932	0.05475	0.15462	0	0.23073	0.046734	0.14735	0	0.03994	0.053288
956488	21122	149044748	RAB1A	GTPASE	0	6.1429	6.6	5.0571	7.9286	14.9196	38.5886	45.6791	28.0039	14.0428	23.907	20.768	7.5362	21.5114	14.8051	16.8571	15.0899	5.9161	16.4688	5.8	8.8452	20.0079	0	0.11284	0.11042	0.14591	0.13491	0.30153	0.71342	0.73593	0.4196	0.63976	0.79373	0.74544	0.40022	0.58887	0.57229	0.40184	0.69635	0.069121	0.20222	0.38718	0.08832	0.14385
956510;956572	166705;84231	109463007;226486	RAB1B	GTPASE	0	0	0	3.3714	5.9464	4.9732	13.4221	17.1843	13.0685	14.0428	8.1811	9.44	3.7681	7.1705	12.9545	3.1714	15.0899	15.7762	10.4801	1.45	8.8452	18.189	0	0	0	0.097271	0.10118	0.10051	0.24814	0.27685	0.19581	0.63976	0.27162	0.33884	0.20011	0.19629	0.50075	0.0756	0.69635	0.18432	0.12869	0.096796	0.08832	0.13077
959601	2881808	109504495	RAB20	GTPASE	0	0	1	1	1	0	0	0	0	0	0	0	0	0	0	0	0	0	0	0	0	0	0	0	0.016731	0.028852	0.017015	0	0	0	0	0	0	0	0	0	0	0	0	0	0	0	0	0
957875	311263	149066960	RAB21	GTPASE	0	0	0	0	0	0	1	0	1	0	0	0	0	1	0	0	3	1	2	0	1	0	0	0	0	0	0	0	0.018488	0	0.014984	0	0	0	0	0.027375	0	0	0.13844	0.011684	0.024558	0	0.009985	0
957500	2881201	149030014	RAB22A	GTPASE	0	0	0	0	0	0	2	2	4	0	0	0	0	0	0	0	0	0	0	0	0	4.2	0	0	0	0	0	0	0.036975	0.032222	0.059934	0	0	0	0	0	0	0	0	0	0	0	0	0.030196
959323	278423	149046425	RAB23	GTPASE	0	0	0	0	0	0	0	0	0	0	0	0	0	0	0	0	0	0	0	0	0	1	0	0	0	0	0	0	0	0	0	0	0	0	0	0	0	0	0	0	0	0	0	0.0071896
959554	12208	12240246	RAB27B	GTPASE	0	0	0	0	0	0	0	0	0	0	0	0	0	0	0	0	0	0	0	0	0	1	0	0	0	0	0	0	0	0	0	0	0	0	0	0	0	0	0	0	0	0	0	0.0071896
956668;956904	78145;4241673	131789;149061036	RAB2A	GTPASE	2	6	5	2	7	8	18	16	15	9	10	8	1	14	12	6	20.4545	25.3125	26.1333	5	26.3529	39.1364	0.07622	0.11021	0.083654	0.057703	0.11911	0.16168	0.33278	0.25777	0.22475	0.41002	0.33201	0.28715	0.053107	0.38325	0.46386	0.14303	0.94391	0.29574	0.32089	0.33378	0.26313	0.28137
956944	163993	149033676	RAB2B	GTPASE	0	0	0	0	0	0	0	0	0	0	0	0	0	0	0	0	4.5455	1.6875	1.8667	0	1.6471	1.8636	0	0	0	0	0	0	0	0	0	0	0	0	0	0	0	0	0.20976	0.019716	0.022921	0	0.016446	0.013399
958671	4360348	149040952	RAB3 GTPASE ACTIVATING PROTEIN SUBUNIT 2	GTPASE	0	0	0	0	0	0	0	0	0	0	0	0	0	0	0	0	0	0	1	0	0	0	0	0	0	0	0	0	0	0	0	0	0	0	0	0	0	0	0	0	0.012279	0	0	0
957923	64372	149068963	RAB30	GTPASE	0	0	0	0	0	0	0	0	1.1343	0	1.1282	1.1053	0	0	0	1.0857	0	0	0	0	0	0	0	0	0	0	0	0	0	0	0.016996	0	0.037457	0.039672	0	0	0	0.025881	0	0	0	0	0	0
958094	96503	7689359	RAB31	GTPASE	0	0	0	0	0	0	0	0	0	0	0	0	0	0	0	0	3	0	1	0	0	2.8	0	0	0	0	0	0	0	0	0	0	0	0	0	0	0	0	0.13844	0	0.012279	0	0	0.020131
957677	281147	149064832	RAB33B	GTPASE	0	0	0	0	0	0	0	0	1.1343	0	1.1282	0	3.6522	0	0	0	0	0	0	0	0	1.1193	0	0	0	0	0	0	0	0	0.016996	0	0.037457	0	0.19396	0	0	0	0	0	0	0	0	0.0080471
958091	35585	149063543	RAB35	GTPASE	0	0	0	0	0	1.1577	0	0	0	0	0	0	0	0	0	0	0	0	0	0	3.4226	3.7424	0	0	0	0	0	0.023398	0	0	0	0	0	0	0	0	0	0	0	0	0	0	0.034175	0.026906
959130	51603	624225	RAB3A INTERACTING PROTEIN	GTPASE	0	0	0	0	0	0	0	0	0	0	0	0	0	0	0	0	0	1	1	0	0	0	0	0	0	0	0	0	0	0	0	0	0	0	0	0	0	0	0	0.011684	0.012279	0	0	0
959127	4282916	149062364	RAB3A INTERACTING PROTEIN-LIKE 1	GTPASE	0	0	0	0	0	0	0	0	0	0	0	0	0	0	0	0	0	0	0	0	0	1	0	0	0	0	0	0	0	0	0	0	0	0	0	0	0	0	0	0	0	0	0	0.0071896
959431	4499134	62510941	RAB3-GAP P130	GTPASE	0	0	0	0	0	0	0	0	0	0	0	0	0	0	0	0	0	1	1	0	0	0	0	0	0	0	0	0	0	0	0	0	0	0	0	0	0	0	0	0.011684	0.012279	0	0	0
957430	161420	50898338	RAB43	GTPASE	0	0	0	0	0	0	6.72	2.2535	6.806	0	0	0	1.2174	2.3636	0	1.0857	1.1935	1.0769	1.0638	0	0	1.0808	0	0	0	0	0	0	0.12424	0.036306	0.10198	0	0	0	0.064652	0.064704	0	0.025881	0.055078	0.012582	0.013063	0	0	0.0077706
958025	75065	57010	RAB4A	GTPASE	0	0	0	0	0	0	0	1.1268	4.603	0	0	0	0	0	0	0	0	0	0	0	0	0	0	0	0	0	0	0	0	0.018153	0.068969	0	0	0	0	0	0	0	0	0	0	0	0	0
957322	51602	149056539	RAB4B	GTPASE	0	0	0	0	0	0	0	1.1268	3.0687	0	0	0	0	0	0	0	3.3871	2.1538	3.1915	2.25	3.2647	6.404	0	0	0	0	0	0	0	0.018153	0.045979	0	0	0	0	0	0	0	0.1563	0.025165	0.039188	0.1502	0.032598	0.046042
957284	177419	12083645	RAB5	GTPASE	0	0	0	0	1	1	4.15	5.1333	12.9129	0	2.4	1.5	5.1	0	0	1.125	0	0	0	1	2.8791	3.5897	0	0	0	0	0.017015	0.02021	0.076724	0.082702	0.19348	0	0.079681	0.053841	0.27084	0	0	0.026818	0	0	0	0.066756	0.028748	0.025809
957143	2879864	120537414	RAB5B	GTPASE	0	1	2.6667	1	3	3	7.9333	2.1667	10.56	1.3333	4	1	1.2	5	0	4.5	1	3	2.6	0	6.9231	5.8462	0	0.018369	0.044615	0.028852	0.051046	0.060631	0.14667	0.034907	0.15823	0.060744	0.1328	0.035894	0.063728	0.13687	0	0.10727	0.046147	0.035051	0.031925	0	0.069127	0.042031
956972	161834	149054244	RAB5C	GTPASE	0	1	1.3333	5	2	3	6.9167	7.7	14.5271	2.6667	3.6	1.5	1.7	0	0	3.375	5	8	11.4	2	7.1978	12.5641	0	0.018369	0.022308	0.14426	0.034031	0.060631	0.12787	0.12405	0.21767	0.12149	0.11952	0.053841	0.090281	0	0	0.080453	0.23073	0.093469	0.13998	0.13351	0.07187	0.090331
956607;956616	79995;176591	149068773;109459131	RAB6A	GTPASE	0	0	0	0	3.125	1.0952	14.2	13.1408	13.0746	3.2353	1.1282	8.7368	11.7391	15	10.3462	22.2857	16.9355	14.8462	13.5106	6	8.6176	20.6239	0	0	0	0	0.053173	0.022135	0.26253	0.21171	0.1959	0.14739	0.037457	0.3136	0.62343	0.41062	0.39993	0.53124	0.78152	0.17346	0.1659	0.40053	0.086047	0.14828
957090	4245719	149018752	RAB6B	GTPASE	0	0	0	0	0	0	0	0	0	0	0	0	0	0	0	0	0	0	0	0	0	2.7499	0	0	0	0	0	0	0	0	0	0	0	0	0	0	0	0	0	0	0	0	0	0.01977
956644	111003	13027392	RAB7A	GTPASE	2	11	6	5	11	11	22	19	26	3	11	10	9	9	4	9	8	3	8	4	14	33	0.07622	0.20206	0.10038	0.14426	0.18717	0.22231	0.40673	0.30611	0.38957	0.13667	0.36521	0.35894	0.47796	0.24637	0.15462	0.21454	0.36917	0.035051	0.098232	0.26702	0.13979	0.23726
959354	161381	149058662	RAB7B	GTPASE	0	0	0	0	0	0	0	0	0	0	0	0	0	0	0	0	0	0	0	0	1	0	0	0	0	0	0	0	0	0	0	0	0	0	0	0	0	0	0	0	0	0	0.009985	0
957205	776507	49522647	RAB8A	GTPASE	0	2.2857	1.2	1.2857	1.2679	2.1577	1.2584	3.9053	3.4429	0	0	1.2005	0	2.6136	0	0	2.53	1.1538	1.2227	1.25	1.1409	3.5719	0	0.041986	0.020077	0.037095	0.021573	0.043608	0.023265	0.062917	0.051587	0	0	0.04309	0	0.071548	0	0	0.11675	0.013481	0.015013	0.083445	0.011392	0.02568
957436	43492	1314637	RAB8B	GTPASE	0	0	0	0	1.2679	0	1.2584	1.3018	1.3215	0	0	0	0	0	0	0	0	0	0	0	2.2817	3.5719	0	0	0	0	0.021573	0	0.023265	0.020972	0.0198	0	0	0	0	0	0	0	0	0	0	0	0.022783	0.02568
957591	60413	12240243	RAB9A	GTPASE	0	0	0	0	0	0	7	4	6	1	1	0	0	0	0	0	0	0	0	0	0	2	0	0	0	0	0	0	0.12941	0.064443	0.089901	0.045558	0.033201	0	0	0	0	0	0	0	0	0	0	0.014379
958827	3869430	109482538	RABL4	GTPASE	0	0	0	0	0	0	0	0	0	0	0	0	0	0	0	0	0	1	1	0	0	0	0	0	0	0	0	0	0	0	0	0	0	0	0	0	0	0	0	0.011684	0.012279	0	0	0
958541	204350	149062983	RAB-LIKE 5	GTPASE	0	0	0	0	0	0	0	0	0	0	0	0	0	0	0	0	0	2	0	0	0	0	0	0	0	0	0	0	0	0	0	0	0	0	0	0	0	0	0	0.023367	0	0	0	0
957738	2736212	149060531	RAB-LIKE PROTEIN 3	GTPASE	0	0	0	0	0	0	1.3333	3	6.4286	0	3	0	0	0	0	0	0	0	0	0	0	0	0	0	0	0	0	0	0.02465	0.048333	0.096323	0	0.099602	0	0	0	0	0	0	0	0	0	0	0
957634	111212	149034944	RAC1	GTPASE	0	0	0	0	2	0	0	4	6	0	0	0	0	0	0	0	0	0	2	0	5	6.6667	0	0	0	0	0.034031	0	0	0.064443	0.089901	0	0	0	0	0	0	0	0	0	0.024558	0	0.049925	0.047931
958195	8458	55562789	RAC2	GTPASE	0	0	0	0	0	0	0	0	0	0	0	0	0	0	1	0	0	0	0	0	0	1.3333	0	0	0	0	0	0	0	0	0	0	0	0	0	0	0.038655	0	0	0	0	0	0	0.0095861
957215;957438	76611;805068	11228976;149045625	RAN	GTPASE	0	0	0	0	0	0	0	0	0	0	0	0	0	0	0	0	0	13	10	0	1	1	0	0	0	0	0	0	0	0	0	0	0	0	0	0	0	0	0	0.15189	0.12279	0	0.009985	0.0071896
957497;958045	2736313;367967	149019779;109494465	RAN BINDING PROTEIN 1	GTPASE	0	0	0	0	0	0	0	0	0	0	0	0	0	0	0	0	1	7	4	0	0	0	0	0	0	0	0	0	0	0	0	0	0	0	0	0	0	0	0.046147	0.081785	0.049116	0	0	0
956136	3880782	109502015	RAN BINDING PROTEIN 5	GTPASE	0	0	0	0	0	0	0	0	0	0	0	0	0	0	0	0	12	122	96	0	1	0	0	0	0	0	0	0	0	0	0	0	0	0	0	0	0	0	0.55376	1.4254	1.1788	0	0.009985	0
957013	4333481	149065835	RAN GTPASE ACTIVATING PROTEIN 1	GTPASE	0	0	0	0	0	0	0	0	0	0	0	0	0	0	0	0	0	11	2	0	0	0	0	0	0	0	0	0	0	0	0	0	0	0	0	0	0	0	0	0.12852	0.024558	0	0	0
957288	4747	149030393	RAP1A	GTPASE	0	0	0	0	0	0	0	0	0	0	0	0	0	0	0	3	0	0	0	0	11.4286	14.4444	0	0	0	0	0	0	0	0	0	0	0	0	0	0	0	0.071514	0	0	0	0	0.11411	0.10385
957330	130852	149066871	RAP1B	GTPASE	0	0	0	0	0	6	0	0	0	0	0	0	2	7	2	0	3	1	3	5	4.5714	11.5556	0	0	0	0	0	0.12126	0	0	0	0	0	0	0.10621	0.19162	0.07731	0	0.13844	0.011684	0.036837	0.33378	0.045646	0.08308
957513	32753	14538024	RAP2B	GTPASE	0	0	0	0	0	0	0	0	1	0	0	0	0	0	0	0	0	0	0	1	4	5.6	0	0	0	0	0	0	0	0	0.014984	0	0	0	0	0	0	0	0	0	0	0.066756	0.03994	0.040262
958184	14920	149060128	RAP2C	GTPASE	0	0	0	0	0	0	0	0	1	0	0	0	0	0	0	0	0	0	0	0	0	1.4	0	0	0	0	0	0	0	0	0.014984	0	0	0	0	0	0	0	0	0	0	0	0	0.010065
958005	3868347	109488113	RAS GTPASE-ACTIVATING PROTEIN-BINDING PROTEIN 1	GTPASE	0	1	1	0	0	0	0	0	0	0	0	0	0	0	0	0	0	1	0	0	0	0	0	0.018369	0.016731	0	0	0	0	0	0	0	0	0	0	0	0	0	0	0.011684	0	0	0	0
957440	161331	149037032	RAS HOMOLOG GENE FAMILY MEMBER A	GTPASE	0	0	0	0	0	0	0	0	0	0	0	0	0	0	0	0	0	3	0	0	0	0	0	0	0	0	0	0	0	0	0	0	0	0	0	0	0	0	0	0.035051	0	0	0	0
959218	279050	55778595	RAS HOMOLOG GENE FAMILY MEMBER J	GTPASE	0	0	0	0	0	0	0	0	0	0	0	0	0	0	0	0	0	0	0	0	1	1	0	0	0	0	0	0	0	0	0	0	0	0	0	0	0	0	0	0	0	0	0.009985	0.0071896
958787	367955	149033809	RAS-GTPASE-ACTIVATING PROTEIN (GAP120)	GTPASE	0	1	0	0	0	0	0	0	0	0	0	0	0	0	0	0	0	0	0	0	0	0	0	0.018369	0	0	0	0	0	0	0	0	0	0	0	0	0	0	0	0	0	0	0	0
957137	37231	13592039	RAS-RELATED PROTEIN RAL-A	GTPASE	0	0	0	0	0	1	0	0	0	0	0	0	0	0	0	0	0	1	0	1	6	6	0	0	0	0	0	0.02021	0	0	0	0	0	0	0	0	0	0	0	0.011684	0	0.066756	0.05991	0.043138
957394	60571	149033095	RAS-RELATED PROTEIN RAL-B	GTPASE	0	0	0	0	0	0	0	0	0	0	0	0	0	0	0	0	0	1	0	0	2	2	0	0	0	0	0	0	0	0	0	0	0	0	0	0	0	0	0	0.011684	0	0	0.01997	0.014379
957887	113828	11968136	RHO B	GTPASE	0	0	0	0	0	1	0	0	0	0	0	0	0	0	0	0	0	0	0	0	1.5455	0	0	0	0	0	0	0.02021	0	0	0	0	0	0	0	0	0	0	0	0	0	0	0.015431	0
957126;957654	1462121;4293363	52352335;149015804	RHO GUANINE NUCLEOTIDE EXCHANGE FACTOR 6	GTPASE	0	0	0	0	0	0	0	0	0	0	0	0	0	0	0	0	0	10	4	0	0	0	0	0	0	0	0	0	0	0	0	0	0	0	0	0	0	0	0	0.11684	0.049116	0	0	0
959364	3853541	109484470	RHO/CDC42/RAC GTPASE-ACTIVATING PROTEIN RICS	GTPASE	0	0	0	0	1	0	0	0	0	0	0	0	0	0	0	0	0	0	0	0	0	0	0	0	0	0	0.017015	0	0	0	0	0	0	0	0	0	0	0	0	0	0	0	0	0
956880	76408	13124854	RHOA	GTPASE	0	0	0	0	3	0	4	3	9	0	2	0	0	4	2	3	0	0	0	0	22.9091	15.2	0	0	0	0	0.051046	0	0.073951	0.048333	0.13485	0	0.066401	0	0	0.1095	0.07731	0.071514	0	0	0	0	0.22875	0.10928
957048	10205	149030416	RHO-RELATED GTP-BINDING PROTEIN RHOC	GTPASE	0	0	0	0	0	0	0	0	0	0	0	0	0	0	0	0	0	0	0	0	2.5455	3.8	0	0	0	0	0	0	0	0	0	0	0	0	0	0	0	0	0	0	0	0	0.025416	0.02732
958535	93024	149068644	RHO-RELATED GTP-BINDING PROTEIN RHOG	GTPASE	0	0	0	0	0	0	0	0	0	0	0	0	0	0	0	0	0	0	0	0	0	2	0	0	0	0	0	0	0	0	0	0	0	0	0	0	0	0	0	0	0	0	0	0.014379
957554	257746	149055996	R-RAS	GTPASE	0	0	0	0	0	0	1	0	1	0	0	0	0	1	0	0	0	0	0	1	4	4.5	0	0	0	0	0	0	0.018488	0	0.014984	0	0	0	0	0.027375	0	0	0	0	0	0.066756	0.03994	0.032353
957617	86161	149068234	R-RAS2	GTPASE	0	0	0	0	2	1	0	0	0	0	0	0	0	1	0	0	0	0	0	0	0	1.5	0	0	0	0	0.034031	0.02021	0	0	0	0	0	0	0	0.027375	0	0	0	0	0	0	0	0.010784
957921	119421	149038720	SAR1 HOMOLOG A	GTPASE	0	0	0	0	0	0	5.9375	3.375	2.6667	0	0	0	0	0	0	0	0	0	0	0	0	0	0	0	0	0	0	0	0.10977	0.054374	0.039956	0	0	0	0	0	0	0	0	0	0	0	0	0
957115	160782	149052515	SAR1 HOMOLOG B	GTPASE	0	0	0	0	0	0	13.0625	14.625	9.3333	0	0	0	0	0	0	0	0	0	0	0	0	0	0	0	0	0	0	0	0.2415	0.23562	0.13985	0	0	0	0	0	0	0	0	0	0	0	0	0
957167	140635	13928415	SEPTIN 2	GTPASE	0	0	0	0	0	1	0	0	1	4	0	0	0	0	0	0	1	0	2	1	6	4	0	0	0	0	0	0.02021	0	0	0.014984	0.18223	0	0	0	0	0	0	0.046147	0	0.024558	0.066756	0.05991	0.028758
958376	336442	149033860	SEPTIN 6	GTPASE	0	0	0	0	0	0	0	0	0	1	0	0	0	0	0	0	0	0	0	0	1	0	0	0	0	0	0	0	0	0	0	0.045558	0	0	0	0	0	0	0	0	0	0	0.009985	0
957468	167832	12018296	SEPTIN 7	GTPASE	0	0	0	0	0	0	1	0	0	1	0	0	0	0	0	0	0	0	0	0	5	3	0	0	0	0	0	0	0.018488	0	0	0.045558	0	0	0	0	0	0	0	0	0	0	0.049925	0.021569
958841	1665	6010654	SEPTIN 9	GTPASE	0	0	0	0	0	0	0	0	0	1	0	0	0	0	0	0	0	0	0	0	0	0	0	0	0	0	0	0	0	0	0	0.045558	0	0	0	0	0	0	0	0	0	0	0	0
958601	3855606	109467735	SIMILAR TO GUANYLATE BINDING PROTEIN 4-LIKE	GTPASE	0	0	0	0	0	0	0	0	0	0	0	0	0	0	0	0	0	0	0	0	1	2	0	0	0	0	0	0	0	0	0	0	0	0	0	0	0	0	0	0	0	0	0.009985	0.014379
956647	160756	149052385	SIMILAR TO INTERFERON-G INDUCED GTPASE	GTPASE	0	0	1	0	1	0	4	14	14	8	3	8	5	1	3	3	0	0	0	0	3	3	0	0	0.016731	0	0.017015	0	0.073951	0.22555	0.20977	0.36446	0.099602	0.28715	0.26553	0.027375	0.11596	0.071514	0	0	0	0	0.029955	0.021569
957817	237237	58477737	SIMILAR TO INTERFERON-INDUCIBLE GTPASE 1	GTPASE	0	0	0	0	0	0	0	0	0	0	0	0	1	0	0	0	0	0	0	0	0	0	0	0	0	0	0	0	0	0	0	0	0	0	0.053107	0	0	0	0	0	0	0	0	0
956719	244814	66910941	SIMILAR TO INTERFERON-INDUCIBLE GTPASE 2	GTPASE	0	0	0	0	0	0	0	0	0	0	2	2	0	0	0	0	0	0	0	0	0	0	0	0	0	0	0	0	0	0	0	0	0.066401	0.071788	0	0	0	0	0	0	0	0	0	0
960083	3857312	109505068	SIMILAR TO RAL GUANINE NUCLEOTIDE DISSOCIATION STIMULATOR	GTPASE	0	0	0	0	0	0	0	0	0	0	0	0	0	0	0	0	1	0	0	0	0	0	0	0	0	0	0	0	0	0	0	0	0	0	0	0	0	0	0.046147	0	0	0	0	0
959449	13883	30842811	SYNAPTIC RAS-GAP 1	GTPASE	0	0	0	0	0	0	0	0	1	0	0	0	0	0	0	0	0	0	0	0	0	0	0	0	0	0	0	0	0	0	0.014984	0	0	0	0	0	0	0	0	0	0	0	0	0
957932	227072	149050663	YIP1	GTPASE	0	0	0	0	0	0	2	2	5	2	6	4	1	0	2	2	1	1	3	0	0	1	0	0	0	0	0	0	0.036975	0.032222	0.074918	0.091116	0.1992	0.14358	0.053107	0	0.07731	0.047676	0.046147	0.011684	0.036837	0	0	0.0071896
959259	1461819	149020476	YIP1 DOMAIN FAMILY MEMBER 2	GTPASE	0	0	0	0	0	0	0	0	0	0	0	0	0	0	0	0	0	0	0	0	0	1	0	0	0	0	0	0	0	0	0	0	0	0	0	0	0	0	0	0	0	0	0	0.0071896
959241	4254521	149017414	YIP1 DOMAIN FAMILY MEMBER 5	GTPASE	0	0	0	0	0	0	0	1	1	0	1	0	0	0	0	0	0	0	0	0	0	0	0	0	0	0	0	0	0	0.016111	0.014984	0	0.033201	0	0	0	0	0	0	0	0	0	0	0
957238	224546	119850981	KERATIN 1	LIKELY CONTAMINANTS	0	2	7	11.3333	0	0	80.7128	81.1335	56.6043	4.5	64.7207	29	7.3968	6.0976	4.5714	0	0	0	0	0	0	0	0	0.036738	0.11712	0.32699	0	0	1.4922	1.3071	0.84813	0.20501	2.1488	1.0409	0.39282	0.16692	0.17671	0	0	0	0	0	0	0
956755	787025	46485058	KERATIN 10	LIKELY CONTAMINANTS	0	0	0	0	0	0	30	110.947	50.7059	0	34	7	0	2.0571	1	0	0	0	1	0	0	0	0	0	0	0	0	0	0.55463	1.7875	0.75975	0	1.1288	0.25126	0	0.056314	0.038655	0	0	0	0.012279	0	0	0
956961;957049;957391	4300830;230035;4252088	149054190;149054183;149054188	KERATIN 31	LIKELY CONTAMINANTS	0	0	0	0	0	0	0	0	10.4265	0	0	0	0	0	0	0	0	0	0	0	0	0	0	0	0	0	0	0	0	0	0.15623	0	0	0	0	0	0	0	0	0	0	0	0	0
958411	2880044	149054193	KERATIN 32	LIKELY CONTAMINANTS	0	0	0	0	0	0	0	0	1.0588	0	0	0	0	0	0	0	0	0	0	0	0	0	0	0	0	0	0	0	0	0	0.015865	0	0	0	0	0	0	0	0	0	0	0	0	0
956985	318877	38303961	KERATIN 5	LIKELY CONTAMINANTS	0	0	0	0	0	0	2.7835	8.3523	0	0	7.3065	0	0	0	0	0	0	0	0	0	0	0	0	0	0	0	0	0	0.05146	0.13456	0	0	0.24258	0	0	0	0	0	0	0	0	0	0	0
957055	3140446	123781839	KERATIN 6A	LIKELY CONTAMINANTS	0	2	4	15	1	0	71.2619	61.8185	61	10	53.7348	24	4.2222	8.0161	2	0	0	0	0	5	0	0	0	0.036738	0.066923	0.43278	0.017015	0	1.3175	0.99595	0.91399	0.45558	1.784	0.86145	0.22423	0.21944	0.07731	0	0	0	0	0.33378	0	0
959008	2881762	149059796	KERATIN ASSOCIATED PROTEIN 11-1	LIKELY CONTAMINANTS	0	0	0	0	0	0	0	0	1	0	0	0	0	0	0	0	0	0	0	0	0	0	0	0	0	0	0	0	0	0	0.014984	0	0	0	0	0	0	0	0	0	0	0	0	0
956201	2653952	109482798	KERATIN COMPLEX 1 ACIDIC GENE 18	LIKELY CONTAMINANTS	0	0	0	0	0	0	0	0	0	0	0	0	16	51.9143	16	57.75	0	0	0	1	1	11	0	0	0	0	0	0	0	0	0	0	0	0	0.84971	1.4211	0.61848	1.3766	0	0	0	0.066756	0.009985	0.079085
957599	779223	149054194	KERATIN COMPLEX 1 ACIDIC GENE 2	LIKELY CONTAMINANTS	0	0	0	0	0	0	0	0	1.8088	0	0	0	0	0	0	0	0	0	0	0	0	0	0	0	0	0	0	0	0	0	0.027103	0	0	0	0	0	0	0	0	0	0	0	0	0
956603	4476510	155676725	KERATIN COMPLEX 2 BASIC GENE 25	LIKELY CONTAMINANTS	0	0	0	0	0	0	0	0	6.6667	0	0	0	0	0	0	0	0	0	0	0	0	0	0	0	0	0	0	0	0	0	0.09989	0	0	0	0	0	0	0	0	0	0	0	0	0
956175	126563	203734	KERATIN TYPE II CYTOSKELETAL 8	LIKELY CONTAMINANTS	0	0	0	0	0	0	0	0	0	0	0	0	9.381	69.8863	13.9286	66.9483	0	0	0	0	0	3	0	0	0	0	0	0	0	0	0	0	0	0	0.49819	1.9131	0.53841	1.5959	0	0	0	0	0	0.021569
957359	3868852	109483197	SIMILAR TO KERATIN 18	LIKELY CONTAMINANTS	0	0	0	0	0	0	0	0	0	0	0	0	0	0	0	1.25	0	0	0	0	0	0	0	0	0	0	0	0	0	0	0	0	0	0	0	0	0	0.029797	0	0	0	0	0	0
957466	161849	149054209	TYPE I KERATIN KA22	LIKELY CONTAMINANTS	0	0	0	0	0	0	0	1.0526	0	0	0	0	0	0	0	0	0	0	0	0	0	0	0	0	0	0	0	0	0	0.016959	0	0	0	0	0	0	0	0	0	0	0	0	0	0
957701	787525	46485118	TYPE II KERATIN KB2	LIKELY CONTAMINANTS	0	0	0	0	0	0	1.1168	10.0368	2.4545	0	2.151	0	1	1	0	0	0	0	0	0	0	0	0	0	0	0	0	0	0.020647	0.1617	0.036778	0	0.071414	0	0.053107	0.027375	0	0	0	0	0	0	0	0
956569	3926119	156138734	TYPE II KERATIN KB23	LIKELY CONTAMINANTS	0	0	0	0	0	0	0	0	10	0	0	0	0	0	0	0	0	0	0	0	0	0	0	0	0	0	0	0	0	0	0.14984	0	0	0	0	0	0	0	0	0	0	0	0	0
956907	2880154	156138736	TYPE II KERATIN KB25	LIKELY CONTAMINANTS	0	0	0	0	0	0	0	0	7.3333	0	0	0	0	0	0	0	0	0	0	0	0	0	0	0	0	0	0	0	0	0	0.10988	0	0	0	0	0	0	0	0	0	0	0	0	0
957256	782244	46485116	TYPE II KERATIN KB36	LIKELY CONTAMINANTS	0	0	0	6.6667	2	0	28.125	15.6589	17.5333	5.5	14.087	0	0	0	4.5	0	0	0	0	0	0	0	0	0	0	0.19234	0.034031	0	0.51997	0.25228	0.26271	0.25057	0.46769	0	0	0	0.17395	0	0	0	0	0	0	0
958021	1340899	51980651	ACID PHOSPHATASE 2 LYSOSOMAL	LYSOSOME	0	0	0	0	0	0	0	0	1	0	0	0	0	0	0	0	0	0	0	0	1	4	0	0	0	0	0	0	0	0	0.014984	0	0	0	0	0	0	0	0	0	0	0	0.009985	0.028758
958628	86923	19705511	APG3 AUTOPHAGY 3-LIKE	LYSOSOME	0	0	0	0	0	0	0	0	0	0	0	0	0	0	0	0	0	2	0	0	0	0	0	0	0	0	0	0	0	0	0	0	0	0	0	0	0	0	0	0.023367	0	0	0	0
958893	3520577	82794761	ATPASE H+ TRANSPORTING LYSOSOMAL V0 SUBUNIT A1	LYSOSOME	0	0	0	0	0	0	0	0	0	0	0	0	0	0	0	0	0	0	0	0	0	1	0	0	0	0	0	0	0	0	0	0	0	0	0	0	0	0	0	0	0	0	0	0.0071896
957936	3520576	124244102	ATPASE H+ TRANSPORTING LYSOSOMAL V0 SUBUNIT A2	LYSOSOME	0	0	0	0	0	0	0	0	1	0	2	3	0	0	1	2	0	0	0	0	0	0	0	0	0	0	0	0	0	0	0.014984	0	0.066401	0.10768	0	0	0.038655	0.047676	0	0	0	0	0	0
956747	55432	149029422	ATPASE H+ TRANSPORTING LYSOSOMAL V1 SUBUNIT B2	LYSOSOME	0	0	0	0	0	0	0	0	0	0	0	0	0	0	1	0	0	4	3	0	7	5	0	0	0	0	0	0	0	0	0	0	0	0	0	0	0.038655	0	0	0.046734	0.036837	0	0.069895	0.035948
957692	2733325	149050485	ATPASE H+ TRANSPORTING LYSOSOMAL V1 SUBUNIT E	LYSOSOME	0	0	0	0	0	0	0	0	0	0	0	0	0	0	0	0	0	2	1	0	2.4	3	0	0	0	0	0	0	0	0	0	0	0	0	0	0	0	0	0	0.023367	0.012279	0	0.023964	0.021569
958385	4201687	149059582	ATPASE H+ TRANSPORTING LYSOSOMAL V1 SUBUNIT G1	LYSOSOME	0	0	0	0	0	0	0	0	0	0	0	0	0	0	0	0	0	0	0	0	1	2	0	0	0	0	0	0	0	0	0	0	0	0	0	0	0	0	0	0	0	0	0.009985	0.014379
956558	264901	109493234	ATPASE H+ TRANSPORTING V1 SUBUNIT A ISOFORM 1	LYSOSOME	0	0	0	0	0	0	0	0	0	0	0	0	0	0	1	1	0	0	0	0	11	23	0	0	0	0	0	0	0	0	0	0	0	0	0	0	0.038655	0.023838	0	0	0	0	0.10984	0.16536
958224	21055	758260	BETA-GLUCURONIDASE	LYSOSOME	0	0	0	0	0	0	0	0	1	0	0	0	0	0	0	0	0	0	0	0	0	0	0	0	0	0	0	0	0	0	0.014984	0	0	0	0	0	0	0	0	0	0	0	0	0
958398	782028	50925541	CATHEPSIN A	LYSOSOME	0	0	1	0	0	0	1	0	1	0	0	0	0	1	1	0	0	0	0	0	0	0	0	0	0.016731	0	0	0	0.018488	0	0.014984	0	0	0	0	0.027375	0.038655	0	0	0	0	0	0	0
958151	19199	1942645	CATHEPSIN B	LYSOSOME	0	1	2	0	0	0	3	1	3	0	0	0	2	4	1	0	0	0	0	0	0	7	0	0.018369	0.033462	0	0	0	0.055463	0.016111	0.044951	0	0	0	0.10621	0.1095	0.038655	0	0	0	0	0	0	0.050327
958013	113805	24987409	CATHEPSIN C	LYSOSOME	0	0	1	0	0	0	1	0	0	0	0	0	0	1	0	0	0	0	0	0	0	0	0	0	0.016731	0	0	0	0.018488	0	0	0	0	0	0	0.027375	0	0	0	0	0	0	0	0
957334	318626	149061703	CATHEPSIN D	LYSOSOME	0	0	0	0	0	0	6	6	0	0	0	0	0	3	0	0	0	0	0	0	0	9	0	0	0	0	0	0	0.11093	0.096665	0	0	0	0	0	0.082124	0	0	0	0	0	0	0	0.064706
958664	126528	203341	CATHEPSIN H	LYSOSOME	0	2	0	0	1	0	1	0	0	0	0	0	0	2	1	1	0	0	0	1	0	0	0	0.036738	0	0	0.017015	0	0.018488	0	0	0	0	0	0	0.05475	0.038655	0.023838	0	0	0	0.066756	0	0
958293	79044	245685	CATHEPSIN J	LYSOSOME	0	0	0	0	0	0	0	0	0	0	0	0	0	1	0	0	0	0	0	0	0	0	0	0	0	0	0	0	0	0	0	0	0	0	0	0.027375	0	0	0	0	0	0	0	0
957331	141572	115743	CATHEPSIN L	LYSOSOME	0	2	0	0	0	0	12	11	4	1	1	3	0	3	2	3	0	0	0	0	0	0	0	0.036738	0	0	0	0	0.22185	0.17722	0.059934	0.045558	0.033201	0.10768	0	0.082124	0.07731	0.071514	0	0	0	0	0	0
959146	160297	149029992	CATHEPSIN Z	LYSOSOME	0	0	1	0	0	0	0	0	0	0	0	0	0	1	0	0	0	0	0	0	0	0	0	0	0.016731	0	0	0	0	0	0	0	0	0	0	0.027375	0	0	0	0	0	0	0	0
958845	157436	25006237	GM2 ACTIVATOR PROTEIN	LYSOSOME	0	0	0	0	0	0	0	1	1	1	0	0	0	0	0	1	0	0	0	0	0	2	0	0	0	0	0	0	0	0.016111	0.014984	0.045558	0	0	0	0	0	0.023838	0	0	0	0	0	0.014379
959096	805065	149065101	HYALURONOGLUCOSAMINIDASE 6	LYSOSOME	0	0	0	0	0	0	0	0	0	0	0	0	0	0	0	0	0	0	0	0	0	1	0	0	0	0	0	0	0	0	0	0	0	0	0	0	0	0	0	0	0	0	0	0.0071896
958480	12815	149048125	LATE ENDOSOMAL/LYSOSOMAL MP1 INTERACTING PROTEIN	LYSOSOME	0	0	0	0	0	0	2	0	1	0	0	0	0	0	0	0	1	0	0	0	0	0	0	0	0	0	0	0	0.036975	0	0.014984	0	0	0	0	0	0	0	0.046147	0	0	0	0	0
959105	72321	20138456	LYSOSOMAL ACID LIPASE/CHOLESTERYL ESTER HYDROLASE	LYSOSOME	0	3	1	0	1	1	9	11	9	1	1	0	1	3	0	2	0	0	0	0	0	0	0	0.055107	0.016731	0	0.017015	0.02021	0.16639	0.17722	0.13485	0.045558	0.033201	0	0.053107	0.082124	0	0.047676	0	0	0	0	0	0
957461	157248	126291	LYSOSOME MEMBRANE PROTEIN II	LYSOSOME	0	2	0	0	3	0	18	13	12	0	1	1	0	0	0	0	0	0	0	0	4	10	0	0.036738	0	0	0.051046	0	0.33278	0.20944	0.1798	0	0.033201	0.035894	0	0	0	0	0	0	0	0	0.03994	0.071896
957445	111684	56578	LYSOSOME-ASSOCIATED MEMBRANE GLYCOPROTEIN 1	LYSOSOME	0	1	0	0	0	0	8	7	5	1	0	2	0	1	0	1	2	0	1	0	5	5	0	0.018369	0	0	0	0	0.1479	0.11278	0.074918	0.045558	0	0.071788	0	0.027375	0	0.023838	0.092293	0	0.012279	0	0.049925	0.035948
958108	4299826	149060050	LYSOSOME-ASSOCIATED MEMBRANE GLYCOPROTEIN 2	LYSOSOME	0	1	3	0	2	1	6	7	4	1	0	1	1	2	1	0	1	0	0	0	1	5	0	0.018369	0.050192	0	0.034031	0.02021	0.11093	0.11278	0.059934	0.045558	0	0.035894	0.053107	0.05475	0.038655	0	0.046147	0	0	0	0.009985	0.035948
958599	4279660	149065789	N-ACETYL GALACTOSAMINIDASE ALPHA	LYSOSOME	0	0	0	0	0	0	0	1	0	0	0	0	0	0	0	0	0	0	0	0	0	2	0	0	0	0	0	0	0	0.016111	0	0	0	0	0	0	0	0	0	0	0	0	0	0.014379
958812	761315	149031745	NIEMANN PICK TYPE C1	LYSOSOME	0	0	0	0	0	0	0	0	1	0	0	0	0	0	0	0	0	0	0	0	0	0	0	0	0	0	0	0	0	0	0.014984	0	0	0	0	0	0	0	0	0	0	0	0	0
957694	90516	1172592	PALMITOYL-PROTEIN THIOESTERASE 1	LYSOSOME	0	0	0	0	0	0	0	0	0	0	0	0	0	0	0	0	1	3	7	0	0	1	0	0	0	0	0	0	0	0	0	0	0	0	0	0	0	0	0.046147	0.035051	0.085953	0	0	0.0071896
956712	55382	149038021	PROTON-TRANSLOCATING ATPASE D SUBUNIT ISOFORM D1	LYSOSOME	0	0	0	1	1	1	8	14	15	3	3	5	1	2	1	4	0	0	1	1	2	7	0	0	0	0.028852	0.017015	0.02021	0.1479	0.22555	0.22475	0.13667	0.099602	0.17947	0.053107	0.05475	0.038655	0.095352	0	0	0.012279	0.066756	0.01997	0.050327
958822	2653953	109471199	SIMILAR TO MANNOSIDASE BETA A LYSOSOMAL-LIKE	LYSOSOME	0	1	0	0	0	0	0	0	0	0	0	0	0	0	0	0	0	0	0	0	0	0	0	0.018369	0	0	0	0	0	0	0	0	0	0	0	0	0	0	0	0	0	0	0	0
958438	60427	149028730	SPERM AUTOANTIGENIC PROTEIN 17	LYSOSOME	0	0	0	0	0	0	0	0	0	0	0	0	0	0	0	0	0	2	2	0	0	0	0	0	0	0	0	0	0	0	0	0	0	0	0	0	0	0	0	0.023367	0.024558	0	0	0
958951	63917	7767180	TARTRATE-RESISTANT ACID PHOSPHATASE TYPE 5	LYSOSOME	0	0	0	0	0	0	0	0	0	0	0	0	0	0	0	0	0	0	0	0	0	1	0	0	0	0	0	0	0	0	0	0	0	0	0	0	0	0	0	0	0	0	0	0.0071896
960064	4215655	149024281	TISSUE ALPHA-L-FUCOSIDASE	LYSOSOME	0	0	0	0	0	0	0	0	0	0	0	0	0	0	0	0	0	0	1	0	0	0	0	0	0	0	0	0	0	0	0	0	0	0	0	0	0	0	0	0	0.012279	0	0	0
959361	1904373	149033630	TRANSMEMBRANE PROTEIN 55B	LYSOSOME	0	0	0	0	0	0	0	0	1	0	0	0	0	0	0	0	0	0	0	0	0	0	0	0	0	0	0	0	0	0	0.014984	0	0	0	0	0	0	0	0	0	0	0	0	0
958917	4287753	149068444	TRIPEPTIDYL PEPTIDASE I	LYSOSOME	0	0	0	0	0	0	1	0	0	0	0	0	0	0	0	0	0	0	0	0	0	0	0	0	0	0	0	0	0.018488	0	0	0	0	0	0	0	0	0	0	0	0	0	0	0
958582	311925	58476568	VACUOLAR ATP SYNTHASE SUBUNIT C	LYSOSOME	0	0	0	0	0	0	0	0	0	0	0	0	0	0	0	0	0	1	0	0	0	0	0	0	0	0	0	0	0	0	0	0	0	0	0	0	0	0	0	0.011684	0	0	0	0
957671	160475	149051530	VACUOLAR ATPASE	LYSOSOME	0	0	0	0	0	0	0	0	0	0	0	0	0	0	0	0	0	0	0	0	1	4	0	0	0	0	0	0	0	0	0	0	0	0	0	0	0	0	0	0	0	0	0.009985	0.028758
958435	2627473	149045503	VACUOLAR PROTON PUMP SUBUNIT D 2	LYSOSOME	0	0	0	0	0	0	0	0	0	0	0	0	0	0	0	0	0	0	0	0	1	2	0	0	0	0	0	0	0	0	0	0	0	0	0	0	0	0	0	0	0	0	0.009985	0.014379
957516	161460	149049573	V-TYPE PROTON ATPASE SUBUNIT E 1	LYSOSOME	0	0	0	0	0	0	0	0	0	0	0	0	0	0	0	2	0	1	1	0	3.6	5	0	0	0	0	0	0	0	0	0	0	0	0	0	0	0	0.047676	0	0.011684	0.012279	0	0.035946	0.035948
960084	1461882	53733952	V-TYPE PROTON ATPASE SUBUNIT H	LYSOSOME	0	0	0	0	0	0	0	0	0	0	0	0	0	0	0	0	0	0	1	0	1	1	0	0	0	0	0	0	0	0	0	0	0	0	0	0	0	0	0	0	0.012279	0	0.009985	0.0071896
957512	276554	149043597	1-ACYLGLYCEROL-3-PHOSPHATE O-ACYLTRANSFERASE 3	METABOLISM	0	0	0	0	0	0	0	0	0	0	0	0	0	0	0	0	0	2	1	1	3	30	0	0	0	0	0	0	0	0	0	0	0	0	0	0	0	0	0	0.023367	0.012279	0.066756	0.029955	0.21569
957502	3867921	109496535	2-OXO-4-HYDROXY-4-CARBOXY-5-UREIDOIMIDAZOLINE DECARBOXYLASE	METABOLISM	1	4	7	0	1	1	1	1	0	0	0	0	0	0	0	0	0	0	0	0	0	0	0.03811	0.073475	0.11712	0	0.017015	0.02021	0.018488	0.016111	0	0	0	0	0	0	0	0	0	0	0	0	0	0
957693	42736	1040694	3-HYDROXYANTHRANILATE 3,4-DIOXYGENASE	METABOLISM	0	0	0	0	1	0	0	0	1	0	0	0	0	0	0	0	0	0	0	0	0	0	0	0	0	0	0.017015	0	0	0	0.014984	0	0	0	0	0	0	0	0	0	0	0	0	0
956868	19304	13928850	3-PHOSPHOGLYCERATE DEHYDROGENASE	METABOLISM	0	0	0	0	0	0	0	0	0	0	0	0	0	0	0	0	1	3	3	0	21	17	0	0	0	0	0	0	0	0	0	0	0	0	0	0	0	0	0.046147	0.035051	0.036837	0	0.20969	0.12222
957031	4296805	149063328	4-HYDROXYPHENYLPYRUVIC ACID DIOXYGENASE	METABOLISM	0	0	0	3	0	0	4	2	6	0	0	0	0	0	0	0	0	0	0	0	0	0	0	0	0	0.086555	0	0	0.073951	0.032222	0.089901	0	0	0	0	0	0	0	0	0	0	0	0	0
956704	104196	7248632	4-TRIMETHYLAMINOBUTYRALDEHYDE DEHYDROGENASE	METABOLISM	0	0	0	0	1	0	4	0	1	0	0	0	0	0	0	0	0	6	0	0	5	4	0	0	0	0	0.017015	0	0.073951	0	0.014984	0	0	0	0	0	0	0	0	0.070102	0	0	0.049925	0.028758
957398	4330597	149050917	5'-NUCLEOTIDASE CYTOSOLIC IB	METABOLISM	0	0	0	0	0	0	0	0	0	0	0	0	0	0	0	0	0	4	5	0	0	0	0	0	0	0	0	0	0	0	0	0	0	0	0	0	0	0	0	0.046734	0.061395	0	0	0
959336	38766	16758780	5-OXOPROLINASE	METABOLISM	0	0	0	0	0	0	0	0	0	0	0	0	0	0	0	0	0	0	0	0	0	1	0	0	0	0	0	0	0	0	0	0	0	0	0	0	0	0	0	0	0	0	0	0.0071896
956908	1911145	149020945	6-PHOSPHOFRUCTOKINASE TYPE C	METABOLISM	0	0	0	0	0	0	0	0	0	0	0	0	0	0	0	0	0	10	4	0	5	3	0	0	0	0	0	0	0	0	0	0	0	0	0	0	0	0	0	0.11684	0.049116	0	0.049925	0.021569
957012	2733214	149024656	6-PHOSPHOGLUCONATE DEHYDROGENASE DECARBOXYLATING	METABOLISM	0	0	0	0	0	0	2	0	0	0	0	0	0	0	0	0	0	1	1	1	8	7	0	0	0	0	0	0	0.036975	0	0	0	0	0	0	0	0	0	0	0.011684	0.012279	0.066756	0.07988	0.050327
956774	789234	149031109	ABHYDROLASE DOMAIN CONTAINING 12	METABOLISM	0	0	0	0	0	0	0	0	1	0	0	0	0	0	1	0	0	0	2	2	27	39	0	0	0	0	0	0	0	0	0.014984	0	0	0	0	0	0.038655	0	0	0	0.024558	0.13351	0.2696	0.28039
958050	1462374	149028279	ACETYL-COA ACETYLTRANSFERASE CYTOSOLIC	METABOLISM	0	0	0	0	0	0	0	0	0	0	0	0	0	0	0	0	0	2	2	0	1	0	0	0	0	0	0	0	0	0	0	0	0	0	0	0	0	0	0	0.023367	0.024558	0	0.009985	0
958753	4363890	149053691	ACETYL-COA CARBOXYLASE 1	METABOLISM	0	0	0	0	1	0	0	0	1	0	0	0	0	0	0	0	0	0	0	0	0	0	0	0	0	0	0.017015	0	0	0	0.014984	0	0	0	0	0	0	0	0	0	0	0	0	0
956290	2881981	149018721	ACYL-COA DEHYDROGENASE FAMILY MEMBER 11	METABOLISM	11	24	34	3	2	1	0	0	0	0	0	0	0	0	1	3	0	0	0	0	0	0	0.41921	0.44085	0.56885	0.086555	0.034031	0.02021	0	0	0	0	0	0	0	0	0.038655	0.071514	0	0	0	0	0	0
956471	47900	11493980	ACYL-COA SYNTHETASE BUBBLEGUM FAMILY MEMBER 1	METABOLISM	0	0	0	0	0	0	0	0	0	0	0	0	0	0	0	0	8	8	12	1	11	15.6818	0	0	0	0	0	0	0	0	0	0	0	0	0	0	0	0	0.36917	0.093469	0.14735	0.066756	0.10984	0.11275
957991	41918	13431600	ACYL-COA SYNTHETASE LONG-CHAIN FAMILY MEMBER 3	METABOLISM	0	0	0	0	0	0	0	0	0	0	0	0	0	0	0	0	2	2	3	0	0	0	0	0	0	0	0	0	0	0	0	0	0	0	0	0	0	0	0.092293	0.023367	0.036837	0	0	0
956250;956256	785113;60485	149040424;16758398	ACYL-COA SYNTHETASE LONG-CHAIN FAMILY MEMBER 5	METABOLISM	8.8649	22.1831	21.3333	19.3091	31.8367	30.0741	10.4211	14.3256	20.9275	2.25	7.7368	2.3158	0	8.1667	0	6.7059	0	0	1	0	2	11.5385	0.33784	0.40748	0.35692	0.5571	0.54172	0.6078	0.19266	0.2308	0.31357	0.10251	0.25687	0.083122	0	0.22356	0	0.15985	0	0	0.012279	0	0.01997	0.082957
957975	4320	118278	ACYL-COA-BINDING PROTEIN	METABOLISM	0	0	0	1	1	0	1	1	1	0	0	0	0	0	0	0	1	7	4	1	8	12	0	0	0	0.028852	0.017015	0	0.018488	0.016111	0.014984	0	0	0	0	0	0	0	0.046147	0.081785	0.049116	0.066756	0.07988	0.086275
957735	2880998	149025197	ACYLPHOSPHATASE 1	METABOLISM	0	0	0	0	0	0	0	0	0	0	0	0	0	0	0	0	4	4	3	0	0	1	0	0	0	0	0	0	0	0	0	0	0	0	0	0	0	0	0.18459	0.046734	0.036837	0	0	0.0071896
957867	126504	202964	ADENINE PHOSPHORIBOSYLTRANSFERASE	METABOLISM	0	0	0	0	0	0	0	0	0	0	0	0	0	0	0	0	0	0	0	0	2	4	0	0	0	0	0	0	0	0	0	0	0	0	0	0	0	0	0	0	0	0	0.01997	0.028758
959453	4252430	149069297	ADENOSINE 3'-PHOSPHO 5'-PHOSPHOSULFATE TRANSPORTER 1	METABOLISM	0	0	0	0	0	0	0	0	2	0	0	0	0	0	0	0	0	0	0	0	0	0	0	0	0	0	0	0	0	0	0.029967	0	0	0	0	0	0	0	0	0	0	0	0	0
957774	53423	149042987	ADENOSINE DEAMINASE	METABOLISM	0	0	0	0	0	0	0	0	0	0	0	0	0	0	0	0	0	0	0	0	6	5	0	0	0	0	0	0	0	0	0	0	0	0	0	0	0	0	0	0	0	0	0.05991	0.035948
957547	4294351	149031258	ADENOSINE KINASE	METABOLISM	0	0	1	0	0	1	0	1	0	0	0	0	0	1	0	0	0	1	1	0	1	4	0	0	0.016731	0	0	0.02021	0	0.016111	0	0	0	0	0	0.027375	0	0	0	0.011684	0.012279	0	0.009985	0.028758
956937	102916	146387495	ADENOSYLHOMOCYSTEINASE	METABOLISM	0	0	0	0	1	0	3	1	0	0	0	0	0	0	0	0	0	3	1	0	2	5	0	0	0	0	0.017015	0	0.055463	0.016111	0	0	0	0	0	0	0	0	0	0.035051	0.012279	0	0.01997	0.035948
956794	2627320	122065251	ADENYLATE KINASE 1	METABOLISM	0	0	0	0	0	0	0	0	0	0	0	0	0	0	0	0	2	4	3	5	25	33	0	0	0	0	0	0	0	0	0	0	0	0	0	0	0	0	0.092293	0.046734	0.036837	0.33378	0.24963	0.23726
958804	2649025	60422768	ADP-DEPENDENT GLUCOKINASE	METABOLISM	0	0	0	0	0	0	0	0	0	0	0	0	0	0	0	0	0	0	0	0	0	1	0	0	0	0	0	0	0	0	0	0	0	0	0	0	0	0	0	0	0	0	0	0.0071896
956409;956410	11560;84144	113392;202727	ALCOHOL DEHYDROGENASE 1 (CLASS I)	METABOLISM	8	16	10	8	17	19	7	9	17	0	1	2	1	1	0	1	0	0	0	1	11	5	0.30488	0.2939	0.16731	0.23081	0.28926	0.38399	0.12941	0.145	0.25472	0	0.033201	0.071788	0.053107	0.027375	0	0.023838	0	0	0	0.066756	0.10984	0.035948
957505	4301196	134047695	ALCOHOL DEHYDROGENASE CLASS-III	METABOLISM	0	0	0	0	0	0	0	0	0	0	0	0	0	0	0	0	0	2	2	0	3	4	0	0	0	0	0	0	0	0	0	0	0	0	0	0	0	0	0	0.023367	0.024558	0	0.029955	0.028758
956492	308340	50925535	ALCOHOL DEHYDROGENASE PAN1B	METABOLISM	2.2222	9.3462	11.7097	9.6429	14.4444	12.2222	7	4	13.8125	0	0	0	1	3.3	0	9.5625	0	0	2	2	6	25	0.084688	0.17168	0.19591	0.27821	0.24578	0.24701	0.12941	0.064443	0.20696	0	0	0	0.053107	0.090337	0	0.22795	0	0	0.024558	0.13351	0.05991	0.17974
956836	83139	118497	ALDEHYDE DEHYDROGENASE FAMILY 1 MEMBER A7	METABOLISM	0	0	0	0	0	0	0	0	0	0	0	0	0	0	0	0	0	0	0	0	4.2	2.5801	0	0	0	0	0	0	0	0	0	0	0	0	0	0	0	0	0	0	0	0	0.041937	0.01855
956537	78151	13929028	ALDEHYDE DEHYDROGENASE FAMILY 3 MEMBER A2	METABOLISM	13	13	20	18	12	27	19	18	15	7	11	9	0	9	6	8	3	2	3	1	0	2	0.49543	0.2388	0.33462	0.51933	0.20419	0.54568	0.35127	0.29	0.22475	0.31891	0.36521	0.32304	0	0.24637	0.23193	0.1907	0.13844	0.023367	0.036837	0.066756	0	0.014379
956602	37172	13591894	ALDO-KETO REDUCTASE FAMILY 1 MEMBER A1	METABOLISM	0	0	0	0	2	1	0	0	1	0	0	0	0	0	0	0	0	8	4	0	11	14	0	0	0	0	0.034031	0.02021	0	0	0.014984	0	0	0	0	0	0	0	0	0.093469	0.049116	0	0.10984	0.10065
956806	291242	149065268	ALDO-KETO REDUCTASE FAMILY 1 MEMBER D1	METABOLISM	0	0	0	2	2	1	0	0	2	0	0	0	0	0	0	0	0	0	0	0	0	0	0	0	0	0.057703	0.034031	0.02021	0	0	0.029967	0	0	0	0	0	0	0	0	0	0	0	0	0
956852	3626	1168407	ALDOSE REDUCTASE	METABOLISM	0	0	0	0	0	0	0	0	0	0	0	0	0	0	0	0	2	9	12	2	12	9	0	0	0	0	0	0	0	0	0	0	0	0	0	0	0	0	0.092293	0.10515	0.14735	0.13351	0.11982	0.064706
957813	75128	436050	ALPHA-TOCOPHEROL TRANSFER PROTEIN	METABOLISM	0	0	0	0	0	0	0	0	1	0	0	0	0	0	0	0	0	0	0	0	0	0	0	0	0	0	0	0	0	0	0.014984	0	0	0	0	0	0	0	0	0	0	0	0	0
958341	4301017	149018671	AMINOACYLASE-1A	METABOLISM	0	0	0	0	0	0	0	0	0	0	0	0	0	0	0	0	0	0	0	0	1	0	0	0	0	0	0	0	0	0	0	0	0	0	0	0	0	0	0	0	0	0	0.009985	0
959970	4242609	149029128	AMINOPEPTIDASE O	METABOLISM	0	0	0	0	0	0	2	0	0	0	0	0	0	0	0	0	0	0	0	0	0	0	0	0	0	0	0	0	0.036975	0	0	0	0	0	0	0	0	0	0	0	0	0	0	0
956296	37796	13786702	ARGINASE 1	METABOLISM	58	57	77	29	51	44	21	15	11	0	2	0	2	6	0	3	0	0	0	0	0	0	2.2104	1.047	1.2883	0.8367	0.86779	0.88925	0.38824	0.24166	0.16482	0	0.066401	0	0.10621	0.16425	0	0.071514	0	0	0	0	0	0
956715	45085	114160	ARGININOSUCCINATE LYASE	METABOLISM	0	0	0	0	0	1	9	0	3	2	1	2	0	0	0	0	0	12	7	0	0	1	0	0	0	0	0	0.02021	0.16639	0	0.044951	0.091116	0.033201	0.071788	0	0	0	0	0	0.1402	0.085953	0	0	0.0071896
956315	45108	114291	ARGININOSUCCINATE SYNTHASE	METABOLISM	9.875	26	14	20	17	23	18	19	22	2	7	5	0	0	0	1	0	0	0	0	0	0	0.37633	0.47759	0.23423	0.57703	0.28926	0.46483	0.33278	0.30611	0.32964	0.091116	0.2324	0.17947	0	0	0	0.023838	0	0	0	0	0	0
956782	1909840	149064687	ARYLACETAMIDE DEACETYLASE	METABOLISM	4	7	6	8	7	9	5	10	6	0	3	0	0	0	0	3	0	0	0	0	0	0	0.15244	0.12858	0.10038	0.23081	0.11911	0.18189	0.092439	0.16111	0.089901	0	0.099602	0	0	0	0	0.071514	0	0	0	0	0	0
958542	4244421	149048570	ARYLACETAMIDE DEACETYLASE-LIKE 1	METABOLISM	0	0	0	0	0	0	0	0	0	0	0	0	0	0	0	0	0	0	0	0	0	1	0	0	0	0	0	0	0	0	0	0	0	0	0	0	0	0	0	0	0	0	0	0.0071896
956887	77808	148747576	ASPARAGINE SYNTHETASE	METABOLISM	0	0	0	0	0	0	0	0	0	0	0	0	0	0	0	0	0	15	8	0	0	0	0	0	0	0	0	0	0	0	0	0	0	0	0	0	0	0	0	0.17525	0.098232	0	0	0
956430	4319473	149016178	ASPARTYL AMINOPEPTIDASE	METABOLISM	0	0	0	0	0	0	0	0	0	0	0	0	0	0	0	0	2	25	15	1	29	42	0	0	0	0	0	0	0	0	0	0	0	0	0	0	0	0	0.092293	0.29209	0.18418	0.066756	0.28957	0.30196
956333;958869	761499;173671	149054225;4007923	ATP CITRATE LYASE	METABOLISM	1	0	2	2	2	1	2	0	0	16	0	0	0	0	0	2	0	0	0	1	7	14	0.03811	0	0.033462	0.057703	0.034031	0.02021	0.036975	0	0	0.72893	0	0	0	0	0	0.047676	0	0	0	0.066756	0.069895	0.10065
956977	794071	51261269	BETAINE--HOMOCYSTEINE S-METHYLTRANSFERASE 2	METABOLISM	0	0	0	0	0	0	2.5	0	1.4286	0	0	0	0	0	0	0	0	0	0	0	0	0	0	0	0	0	0	0	0.046219	0	0.021405	0	0	0	0	0	0	0	0	0	0	0	0	0
956185	30001	13162326	BILE ACID COA LIGASE SYNTHETASE	METABOLISM	8.2857	23.575	36.5469	27.5417	32.5	46.5119	8	17.3265	31.4348	2	4	0	0	4.2857	1	11.4348	0	0	0	0	0	0	0.31577	0.43305	0.61146	0.79462	0.553	0.94001	0.1479	0.27915	0.471	0.091116	0.1328	0	0	0.11732	0.038655	0.27258	0	0	0	0	0	0
960066	4208422	149016845	C-4 METHYLSTEROL OXIDASE	METABOLISM	0	0	1	0	0	0	0	0	0	0	0	0	0	0	0	0	0	0	0	0	0	0	0	0	0.016731	0	0	0	0	0	0	0	0	0	0	0	0	0	0	0	0	0	0	0
959326	2731054	121722560	CARBONIC ANHYDRASE 14	METABOLISM	0	0	0	1	2	0	0	1	0	0	0	0	0	1	0	1	0	0	0	0	0	0	0	0	0	0.028852	0.034031	0	0	0.016111	0	0	0	0	0	0.027375	0	0.023838	0	0	0	0	0	0
956687	4563428	157875870	CARBONIC ANHYDRASE III	METABOLISM	0	3	5	11	12	9	0	0	0	0	0	0	2	1	0	5	0	0	0	0	4	5	0	0.055107	0.083654	0.31737	0.20419	0.18189	0	0	0	0	0	0	0.10621	0.027375	0	0.11919	0	0	0	0	0.03994	0.035948
956614	783632	46389567	CARNITINE ACETYLTRANSFERASE	METABOLISM	0	0	0	0	0	0	0	0	0	0	0	0	0	0	0	0	1	21	14	0	0	0	0	0	0	0	0	0	0	0	0	0	0	0	0	0	0	0	0.046147	0.24536	0.17191	0	0	0
956597	4188326	122065316	CREATINE KINASE B-TYPE	METABOLISM	0	0	0	0	0	0	0	0	0	0	0	0	0	0	0	0	0	0	0	5	50	31	0	0	0	0	0	0	0	0	0	0	0	0	0	0	0	0	0	0	0	0.33378	0.49925	0.22288
958585	72857	203480	CREATINE KINASE M-TYPE	METABOLISM	0	0	0	0	0	0	1	0	0	0	0	0	0	0	0	0	0	0	0	0	0	0	0	0	0	0	0	0	0.018488	0	0	0	0	0	0	0	0	0	0	0	0	0	0	0
956322	62524	13699175	CYSTATHIONINE GAMMA-LYASE	METABOLISM	22	29	24	13	20	7	17	11	11	1	1	0	1	0	0	0	0	0	0	0	12	17	0.83841	0.5327	0.40154	0.37507	0.34031	0.14147	0.31429	0.17722	0.16482	0.045558	0.033201	0	0.053107	0	0	0	0	0	0	0	0.11982	0.12222
958019	35923	11120696	CYSTEINE SULFINIC ACID DECARBOXYLASE	METABOLISM	0	0	0	0	0	0	0	0	0	0	0	0	0	0	0	0	0	0	0	0	0	1	0	0	0	0	0	0	0	0	0	0	0	0	0	0	0	0	0	0	0	0	0	0.0071896
959428	4230626	149054221	CYTOSOLIC 5'-NUCLEOTIDASE III-LIKE PROTEIN	METABOLISM	0	0	0	0	0	0	0	0	0	0	0	0	0	0	0	0	0	0	1	0	0	0	0	0	0	0	0	0	0	0	0	0	0	0	0	0	0	0	0	0	0.012279	0	0	0
957032	118982	149044772	CYTOSOLIC MALATE DEHYDROGENASE	METABOLISM	0	0	0	2	2	4	2	0	4	0	0	0	0	0	0	0	0	3	0	0	12	10	0	0	0	0.057703	0.034031	0.080841	0.036975	0	0.059934	0	0	0	0	0	0	0	0	0.035051	0	0	0.11982	0.071896
957278	781818	149015878	CYTOSOLIC NON-SPECIFIC DIPEPTIDASE	METABOLISM	0	0	0	0	0	0	0	0	0	0	0	0	0	0	0	0	0	0	0	0	2	6	0	0	0	0	0	0	0	0	0	0	0	0	0	0	0	0	0	0	0	0	0.01997	0.043138
960113	752674	149040327	CYTOSOLIC PURINE 5'-NUCLEOTIDASE	METABOLISM	0	0	0	0	0	0	0	0	0	0	0	0	0	0	0	0	0	1	0	0	0	0	0	0	0	0	0	0	0	0	0	0	0	0	0	0	0	0	0	0.011684	0	0	0	0
957236	29986	1169390	D-DOPACHROME TAUTOMERASE	METABOLISM	0	0	0	3	2	2	2	2	4	0	0	1	0	1	0	0	2	6	3	0	4	4	0	0	0	0.086555	0.034031	0.04042	0.036975	0.032222	0.059934	0	0	0.035894	0	0.027375	0	0	0.092293	0.070102	0.036837	0	0.03994	0.028758
957444	36810	13786182	DELTA-6 FATTY ACID DESATURASE	METABOLISM	0	0	0	0	0	0	0	0	1	0	0	0	0	0	0	0	0	0	0	0	0	2	0	0	0	0	0	0	0	0	0.014984	0	0	0	0	0	0	0	0	0	0	0	0	0.014379
959684	278371	149037798	DEOXYHYPUSINE SYNTHASE	METABOLISM	0	0	0	0	0	0	0	0	0	0	0	0	0	0	0	0	0	1	0	0	0	0	0	0	0	0	0	0	0	0	0	0	0	0	0	0	0	0	0	0.011684	0	0	0	0
957387	2734566	109484815	D-GLUCURONYL C5-EPIMERASE	METABOLISM	0	0	0	0	0	0	0	1	1	6	3	3	0	1	1	0	0	0	0	0	0	2	0	0	0	0	0	0	0	0.016111	0.014984	0.27335	0.099602	0.10768	0	0.027375	0.038655	0	0	0	0	0	0	0.014379
959180	4305495	149066096	DIACYLGLYCEROL O-ACYLTRANSFERASE 1	METABOLISM	0	0	1	0	0	0	0	0	0	0	0	0	0	0	0	0	0	0	0	0	0	0	0	0	0.016731	0	0	0	0	0	0	0	0	0	0	0	0	0	0	0	0	0	0	0
957570	70290	11024678	DIAZEPAM BINDING INHIBITOR-LIKE 5	METABOLISM	0	0	0	0	0	0	0	0	0	0	0	0	0	0	0	0	0	7	3	0	0	3	0	0	0	0	0	0	0	0	0	0	0	0	0	0	0	0	0	0.081785	0.036837	0	0	0.021569
958008	4263810	149055075	DICARBONYL L-XYLULOSE REDUCTASE	METABOLISM	0	0	0	1	0	0	0	0	0	0	0	0	0	0	0	0	0	0	0	0	0	0	0	0	0	0.028852	0	0	0	0	0	0	0	0	0	0	0	0	0	0	0	0	0	0
958452	53424	149059008	DIHYDROFOLATE REDUCTASE	METABOLISM	0	0	0	0	1	0	0	0	0	0	0	0	0	0	0	0	0	0	0	0	0	0	0	0	0	0	0.017015	0	0	0	0	0	0	0	0	0	0	0	0	0	0	0	0	0
956987	23398	11693160	DIHYDROPTERIDINE REDUCTASE	METABOLISM	5	7	7	2	6	6	0	0	0	0	0	0	0	0	0	0	0	5	2	0	2	1	0.19055	0.12858	0.11712	0.057703	0.10209	0.12126	0	0	0	0	0	0	0	0	0	0	0	0.058418	0.024558	0	0.01997	0.0071896
957450	78138	1378019	DIHYDROPYRIMIDINASE	METABOLISM	0	0	1	1	0	0	1	0	0	0	0	0	0	0	0	0	0	0	0	0	0	0	0	0	0.016731	0.028852	0	0	0.018488	0	0	0	0	0	0	0	0	0	0	0	0	0	0	0
956362	223736	149062403	DIHYDROXYACETONE KINASE FAMILY PROTEIN	METABOLISM	0	0	0	1	0	0	0	0	0	0	0	0	0	0	0	0	4	28	19	0	1	3	0	0	0	0.028852	0	0	0	0	0	0	0	0	0	0	0	0	0.18459	0.32714	0.2333	0	0.009985	0.021569
958292	4248104	149026166	DIMETHYLARGININASE 1	METABOLISM	0	0	0	0	1	0	0	0	0	0	0	0	0	0	0	0	0	1	0	0	0	0	0	0	0	0	0.017015	0	0	0	0	0	0	0	0	0	0	0	0	0.011684	0	0	0	0
957025	156873	46237608	DIMETHYLARGININE DIMETHYLAMINOHYDROLASE 2	METABOLISM	0	0	0	0	0	0	0	0	0	0	0	0	0	0	0	0	0	1	1	1	6	11	0	0	0	0	0	0	0	0	0	0	0	0	0	0	0	0	0	0.011684	0.012279	0.066756	0.05991	0.079085
956304	779834	127799834	ENOLASE 1 ALPHA	METABOLISM	0	0	0	2	1	3	9	2	4	0	1	0	0	0	0	0	5	31	25	5	43.7368	40.8148	0	0	0	0.057703	0.017015	0.060631	0.16639	0.032222	0.059934	0	0.033201	0	0	0	0	0	0.23073	0.36219	0.30697	0.33378	0.43671	0.29344
956928	136214	119349	ENOLASE 2 GAMMA	METABOLISM	0	0	0	0	0	0	0	0	0	0	0	0	0	0	0	0	0	0	0	0	6.2632	1.1852	0	0	0	0	0	0	0	0	0	0	0	0	0	0	0	0	0	0	0	0	0.062538	0.008521
959367	4246093	149046810	ENOLASE-PHOSPHATASE E1	METABOLISM	0	0	0	0	0	0	0	0	0	0	0	0	0	0	0	0	0	1	1	0	0	0	0	0	0	0	0	0	0	0	0	0	0	0	0	0	0	0	0	0.011684	0.012279	0	0	0
957846	4267832	149049956	ESTERASE D/FORMYLGLUTATHIONE HYDROLASE	METABOLISM	0	0	0	0	1	0	0	0	0	0	0	0	0	0	0	0	0	0	0	0	2	2	0	0	0	0	0.017015	0	0	0	0	0	0	0	0	0	0	0	0	0	0	0	0.01997	0.014379
958332	23674	452977	FATTY ACID BINDING PROTEIN FABP-1	METABOLISM	0	1	2	0	0	0	0	0	0	0	0	0	1	0	0	0	0	0	0	0	3	0	0	0.018369	0.033462	0	0	0	0	0	0	0	0	0	0.053107	0	0	0	0	0	0	0	0.029955	0
958900	4236449	149062369	FATTY ACID DESATURASE 1	METABOLISM	0	0	1	0	0	0	0	0	0	0	0	0	0	0	0	0	0	0	0	0	0	0	0	0	0.016731	0	0	0	0	0	0	0	0	0	0	0	0	0	0	0	0	0	0	0
959906	63282	1836058	FATTY ACID-BINDING PROTEIN 5	METABOLISM	0	0	0	0	0	0	0	0	0	0	0	0	0	0	0	0	0	1	0	0	0	0	0	0	0	0	0	0	0	0	0	0	0	0	0	0	0	0	0	0.011684	0	0	0	0
959396	4217851	149048453	FATTY ACID-BINDING PROTEIN ADIPOCYTE (A-FABP)	METABOLISM	0	0	0	0	0	0	0	0	0	0	0	0	0	0	0	0	0	0	0	1	0	0	0	0	0	0	0	0	0	0	0	0	0	0	0	0	0	0	0	0	0	0.066756	0	0
957213	3774	127799856	FERRITIN HEAVY CHAIN	METABOLISM	0	5	0	0	2	2	0	0	0	0	0	0	0	0	0	0	0	10	5	1	6	1	0	0.091844	0	0	0.034031	0.04042	0	0	0	0	0	0	0	0	0	0	0	0.11684	0.061395	0.066756	0.05991	0.0071896
956736	277663	122065188	FERRITIN LIGHT CHAIN	METABOLISM	0	12	9	6	8	3	12	6	4	0	1	3	0	0	0	0	1	9	2	2	8	3	0	0.22043	0.15058	0.17311	0.13612	0.060631	0.22185	0.096665	0.059934	0	0.033201	0.10768	0	0	0	0	0.046147	0.10515	0.024558	0.13351	0.07988	0.021569
956462;956481	39875;4370187	14286341;146387128	FORMIMIDOYLTRANSFERASE-CYCLODEAMINASE	METABOLISM	0	0	1	0	4	1	7	3	4.0286	23	1	2	0	0	0	0	0	0	0	0	0	0	0	0	0.016731	0	0.068062	0.02021	0.12941	0.048333	0.060362	1.0478	0.033201	0.071788	0	0	0	0	0	0	0	0	0	0
956766	4346105	149036737	FORMYLTETRAHYDROFOLATE DEHYDROGENASE	METABOLISM	0	0	0	5	3	0	0	1	1	5	0	0	0	0	0	1	0	0	0	0	0	0	0	0	0	0.14426	0.051046	0	0	0.016111	0.014984	0.22779	0	0	0	0	0	0.023838	0	0	0	0	0	0
956494	149105	1172424	FRUCTOSE-1,6-BISPHOSPHATASE	METABOLISM	1	2	3	2	5	4	11	6	5	9	1	1	0	0	1	0	2	30	20	0	9	6	0.03811	0.036738	0.050192	0.057703	0.085077	0.080841	0.20336	0.096665	0.074918	0.41002	0.033201	0.035894	0	0	0.038655	0	0.092293	0.35051	0.24558	0	0.089865	0.043138
956395;956398;956400	171173;45064;3624	149051256;202837;113609	FRUCTOSE-BISPHOSPHATE ALDOLASE A	METABOLISM	0	0	1.0137	1	3.06	1.0217	1.0556	0	1.0435	0	0	0	0	0	0	0	10	37	33	2	33.3846	34	0	0	0.01696	0.028852	0.052067	0.02065	0.019515	0	0.015635	0	0	0	0	0	0	0	0.46147	0.43229	0.40521	0.13351	0.33335	0.24445
956224;956236	161560;45068	149020190;113612	FRUCTOSE-BISPHOSPHATE ALDOLASE B	METABOLISM	47	62	72.9863	27	47.94	45.9783	36.9444	30	22.9565	8	15	12	4	8	2	6	0	0	0	0	0	0	1.7912	1.1389	1.2211	0.779	0.81572	0.92923	0.68302	0.48333	0.34397	0.36446	0.49801	0.43073	0.21243	0.219	0.07731	0.14303	0	0	0	0	0	0
956875	68503	1334163	FRUCTOSE-BISPHOSPHATE ALDOLASE C	METABOLISM	0	0	0	0	0	0	0	0	0	0	0	0	0	0	0	0	0	0	0	0	8.6154	10	0	0	0	0	0	0	0	0	0	0	0	0	0	0	0	0	0	0	0	0	0.086025	0.071896
957937	4271181	149054817	GALACTOKINASE 1	METABOLISM	0	0	0	0	0	0	0	0	0	0	0	0	0	0	0	0	0	2	0	0	2	0	0	0	0	0	0	0	0	0	0	0	0	0	0	0	0	0	0	0.023367	0	0	0.01997	0
957357	290544	149050608	GALACTOSE MUTAROTASE	METABOLISM	0	0	0	0	0	0	0	0	0	0	0	0	0	0	0	0	0	0	0	0	5	6	0	0	0	0	0	0	0	0	0	0	0	0	0	0	0	0	0	0	0	0	0.049925	0.043138
957971	52613	3220027	GAMMA-GLUTAMYLTRANSFERASE 5	METABOLISM	0	0	0	0	0	0	1	0	2	0	0	0	0	0	0	0	0	0	0	0	3	2	0	0	0	0	0	0	0.018488	0	0.029967	0	0	0	0	0	0	0	0	0	0	0	0.029955	0.014379
958618	3782	149050738	GLUCOKINASE REGULATORY PROTEIN	METABOLISM	0	0	0	0	0	0	0	0	1	0	0	0	0	0	0	0	0	0	0	0	0	0	0	0	0	0	0	0	0	0	0.014984	0	0	0	0	0	0	0	0	0	0	0	0	0
959406	3881591	109507234	GLUCOSAMINE-6-PHOSPHATE ISOMERASE 1	METABOLISM	0	0	0	0	0	0	0	0	0	0	0	0	0	0	0	0	0	0	0	0	0	1	0	0	0	0	0	0	0	0	0	0	0	0	0	0	0	0	0	0	0	0	0	0.0071896
958276	277551	110825722	GLUCOSAMINE-FRUCTOSE-6-PHOSPHATE AMINOTRANSFERASE [ISOMERIZING] 1	METABOLISM	0	0	0	0	0	0	0	0	0	1	0	0	0	0	0	0	0	0	0	0	2	0	0	0	0	0	0	0	0	0	0	0.045558	0	0	0	0	0	0	0	0	0	0	0.01997	0
957788	3777	133777129	GLUCOSE-6-PHOSPHATASE	METABOLISM	0	5	6	2	1	3	0	3	4	0	0	0	0	0	0	0	0	0	0	0	0	0	0	0.091844	0.10038	0.057703	0.017015	0.060631	0	0.048333	0.059934	0	0	0	0	0	0	0	0	0	0	0	0	0
958646	161854	149054359	GLUCOSE-6-PHOSPHATASE 3	METABOLISM	0	0	0	0	0	0	0	0	0	0	0	0	0	0	0	0	0	1	2	0	0	0	0	0	0	0	0	0	0	0	0	0	0	0	0	0	0	0	0	0.011684	0.024558	0	0	0
958295	126620	204197	GLUCOSE-6-PHOSPHATE DEHYDROGENASE X-LINKED	METABOLISM	0	0	0	0	0	0	0	0	0	0	0	0	0	0	0	0	0	0	0	0	1	3	0	0	0	0	0	0	0	0	0	0	0	0	0	0	0	0	0	0	0	0	0.009985	0.021569
956475	295907	38303865	GLUCOSE-6-PHOSPHATE ISOMERASE	METABOLISM	0	0	0	0	0	0	1	1	2	0	0	0	0	0	0	0	2	13	12	3	29	28	0	0	0	0	0	0	0.018488	0.016111	0.029967	0	0	0	0	0	0	0	0.092293	0.15189	0.14735	0.20027	0.28957	0.20131
958387	51464	1346189	GLUTAMATE--CYSTEINE LIGASE REGULATORY SUBUNIT	METABOLISM	0	0	0	0	0	0	0	0	0	0	0	0	0	0	0	0	0	2	1	0	0	0	0	0	0	0	0	0	0	0	0	0	0	0	0	0	0	0	0	0.023367	0.012279	0	0	0
956686	28251	121376	GLUTAMINE SYNTHETASE	METABOLISM	4	3	5	2	4	0	0	0	0	0	0	0	0	1	2	3	5	15	16	16	32	37	0.15244	0.055107	0.083654	0.057703	0.068062	0	0	0	0	0	0	0	0	0.027375	0.07731	0.071514	0.23073	0.17525	0.19646	1.0681	0.31952	0.26601
957613	4315337	149037832	GLUTARYL-COENZYME A DEHYDROGENASE	METABOLISM	0	0	0	0	0	0	0	0	0	0	0	0	0	3	0	2	0	0	0	0	0	0	0	0	0	0	0	0	0	0	0	0	0	0	0	0.082124	0	0.047676	0	0	0	0	0	0
959074	212017	149035723	GLUTATHIONE PEROXIDASE 7	METABOLISM	0	0	0	0	0	0	0	0	0	0	0	0	0	0	0	0	0	0	0	0	0	1	0	0	0	0	0	0	0	0	0	0	0	0	0	0	0	0	0	0	0	0	0	0.0071896
959076	4308928	149057900	GLUTATHIONE REDUCTASE	METABOLISM	0	0	0	0	0	0	0	0	0	0	0	0	0	0	0	0	0	0	0	0	0	1	0	0	0	0	0	0	0	0	0	0	0	0	0	0	0	0	0	0	0	0	0	0.0071896
958545	4307968	149030882	GLUTATHIONE SYNTHETASE	METABOLISM	0	0	0	0	0	0	0	0	0	0	0	0	0	0	0	0	0	0	0	0	1	1	0	0	0	0	0	0	0	0	0	0	0	0	0	0	0	0	0	0	0	0	0.009985	0.0071896
956618;956722;956723	51456;170936;3871950	10190789;62653546;109484558	GLYCERALDEHYDE-3-PHOSPHATE DEHYDROGENASE	METABOLISM	3	15	13.8889	9.8571	19	15.8333	13.7778	12	13	2	2	4	4	5	4	15.3333	5	12.6863	14.3636	3	62.82	48.2076	0.11433	0.27553	0.23237	0.2844	0.32329	0.31999	0.25472	0.19333	0.19479	0.091116	0.066401	0.14358	0.21243	0.13687	0.15462	0.36551	0.23073	0.14822	0.17637	0.20027	0.62726	0.34659
956567	42947	13027414	GLYCERALDEHYDE-3-PHOSPHATE DEHYDROGENASE TYPE 2	METABOLISM	0	0	0	0	0	0	0	0	0	0	0	0	0	0	0	0	0	48.3137	27.6364	0	3.18	0	0	0	0	0	0	0	0	0	0	0	0	0	0	0	0	0	0	0.56448	0.33935	0	0.031752	0
957945	3859010	109501952	GLYCERALDEHYDE-3-PHOSPHATE DEHYDROGENASE-LIKE 1	METABOLISM	0	0	1.1111	1.1429	0	1.3095	0	0	0	0	0	0	0	0	1	1.5	0	0	0	0	0	1.25	0	0	0.01859	0.032973	0	0.026466	0	0	0	0	0	0	0	0	0.038655	0.035757	0	0	0	0	0	0.008987
958194	160521	109493380	GLYCERALDEHYDE-3-PHOSPHATE DEHYDROGENASE-LIKE 2	METABOLISM	0	0	0	0	0	0	1.2222	0	0	0	0	0	0	0	0	0	0	0	0	0	0	0	0	0	0	0	0	0	0.022596	0	0	0	0	0	0	0	0	0	0	0	0	0	0	0
956821	169848	149046851	GLYCEROL KINASE 2	METABOLISM	0	0	0	0	0	0	0	0	0	0	0	0	0	0	0	0	0	12.1765	12.25	0	0	0	0	0	0	0	0	0	0	0	0	0	0	0	0	0	0	0	0	0.14227	0.15042	0	0	0
957039	1926566	118572652	GLYCEROL-3-PHOSPHATE DEHYDROGENASE 1	METABOLISM	0	0	0	0	1	0	0	0	1	0	0	0	0	0	0	0	0	1	1	0	2	2	0	0	0	0	0.017015	0	0	0	0.014984	0	0	0	0	0	0	0	0	0.011684	0.012279	0	0.01997	0.014379
958165	3869097	109484025	GLYCEROL-3-PHOSPHATE DEHYDROGENASE 1-LIKE 1	METABOLISM	0	0	0	0	0	0	0	0	0	0	0	0	0	0	0	0	0	0	0	0	1	3	0	0	0	0	0	0	0	0	0	0	0	0	0	0	0	0	0	0	0	0	0.009985	0.021569
958144	3857513	109471574	GLYCEROL-3-PHOSPHATE DEHYDROGENASE 1-LIKE 2	METABOLISM	0	0	0	0	0	0	0	0	0	0	0	0	0	0	0	0	0	2	2	0	0	0	0	0	0	0	0	0	0	0	0	0	0	0	0	0	0	0	0	0.023367	0.024558	0	0	0
959164	4238706	149068145	GLYCEROPHOSPHODIESTER PHOSPHODIESTERASE 1	METABOLISM	0	0	0	0	0	0	0	0	0	0	0	0	0	0	0	0	0	0	1	0	0	0	0	0	0	0	0	0	0	0	0	0	0	0	0	0	0	0	0	0	0.012279	0	0	0
956910	2735781	111493981	GLYCEROPHOSPHODIESTER PHOSPHODIESTERASE 4	METABOLISM	0	0	0	0	0	0	0	0	0	0	0	0	0	0	0	0	4	22	10	0	0	0	0	0	0	0	0	0	0	0	0	0	0	0	0	0	0	0	0.18459	0.25704	0.12279	0	0	0
959100	4274640	149062689	GLYCINE DECARBOXYLASE	METABOLISM	0	1	0	0	0	0	0	0	0	0	0	0	0	0	0	0	0	0	0	0	0	0	0	0.018369	0	0	0	0	0	0	0	0	0	0	0	0	0	0	0	0	0	0	0	0
957136	104192	11560087	GLYCOGEN PHOSPHORYLASE	METABOLISM	0	0	0	3	1	0	1	0	0	0	0	0	0	0	0	0	0	0	0	0	0	1.4286	0	0	0	0.086555	0.017015	0	0.018488	0	0	0	0	0	0	0	0	0	0	0	0	0	0	0.010271
956968	38727	1730559	GLYCOGEN PHOSPHORYLASE BRAIN FORM	METABOLISM	0	0	0	0	0	0	0	0	0	0	0	0	0	0	0	0	0	0	0	0	7	9.5714	0	0	0	0	0	0	0	0	0	0	0	0	0	0	0	0	0	0	0	0	0.069895	0.068815
957431	3852371	109474870	GLYOXYLATE REDUCTASE/HYDROXYPYRUVATE REDUCTASE	METABOLISM	1	3	2	2	2	2	0	0	0	0	0	0	0	0	0	0	0	0	0	0	0	0	0.03811	0.055107	0.033462	0.057703	0.034031	0.04042	0	0	0	0	0	0	0	0	0	0	0	0	0	0	0	0
958145	3880031	109498448	GPI ETHANOLAMINE PHOSPHATE TRANSFERASE 1	METABOLISM	0	0	0	0	0	0	0	0	3	0	1	1	0	0	0	0	0	0	0	0	0	0	0	0	0	0	0	0	0	0	0.044951	0	0.033201	0.035894	0	0	0	0	0	0	0	0	0	0
960098	195113	149042941	GPI TRANSAMIDASE COMPONENT PIG-T	METABOLISM	0	0	0	0	1	0	0	0	0	0	0	0	0	0	0	0	0	0	0	0	0	1	0	0	0	0	0.017015	0	0	0	0	0	0	0	0	0	0	0	0	0	0	0	0	0.0071896
956303	169458	148747414	GUANINE DEAMINASE	METABOLISM	0	0	0	0	0	0	0	0	0	0	0	0	0	0	0	0	0	1	0	7	49	46	0	0	0	0	0	0	0	0	0	0	0	0	0	0	0	0	0	0.011684	0	0.46729	0.48927	0.33072
957631	3049623	66910916	GUANINE MONPHOSPHATE SYNTHETASE	METABOLISM	0	0	0	0	0	0	0	0	0	0	0	0	0	0	0	0	0	6	3	0	0	0	0	0	0	0	0	0	0	0	0	0	0	0	0	0	0	0	0	0.070102	0.036837	0	0	0
959617	335367	149052769	GUANYLATE KINASE	METABOLISM	0	0	0	0	0	0	0	0	0	0	0	0	0	0	0	0	0	1	0	0	0	0	0	0	0	0	0	0	0	0	0	0	0	0	0	0	0	0	0	0.011684	0	0	0	0
959035	30011	119804	HEART-TYPE FATTY ACID-BINDING PROTEIN	METABOLISM	0	0	0	0	0	0	0	0	0	0	0	0	0	0	0	0	1	1	0	0	0	0	0	0	0	0	0	0	0	0	0	0	0	0	0	0	0	0	0.046147	0.011684	0	0	0	0
959329	4231991	149049178	HEME-BINDING PROTEIN 1	METABOLISM	0	0	0	0	0	0	0	0	0	0	0	0	0	0	0	0	0	0	0	0	1	0	0	0	0	0	0	0	0	0	0	0	0	0	0	0	0	0	0	0	0	0	0.009985	0
956150;956156	3926;4350426	157838283;149038691	HEXOKINASE 1	METABOLISM	0	0	0	0	0	0	0	0	0	0	0	0	0	0	0	0	4.5	14	15	70	277	174.928	0	0	0	0	0	0	0	0	0	0	0	0	0	0	0	0	0.20766	0.16357	0.18418	4.6729	2.7659	1.2577
957868	39518	123895	HEXOKINASE 2	METABOLISM	0	0	0	0	0	0	0	0	0	0	0	0	0	0	0	0	1.5	0	0	0	0	0	0	0	0	0	0	0	0	0	0	0	0	0	0	0	0	0	0.06922	0	0	0	0	0
957455	4324901	149059125	HEXOSAMINIDASE B	METABOLISM	0	0	0	0	0	0	0	0	0	0	0	0	0	0	0	0	0	0	0	1	1	9	0	0	0	0	0	0	0	0	0	0	0	0	0	0	0	0	0	0	0	0.066756	0.009985	0.064706
956209	171032	149024678	HEXOSE-6-PHOSPHATE DEHYDROGENASE	METABOLISM	8	19	21	14	23	15	2	3	5	0	1	0	0	0	0	10	0	0	0	0	0	0	0.30488	0.34901	0.35135	0.40392	0.39136	0.30315	0.036975	0.048333	0.074918	0	0.033201	0	0	0	0	0.23838	0	0	0	0	0	0
956133	2880906	149037500	HIGH DENSITY LIPOPROTEIN BINDING PROTEIN	METABOLISM	30.8108	63	81	6	3	13.3514	0	0	0	0	0	0	0	0	0	0	0	0	0	0	0	0	1.1742	1.1572	1.3552	0.17311	0.051046	0.26983	0	0	0	0	0	0	0	0	0	0	0	0	0	0	0	0
957557	51482	123760	HISTIDINE AMMONIA-LYASE	METABOLISM	0	0	0	0	0	0	1	0	0	0	0	0	0	0	0	0	0	0	0	0	0	0	0	0	0	0	0	0	0.018488	0	0	0	0	0	0	0	0	0	0	0	0	0	0	0
958063	792117	50926867	HOMOGENTISATE 1,2-DIOXYGENASE	METABOLISM	0	0	0	0	0	0	0	0	0	1	0	0	0	0	0	0	0	0	0	0	0	0	0	0	0	0	0	0	0	0	0	0.045558	0	0	0	0	0	0	0	0	0	0	0	0
956299	42163	1488679	HORMONE SENSITIVE LIPASE	METABOLISM	0	0	0	0	0	0	0	0	0	0	0	0	0	0	0	0	1	28	13	0	1	1	0	0	0	0	0	0	0	0	0	0	0	0	0	0	0	0	0.046147	0.32714	0.15963	0	0.009985	0.0071896
956950	3050009	66911967	HYDROXYACYLGLUTATHIONE HYDROLASE	METABOLISM	0	2	1	0	3	0	0	0	0	0	0	0	0	0	0	0	0	17	15	0	0	1	0	0.036738	0.016731	0	0.051046	0	0	0	0	0	0	0	0	0	0	0	0	0.19862	0.18418	0	0	0.0071896
956941	16980	123501	HYPOXANTHINE-GUANINE PHOSPHORIBOSYLTRANSFERASE	METABOLISM	0	0	0	0	0	1	0	0	0	0	0	0	0	0	0	0	0	2	2	1	9	10	0	0	0	0	0	0.02021	0	0	0	0	0	0	0	0	0	0	0	0.023367	0.024558	0.066756	0.089865	0.071896
957133	4281200	149038730	INORGANIC PYROPHOSPHATASE	METABOLISM	0	0	0	0	1	0	1	0	0	0	0	0	0	0	0	0	0	7	5	0	2	1	0	0	0	0	0.017015	0	0.018488	0	0	0	0	0	0	0	0	0	0	0.081785	0.061395	0	0.01997	0.0071896
958653	261732	149023313	INOSINE TRIPHOSPHATE PYROPHOSPHATASE	METABOLISM	0	0	0	0	0	0	0	0	0	0	0	0	0	0	0	0	0	0	0	0	1	2	0	0	0	0	0	0	0	0	0	0	0	0	0	0	0	0	0	0	0	0	0.009985	0.014379
956847	2732662	109476093	INOSITOL MONOPHOSPHATASE 3	METABOLISM	0	0	0	0	0	0	15	22	10	7	5	9	5	12	10	10	3	2	6	0	3	5	0	0	0	0	0	0	0.27732	0.35444	0.14984	0.31891	0.166	0.32304	0.26553	0.3285	0.38655	0.23838	0.13844	0.023367	0.073674	0	0.029955	0.035948
957888	258458	149038547	IODOTYROSINE DEHALOGENASE PROTEIN	METABOLISM	0	2	5	2	5	4	0	1	0	0	0	0	0	0	0	0	0	0	0	0	0	0	0	0.036738	0.083654	0.057703	0.085077	0.080841	0	0.016111	0	0	0	0	0	0	0	0	0	0	0	0	0	0
957386	349123	109479111	ISOAMYL ACETATE-HYDROLYZING ESTERASE 1 HOMOLOG	METABOLISM	0	0	0	0	0	0	0	0	0	0	0	0	0	0	0	0	0	0	0	0	10	13	0	0	0	0	0	0	0	0	0	0	0	0	0	0	0	0	0	0	0	0	0.09985	0.093465
956651	71492	1170478	ISOCITRATE DEHYDROGENASE [NADP] CYTOPLASMIC	METABOLISM	0	0	0	1	1	2	1	2	2	0	0	0	0	0	0	0	1	1	1	1	8	12.9231	0	0	0	0.028852	0.017015	0.04042	0.018488	0.032222	0.029967	0	0	0	0	0	0	0	0.046147	0.011684	0.012279	0.066756	0.07988	0.092912
957577	127122	13994119	KETOHEXOKINASE	METABOLISM	0	0	0	0	1	0	1	0	0	0	0	0	0	0	0	0	0	0	0	0	0	0	0	0	0	0	0.017015	0	0.018488	0	0	0	0	0	0	0	0	0	0	0	0	0	0	0
959306	4231992	157820679	KETOSAMINE-3-KINASE	METABOLISM	0	1	0	0	0	0	0	0	0	0	0	0	0	0	0	0	0	0	0	0	0	0	0	0.018369	0	0	0	0	0	0	0	0	0	0	0	0	0	0	0	0	0	0	0	0
957045	70289	11024672	KYNURENINE 3-HYDROXYLASE	METABOLISM	0	0	0	0	0	0	6	0	2	0	4	5	0	0	0	0	0	0	0	0	0	0	0	0	0	0	0	0	0.11093	0	0.029967	0	0.1328	0.17947	0	0	0	0	0	0	0	0	0	0
958612	4283188	149054922	KYNURENINE FORMAMIDASE	METABOLISM	0	0	0	0	1	0	0	0	0	0	0	0	0	0	0	0	0	0	0	0	0	0	0	0	0	0	0.017015	0	0	0	0	0	0	0	0	0	0	0	0	0	0	0	0	0
958092	51504	1050752	KYNURENINE/ALPHA-AMINOADIPATE AMINOTRANSFERASE	METABOLISM	0	0	0	0	0	0	0	0	0	0	0	0	0	3	0	0	0	0	0	0	0	0	0	0	0	0	0	0	0	0	0	0	0	0	0	0.082124	0	0	0	0	0	0	0	0
957857	2710472	61743820	KYNURENINE--OXOGLUTARATE TRANSAMINASE 3	METABOLISM	0	0	0	0	0	0	0	0	0	0	0	0	0	4	0	0	0	0	0	0	0	0	0	0	0	0	0	0	0	0	0	0	0	0	0	0.1095	0	0	0	0	0	0	0	0
956251;956390;956422	51518;237201;4278882	126051;38014570;149055818	LACTATE DEHYDROGENASE A	METABOLISM	3	21	16.75	12	25.9048	13	8	3	4	1	0	0	0	3	0	1	0	8.9905	9.4038	0	12.6316	18.2857	0.11433	0.38575	0.28024	0.34622	0.44078	0.26273	0.1479	0.048333	0.059934	0.045558	0	0	0	0.082124	0	0.023838	0	0.10504	0.11547	0	0.12613	0.13147
957216	224451	149028323	LACTATE DEHYDROGENASE A-LIKE PROTEIN	METABOLISM	0	0	1.25	0	1.0952	0	0	0	0	0	0	0	0	0	0	0	1	4	7	0	0	2	0	0	0.020914	0	0.018636	0	0	0	0	0	0	0	0	0	0	0	0.046147	0.046734	0.085953	0	0	0.014379
956509	51519	1170741	LACTATE DEHYDROGENASE-C (LDHC)	METABOLISM	0	0	0	0	0	0	0	0	0	0	0	0	0	0	0	0	6	27.7714	21.75	0	14	14	0	0	0	0	0	0	0	0	0	0	0	0	0	0	0	0	0.27688	0.32447	0.26707	0	0.13979	0.10065
957568	794006	149047259	LEUCINE AMINOPEPTIDASE 3	METABOLISM	0	0	0	0	1	0	0	0	0	0	0	0	0	0	0	0	0	0	4	0	0	2	0	0	0	0	0.017015	0	0	0	0	0	0	0	0	0	0	0	0	0	0.049116	0	0	0.014379
958230	80394	1041727	LEUCYL/CYSTINYL AMINOPEPTIDASE	METABOLISM	0	0	0	0	0	0	0	0	2	0	0	0	0	0	0	0	3	0	3	0	0	2	0	0	0	0	0	0	0	0	0.029967	0	0	0	0	0	0	0	0.13844	0	0.036837	0	0	0.014379
958529	11228	266480	LEUKOTRIENE A-4 HYDROLASE	METABOLISM	0	0	0	0	0	0	0	0	0	0	0	0	0	0	0	0	0	1	1	0	0	1	0	0	0	0	0	0	0	0	0	0	0	0	0	0	0	0	0	0.011684	0.012279	0	0	0.0071896
956627	104163	204150	L-GULONOLACTONE OXIDASE	METABOLISM	2	2	3	5	4	5	4	1	11	2	3	1	2	5	3	6	0	0	0	0	0	0	0.07622	0.036738	0.050192	0.14426	0.068062	0.10105	0.073951	0.016111	0.16482	0.091116	0.099602	0.035894	0.10621	0.13687	0.11596	0.14303	0	0	0	0	0	0
956625	3968	1170739	L-LACTATE DEHYDROGENASE B CHAIN	METABOLISM	0	0	0	0	0	0	0	0	0	0	0	0	0	0	0	0	6	14.2381	7.8462	0	11.3684	13.7143	0	0	0	0	0	0	0	0	0	0	0	0	0	0	0	0	0.27688	0.16635	0.096343	0	0.11351	0.0986
958262	22152	149030130	LONG-CHAIN-FATTY-ACID-COA LIGASE 4	METABOLISM	0	0	0	1	1	0	0	0	0	0	0	0	0	0	0	0	0	0	0	0	0	0	0	0	0	0.028852	0.017015	0	0	0	0	0	0	0	0	0	0	0	0	0	0	0	0	0
956174	85756	126011	LONG-CHAIN-FATTY-ACID-COA LIGASE LIVER ISOZYME	METABOLISM	35.1351	57.8169	62.6667	40.6909	76.1633	60.9259	33.5789	43.6744	57.0725	6.75	14.2632	19.6842	1	21.8333	14	33.2941	0	1.2	1	0	4	18.4615	1.339	1.062	1.0485	1.174	1.296	1.2313	0.6208	0.70363	0.85515	0.30752	0.47354	0.70654	0.053107	0.59768	0.54117	0.79366	0	0.01402	0.012279	0	0.03994	0.13273
958072	4270332	149063460	L-SERINE DEHYDRATASE/L-THREONINE DEAMINASE	METABOLISM	0	0	0	0	0	0	0	0	1	0	0	0	0	0	0	0	0	0	0	0	0	0	0	0	0	0	0	0	0	0	0.014984	0	0	0	0	0	0	0	0	0	0	0	0	0
957289	193296	149030555	LYSOPHOSPHATIDIC ACID PHOSPHATASE	METABOLISM	0	0	1	0	0	0	7	2	3	0	0	3	0	0	0	0	0	1	0	0	1	0	0	0	0.016731	0	0	0	0.12941	0.032222	0.044951	0	0	0.10768	0	0	0	0	0	0.011684	0	0	0.009985	0
959229	3049928	149028629	LYSOPHOSPHATIDYLCHOLINE ACYLTRANSFERASE 2B	METABOLISM	0	0	0	0	0	0	0	0	0	0	0	0	0	0	0	0	0	0	0	0	0	2	0	0	0	0	0	0	0	0	0	0	0	0	0	0	0	0	0	0	0	0	0	0.014379
957779	3880911	109499272	LYSOPHOSPHATIDYLGLYCEROL ACYLTRANSFERASE 1	METABOLISM	0	2	2	1	4	1	0	0	1	0	0	0	0	0	0	0	0	0	0	0	0	0	0	0.036738	0.033462	0.028852	0.068062	0.02021	0	0	0.014984	0	0	0	0	0	0	0	0	0	0	0	0	0
956505	4599622	158341689	MALIC ENZYME 1	METABOLISM	0	0	0	0	0	0	0	0	0	0	0	0	0	0	0	0	0	33	15	0	8	8	0	0	0	0	0	0	0	0	0	0	0	0	0	0	0	0	0	0.38556	0.18418	0	0.07988	0.057517
958789	4240646	149065346	MALTASE-GLUCOAMYLASE	METABOLISM	0	0	0	0	0	0	0	0	0	0	0	0	0	0	0	0	0	0	0	0	0	1	0	0	0	0	0	0	0	0	0	0	0	0	0	0	0	0	0	0	0	0	0	0.0071896
956808	805092	149041792	MANNOSE PHOSPHATE ISOMERASE	METABOLISM	0	0	0	0	0	0	0	0	0	0	0	0	0	0	0	0	0	12	6	0	0	0	0	0	0	0	0	0	0	0	0	0	0	0	0	0	0	0	0	0.1402	0.073674	0	0	0
956241	2881206	149051483	METHYLENETETRAHYDROFOLATE DEHYDROGENASE (NADP+ DEPENDENT) SYNTHASE	METABOLISM	12	13	20.4545	10	2	7	0	0	0	0	0	0	0	0	4	5	0	0	0	0	0	0	0.45732	0.2388	0.34222	0.28852	0.034031	0.14147	0	0	0	0	0	0	0	0	0.15462	0.11919	0	0	0	0	0	0
957385	76956	149036698	MONOGLYCERIDE LIPASE	METABOLISM	1	1	0	1	2	1	0	0	0	0	0	0	0	0	0	3	1	2	5	0	1	7	0.03811	0.018369	0	0.028852	0.034031	0.02021	0	0	0	0	0	0	0	0	0	0.071514	0.046147	0.023367	0.061395	0	0.009985	0.050327
958082	111533	1096145	MULTIFUNCTIONAL PROTEIN ADE2	METABOLISM	0	0	2	0	0	0	0	0	0	0	0	0	0	0	0	0	0	0	0	0	2	2	0	0	0.033462	0	0	0	0	0	0	0	0	0	0	0	0	0	0	0	0	0	0.01997	0.014379
956823	791868	62078495	MYO-INOSITOL 1-PHOSPHATE SYNTHASE A1	METABOLISM	0	0	0	0	0	0	0	0	0	0	0	0	0	0	0	0	2	25	11	2	8	16	0	0	0	0	0	0	0	0	0	0	0	0	0	0	0	0	0.092293	0.29209	0.13507	0.13351	0.07988	0.11503
957721	181479	14091736	MYO-INOSITOL MONOPHOSPHATASE	METABOLISM	0	0	0	0	0	0	0	0	0	0	0	0	0	0	0	0	0	3	4	0	1	6	0	0	0	0	0	0	0	0	0	0	0	0	0	0	0	0	0	0.035051	0.049116	0	0.009985	0.043138
958685	4279180	149036549	N-ACETYL-D-GLUCOSAMINE KINASE	METABOLISM	0	0	0	0	0	0	0	0	0	0	0	0	0	0	0	0	0	0	0	0	0	1	0	0	0	0	0	0	0	0	0	0	0	0	0	0	0	0	0	0	0	0	0	0.0071896
957877	805034	51859307	N-ACETYLNEURAMINATE LYASE	METABOLISM	0	0	0	0	0	0	0	0	0	0	0	0	0	0	0	0	0	0	0	0	4	4	0	0	0	0	0	0	0	0	0	0	0	0	0	0	0	0	0	0	0	0	0.03994	0.028758
957771	225772	149045842	N-ACETYLNEURAMINIC ACID SYNTHASE	METABOLISM	0	0	0	0	0	0	0	0	0	0	0	0	0	0	0	0	0	0	0	0	4	1	0	0	0	0	0	0	0	0	0	0	0	0	0	0	0	0	0	0	0	0	0.03994	0.0071896
958179	70740	5410338	NADPH-DEPENDENT THIOREDOXIN REDUCTASE	METABOLISM	0	0	0	0	0	0	0	0	0	0	0	0	0	0	0	0	0	1	1	0	6	3	0	0	0	0	0	0	0	0	0	0	0	0	0	0	0	0	0	0.011684	0.012279	0	0.05991	0.021569
956178	75013	1352519	NARDILYSIN	METABOLISM	0	0	0	0	0	0	0	0	0	0	0	0	0	0	0	0	3	93	48	0	0	0	0	0	0	0	0	0	0	0	0	0	0	0	0	0	0	0	0.13844	1.0866	0.58939	0	0	0
959818	722226	37787315	NICOTINATE PHOSPHORIBOSYLTRANSFERASE-LIKE PROTEIN	METABOLISM	0	0	0	0	0	0	1	0	0	0	0	0	0	0	0	0	0	0	0	0	1	1	0	0	0	0	0	0	0.018488	0	0	0	0	0	0	0	0	0	0	0	0	0	0.009985	0.0071896
958878	4278820	128485844	NITRILASE 1	METABOLISM	0	0	0	0	0	0	0	0	0	0	0	0	0	0	0	0	0	2	0	0	2	1	0	0	0	0	0	0	0	0	0	0	0	0	0	0	0	0	0	0.023367	0	0	0.01997	0.0071896
957382	33178	149053873	NUCLEOSIDE DIPHOSPHATE KINASE A	METABOLISM	0	0	0	0	0	0	0	0	0	0	0	0	0	0	0	0	0	16	0	0	2.75	3.4	0	0	0	0	0	0	0	0	0	0	0	0	0	0	0	0	0	0.18694	0	0	0.027459	0.024445
957626	55260	12621064	NUCLEOSIDE DIPHOSPHATE KINASE DR-NM23	METABOLISM	0	0	0	0	0	0	0	0	0	0	0	0	0	0	0	0	0	0	0	0	1	5	0	0	0	0	0	0	0	0	0	0	0	0	0	0	0	0	0	0	0	0	0.009985	0.035948
957987	4244420	149018710	NUDIX (NUCLEOSIDE DIPHOSPHATE LINKED MOIETY X)-TYPE MOTIF 16	METABOLISM	0	2	2	0	2	0	0	0	0	0	0	0	0	0	0	0	0	0	0	0	0	0	0	0.036738	0.033462	0	0.034031	0	0	0	0	0	0	0	0	0	0	0	0	0	0	0	0	0
957713	290601	149049907	NUDIX (NUCLEOSIDE DIPHOSPHATE LINKED MOIETY X)-TYPE MOTIF 18	METABOLISM	0	0	0	0	0	0	0	0	0	0	0	0	0	0	0	0	0	4	1	0	0	0	0	0	0	0	0	0	0	0	0	0	0	0	0	0	0	0	0	0.046734	0.012279	0	0	0
958035	4228101	149021053	NUDIX (NUCLEOSIDE DIPHOSPHATE LINKED MOIETY X)-TYPE MOTIF 5	METABOLISM	0	0	0	0	0	0	0	0	0	0	0	0	0	0	0	0	0	0	0	0	1	3	0	0	0	0	0	0	0	0	0	0	0	0	0	0	0	0	0	0	0	0	0.009985	0.021569
958163	4281583	149046732	NUDIX (NUCLEOSIDE DIPHOSPHATE LINKED MOIETY X)-TYPE MOTIF 9	METABOLISM	0	0	0	0	0	0	0	0	0	0	0	0	0	0	0	0	0	3	2	0	0	0	0	0	0	0	0	0	0	0	0	0	0	0	0	0	0	0	0	0.035051	0.024558	0	0	0
956879;956882	102628;4443335	2661213;158514807	OXIDATIVE 17 BETA HYDROXYSTEROID DEHYDROGENASE TYPE 6	METABOLISM	0	5.75	1.0667	2.4167	12.5455	4.9032	0	0	5.5556	0	0	2	0	0	0	1.3333	0	0	0	0	0	0	0	0.10562	0.017846	0.069725	0.21347	0.099095	0	0	0.083242	0	0	0.071788	0	0	0	0.031784	0	0	0	0	0	0
959021	1926606	56970766	PEPTIDASE D	METABOLISM	0	0	0	0	0	0	0	0	0	0	0	0	0	0	0	0	0	0	0	0	1	0	0	0	0	0	0	0	0	0	0	0	0	0	0	0	0	0	0	0	0	0	0.009985	0
956553;957710	43433;160613	1060977;149025344	PEROXIREDOXIN 1	METABOLISM	17.4667	17.5	16.5455	10.5	17.7273	14.8235	2	2.5	1.2	0	0	0	0	1.1667	2.6667	4.8	2	16	8.2727	5	17.8947	17.7727	0.66565	0.32145	0.27682	0.30294	0.30164	0.29959	0.036975	0.040277	0.01798	0	0	0	0	0.031937	0.10308	0.11442	0.092293	0.18694	0.10158	0.33378	0.17868	0.12778
957640	4247752	149037813	PEROXIREDOXIN 2	METABOLISM	0	0	0	0	1	0	1	1	1	0	0	0	0	0	0	0	3	3	2	1	5	6	0	0	0	0	0.017015	0	0.018488	0.016111	0.014984	0	0	0	0	0	0	0	0.13844	0.035051	0.024558	0.066756	0.049925	0.043138
956688	60471	149058259	PEROXIREDOXIN 6	METABOLISM	0	0	0	1	1	1	1	0	1	0	0	0	0	0	0	0	3	8	8	2	18	32	0	0	0	0.028852	0.017015	0.02021	0.018488	0	0.014984	0	0	0	0	0	0	0	0.13844	0.093469	0.098232	0.13351	0.17973	0.23007
957860	75026	129975	PHENYLALANINE-4-HYDROXYLASE	METABOLISM	0	0	0	0	0	0	1	0	0	0	0	0	0	0	0	0	0	0	0	0	0	0	0	0	0	0	0	0	0.018488	0	0	0	0	0	0	0	0	0	0	0	0	0	0	0
958213	4279193	149044625	PHOSPHATIDIC ACID PHOSPHATASE TYPE 2B	METABOLISM	0	0	0	0	1	0	0	0	0	0	0	0	0	0	0	0	0	0	0	0	0	1	0	0	0	0	0.017015	0	0	0	0	0	0	0	0	0	0	0	0	0	0	0	0	0.0071896
958570	101706	4090998	PHOSPHATIDYLCHOLINE TRANSFER PROTEIN	METABOLISM	0	0	0	0	0	0	0	0	0	0	0	0	0	0	0	0	0	1	0	0	0	0	0	0	0	0	0	0	0	0	0	0	0	0	0	0	0	0	0	0.011684	0	0	0	0
959705	3868131	109490860	PHOSPHATIDYLETHANOLAMINE N-METHYLTRANSFERASE	METABOLISM	0	1	1	0	1	1	0	0	0	0	0	0	0	0	0	0	0	0	0	0	0	0	0	0.018369	0.016731	0	0.017015	0.02021	0	0	0	0	0	0	0	0	0	0	0	0	0	0	0	0
957564	51570	130771	PHOSPHATIDYLINOSITOL TRANSFER PROTEIN	METABOLISM	0	0	0	0	0	0	0	0	0	0	0	0	0	0	0	0	0	1	1	0	2	8	0	0	0	0	0	0	0	0	0	0	0	0	0	0	0	0	0	0.011684	0.012279	0	0.01997	0.057517
956949	144363	130757	PHOSPHOENOLPYRUVATE CARBOXYKINASE CYTOSOLIC [GTP]	METABOLISM	0	0	0	2	3	0	0	0	0	0	0	0	0	0	0	0	0	0	0	0	0	0	0	0	0	0.057703	0.051046	0	0	0	0	0	0	0	0	0	0	0	0	0	0	0	0	0
958097	4343131	149043615	PHOSPHOFRUCTOKINASE LIVER B-TYPE	METABOLISM	0	1	0	0	0	0	0	0	0	0	0	0	0	0	0	0	0	0	0	0	0	1	0	0.018369	0	0	0	0	0	0	0	0	0	0	0	0	0	0	0	0	0	0	0	0.0071896
956951	51568	393213	PHOSPHOGLUCOMUTASE	METABOLISM	0	0	0	0	5	0	0	0	0	0	0	0	0	0	0	0	0	2	1	0	7	8	0	0	0	0	0.085077	0	0	0	0	0	0	0	0	0	0	0	0	0.023367	0.012279	0	0.069895	0.057517
960104	371254	149035392	PHOSPHOGLUCOMUTASE 1-LIKE	METABOLISM	0	0	0	0	0	0	0	0	0	0	0	0	0	0	0	0	0	0	0	0	0	1	0	0	0	0	0	0	0	0	0	0	0	0	0	0	0	0	0	0	0	0	0	0.0071896
958223	760946	149018990	PHOSPHOGLUCOMUTASE 3	METABOLISM	0	1	1	0	0	0	0	0	0	0	0	0	0	0	0	0	0	0	0	0	0	3	0	0.018369	0.016731	0	0	0	0	0	0	0	0	0	0	0	0	0	0	0	0	0	0	0.021569
956391	163938	149069226	PHOSPHOGLYCERATE KINASE	METABOLISM	0	0	0	0	0	0	0	0	0	0	0	0	0	0	0	0	12	50.5576	29.7083	0	24.5455	31.3333	0	0	0	0	0	0	0	0	0	0	0	0	0	0	0	0	0.55376	0.5907	0.36479	0	0.24509	0.22527
956630	340218	124106305	PHOSPHOGLYCERATE KINASE TESTIS SPECIFIC	METABOLISM	0	0	0	0	0	0	1	0	1	0	0	0	0	0	0	0	0	2.4186	1.2917	0	13.4545	15.6667	0	0	0	0	0	0	0.018488	0	0.014984	0	0	0	0	0	0	0	0	0.028258	0.01586	0	0.13434	0.11264
957035	11293	112128	PHOSPHOGLYCERATE MUTASE	METABOLISM	0	0	0	0	1	0	1	0	2	0	0	0	0	0	0	0	1.2	3.24	1.4545	0	9.1538	8	0	0	0	0	0.017015	0	0.018488	0	0.029967	0	0	0	0	0	0	0	0.055376	0.037855	0.01786	0	0.091401	0.057517
956745	45097	130354	PHOSPHOGLYCERATE MUTASE 2	METABOLISM	0	0	0	0	0	0	0	0	0	0	0	0	0	0	0	0	4.8	23.76	14.5455	2	7.8462	8	0	0	0	0	0	0	0	0	0	0	0	0	0	0	0	0	0.2215	0.2776	0.1786	0.13351	0.078344	0.057517
958552	804935	51858667	PHOSPHOLIPASE A2 GROUP VI	METABOLISM	0	0	0	0	0	0	0	0	0	0	0	0	0	0	0	0	0	3	1	0	4	1	0	0	0	0	0	0	0	0	0	0	0	0	0	0	0	0	0	0.035051	0.012279	0	0.03994	0.0071896
959264	786697	45154729	PHOSPHOLIPID SCRAMBLASE 4	METABOLISM	0	0	0	0	0	0	0	0	0	0	0	0	0	0	0	0	0	0	0	0	1	0	0	0	0	0	0	0	0	0	0	0	0	0	0	0	0	0	0	0	0	0	0.009985	0
958299	791360	50927307	PHOSPHORIBOSYL PYROPHOSPHATE SYNTHETASE-ASSOCIATED PROTEIN 2	METABOLISM	0	0	0	0	0	0	0	0	0	0	0	0	0	0	0	0	0	2	1	0	1	2	0	0	0	0	0	0	0	0	0	0	0	0	0	0	0	0	0	0.023367	0.012279	0	0.009985	0.014379
957018	249141	29692074	PHOSPHOSERINE AMINOTRANSFERASE	METABOLISM	0	0	0	0	0	0	0	0	0	0	0	0	0	0	0	0	1	2	2	0	4	9	0	0	0	0	0	0	0	0	0	0	0	0	0	0	0	0	0.046147	0.023367	0.024558	0	0.03994	0.064706
958647	43624	149056601	PLATELET-ACTIVATING FACTOR ACETYLHYDROLASE ISOFORM 1B ALPHA 1	METABOLISM	0	0	0	0	0	0	0	0	0	0	0	0	0	0	0	0	0	1	0	0	0	1	0	0	0	0	0	0	0	0	0	0	0	0	0	0	0	0	0	0.011684	0	0	0	0.0071896
958695	2729556	62639351	PROBABLE PROLINE DEHYDROGENASE 2	METABOLISM	0	0	1	0	0	0	0	0	0	0	0	0	0	0	0	0	0	0	0	0	0	0	0	0	0.016731	0	0	0	0	0	0	0	0	0	0	0	0	0	0	0	0	0	0	0
956781	2893645	109472358	PROBABLE UROCANATE HYDRATASE (UROCANASE)	METABOLISM	0	0	0	1	4	2	2	1	0	0	0	0	0	0	0	0	0	0	0	0	0	0	0	0	0	0.028852	0.068062	0.04042	0.036975	0.016111	0	0	0	0	0	0	0	0	0	0	0	0	0	0
958655	166503	149039015	PROSTAGLANDIN E SYNTHASE 2	METABOLISM	0	0	0	0	1	0	0	0	0	0	0	0	0	0	0	0	0	0	0	0	0	0	0	0	0	0	0.017015	0	0	0	0	0	0	0	0	0	0	0	0	0	0	0	0	0
956650	1678	20302022	PROSTAGLANDIN REDUCTASE 1	METABOLISM	1	2	4	0	1	0	0	0	0	0	0	0	0	0	0	0	0	0	1	0	12	15	0.03811	0.036738	0.066923	0	0.017015	0	0	0	0	0	0	0	0	0	0	0	0	0	0.012279	0	0.11982	0.10784
957895	4288813	149025121	PROSTAGLANDIN REDUCTASE 2	METABOLISM	0	0	0	0	0	0	0	0	0	0	0	0	0	0	0	0	0	3	2	0	0	1	0	0	0	0	0	0	0	0	0	0	0	0	0	0	0	0	0	0.035051	0.024558	0	0	0.0071896
958258	4251803	149060764	PROTEIN PHOSPHATASE INHIBITOR 2 (IPP-2)	METABOLISM	0	0	0	0	0	0	0	0	0	0	0	0	0	0	0	0	0	1.25	0	0	0	0	0	0	0	0	0	0	0	0	0	0	0	0	0	0	0	0	0	0.014605	0	0	0	0
959277	4322670	149024453	PROTEIN-ARGININE DEIMINASE TYPE 2	METABOLISM	0	0	0	0	0	0	0	0	0	0	0	0	0	0	0	0	0	0	0	0	0	1	0	0	0	0	0	0	0	0	0	0	0	0	0	0	0	0	0	0	0	0	0	0.0071896
958688	19233	1943047	PTERIN-4-ALPHA-CARBINOLAMINE DEHYDRATASE	METABOLISM	0	0	0	0	0	0	0	0	0	0	0	0	0	0	0	0	0	0	0	0	0	1	0	0	0	0	0	0	0	0	0	0	0	0	0	0	0	0	0	0	0	0	0	0.0071896
957982	4348678	149054035	PUROMYCIN-SENSITIVE AMINOPEPTIDASE	METABOLISM	0	0	0	0	0	0	0	0	0	0	0	0	0	0	0	0	0	0	0	0	2	2	0	0	0	0	0	0	0	0	0	0	0	0	0	0	0	0	0	0	0	0	0.01997	0.014379
957985	3852873	109474426	PUTATIVE DEOXYRIBOSE-PHOSPHATE ALDOLASE	METABOLISM	0	0	0	0	0	0	0	0	0	0	0	0	0	0	0	1	0	0	0	0	0	0	0	0	0	0	0	0	0	0	0	0	0	0	0	0	0	0.023838	0	0	0	0	0	0
958133	229396	149056063	PUTATIVE L-ASPARTATE DEHYDROGENASE	METABOLISM	1	0	0	0	0	0	0	0	0	0	0	0	0	0	0	0	0	0	0	0	0	0	0.03811	0	0	0	0	0	0	0	0	0	0	0	0	0	0	0	0	0	0	0	0	0
958498	4298715	149049156	PUTATIVE PHOSPHOLIPASE B-LIKE 1	METABOLISM	0	0	1	0	0	0	3	0	0	0	0	0	0	0	0	0	0	0	0	0	0	0	0	0	0.016731	0	0	0	0.055463	0	0	0	0	0	0	0	0	0	0	0	0	0	0	0
959737	4239977	149043585	PYRIDOXAL KINASE	METABOLISM	0	0	0	0	0	0	0	0	0	0	0	0	0	0	0	0	0	0	0	0	1	0	0	0	0	0	0	0	0	0	0	0	0	0	0	0	0	0	0	0	0	0	0.009985	0
958553	1904360	149066162	PYRROLINE-5-CARBOXYLATE REDUCTASE 3	METABOLISM	0	0	0	0	0	0	1	1	1	0	0	0	0	0	0	0	0	0	0	0	1	0	0	0	0	0	0	0	0.018488	0.016111	0.014984	0	0	0	0	0	0	0	0	0	0	0	0.009985	0
957550	44272	40363265	PYRUVATE KINASE ISOZYMES R/L	METABOLISM	0	0	0	0	0	0	1	0	0	0	0	0	0	0	0	0	0	0	0	0	0	0	0	0	0	0	0	0	0.018488	0	0	0	0	0	0	0	0	0	0	0	0	0	0	0
956429;956474	130475;128246	149041863;125601	PYRUVATE KINASE M2 ISOZYME	METABOLISM	0	0	0	0	0	0	0	0	0	0	0	0	0	0	0	0	3	23	15	2	26	27	0	0	0	0	0	0	0	0	0	0	0	0	0	0	0	0	0.13844	0.26872	0.18418	0.13351	0.25961	0.19412
956800	3576	13928740	REGUCALCIN	METABOLISM	0	2	1	5	5	4	3	4	6	0	0	0	0	1	0	2	0	0	0	0	2	0	0	0.036738	0.016731	0.14426	0.085077	0.080841	0.055463	0.064443	0.089901	0	0	0	0	0.027375	0	0.047676	0	0	0	0	0.01997	0
957962	105581	157830686	RETINOL-BINDING PROTEIN I	METABOLISM	0	0	0	0	0	0	0	0	1	0	0	0	0	0	0	0	0	0	0	0	3	5	0	0	0	0	0	0	0	0	0.014984	0	0	0	0	0	0	0	0	0	0	0	0.029955	0.035948
959402	3852690	109477189	RHOMBOID-RELATED PROTEIN 2	METABOLISM	0	0	0	0	0	0	0	0	0	0	0	0	0	0	0	0	0	0	0	0	0	1	0	0	0	0	0	0	0	0	0	0	0	0	0	0	0	0	0	0	0	0	0	0.0071896
959592	2732258	149036359	RIBOSE-5-PHOSPHATE ISOMERASE	METABOLISM	0	0	0	0	0	0	0	0	0	0	0	0	0	0	0	0	0	0	0	0	1	0	0	0	0	0	0	0	0	0	0	0	0	0	0	0	0	0	0	0	0	0	0.009985	0
956476	792016	149040855	SACCHAROPINE DEHYDROGENASE	METABOLISM	1	0	4	2	8	3	18	4	9	0	1	4	1	0	0	1	3	25	31	0	18	22	0.03811	0	0.066923	0.057703	0.13612	0.060631	0.33278	0.064443	0.13485	0	0.033201	0.14358	0.053107	0	0	0.023838	0.13844	0.29209	0.38065	0	0.17973	0.15817
958940	4320171	149025642	S-ADENOSYLHOMOCYSTEINE HYDROLASE-LIKE 1	METABOLISM	0	0	0	0	0	0	0	0	0	0	0	0	0	0	0	0	0	0	0	0	1	0	0	0	0	0	0	0	0	0	0	0	0	0	0	0	0	0	0	0	0	0	0.009985	0
958075	4581473	157879476	S-ADENOSYLMETHIONINE SYNTHETASE ISOFORM TYPE 1	METABOLISM	0	0	0	0	0	0	2	1	1	0	0	0	0	0	0	0	0	0	0	0	0	0	0	0	0	0	0	0	0.036975	0.016111	0.014984	0	0	0	0	0	0	0	0	0	0	0	0	0
958754	354843	118764101	SELENOPHOSPHATE SYNTHETASE 2	METABOLISM	0	0	0	0	0	0	0	0	0	0	0	0	0	0	0	0	0	1	0	0	0	0	0	0	0	0	0	0	0	0	0	0	0	0	0	0	0	0	0	0.011684	0	0	0	0
958948	4304436	149050820	SELENOPROTEIN I	METABOLISM	0	1	0	0	0	0	0	0	1	0	0	0	0	0	0	0	0	0	0	0	0	0	0	0.018369	0	0	0	0	0	0	0.014984	0	0	0	0	0	0	0	0	0	0	0	0	0
958196	44349	206896	SEPIAPTERIN REDUCTASE	METABOLISM	0	0	0	0	0	0	0	0	0	0	0	0	0	0	0	0	0	0	1	0	1	0	0	0	0	0	0	0	0	0	0	0	0	0	0	0	0	0	0	0	0.012279	0	0.009985	0
959771	2880009	149063461	SERINE DEHYDRATASE-LIKE	METABOLISM	0	0	0	0	0	0	0	0	0	0	0	0	0	0	0	0	0	0	1	0	0	0	0	0	0	0	0	0	0	0	0	0	0	0	0	0	0	0	0	0	0.012279	0	0	0
958504	4294644	149052845	SERINE HYDROXYMETHYLTRANSFERASE 1 (SOLUBLE)	METABOLISM	0	0	0	0	0	0	0	0	0	0	0	0	0	0	0	0	0	1	0	0	0	0	0	0	0	0	0	0	0	0	0	0	0	0	0	0	0	0	0	0.011684	0	0	0	0
959037	4299815	149024224	SERINE-DEPENDENT PHOSPHOLIPASE A2	METABOLISM	0	0	0	0	0	0	0	0	0	0	0	0	0	0	0	0	0	1	0	0	0	0	0	0	0	0	0	0	0	0	0	0	0	0	0	0	0	0	0	0.011684	0	0	0	0
957222	315711	149036106	SIMILAR TO 6-PHOSPHOGLUCONOLACTONASE	METABOLISM	0	0	0	0	0	0	0	0	0	0	0	0	0	0	0	0	0	3	0	0	8	6	0	0	0	0	0	0	0	0	0	0	0	0	0	0	0	0	0	0.035051	0	0	0.07988	0.043138
956939	161561	58477126	SIMILAR TO BILE ACID COENZYME A: AMINO ACID N-ACYLTRANSFERASE	METABOLISM	2	1	4	0	1	0	0	0	0	0	0	0	2	0	4	2	0	0	0	0	0	0	0.07622	0.018369	0.066923	0	0.017015	0	0	0	0	0	0	0	0.10621	0	0.15462	0.047676	0	0	0	0	0	0
957356	253447	149051077	SIMILAR TO DIHYDROLIPOAMIDE DEHYDROGENASE	METABOLISM	0	1	0	0	0	0	0	0	0	0	0	0	0	3	0	1	1	7	8	0	1	0	0	0.018369	0	0	0	0	0	0	0	0	0	0	0	0.082124	0	0.023838	0.046147	0.081785	0.098232	0	0.009985	0
959398	4243571	149042363	SIMILAR TO FERRITIN HEAVY CHAIN	METABOLISM	1	0	0	0	0	0	0	0	0	0	0	0	0	0	0	0	0	0	0	0	0	0	0.03811	0	0	0	0	0	0	0	0	0	0	0	0	0	0	0	0	0	0	0	0	0
957424	291022	120537436	SIMILAR TO LIPIDOSIN	METABOLISM	0	0	0	0	0	0	0	0	0	0	0	0	0	0	0	0	0	6	5	1	5	7.3182	0	0	0	0	0	0	0	0	0	0	0	0	0	0	0	0	0	0.070102	0.061395	0.066756	0.049925	0.052615
958965	4226512	149055080	SIMILAR TO NADPH-DEPENDENT CARBONYL REDUCTASE	METABOLISM	0	0	0	0	0	0	0	0	0	0	0	0	0	0	0	0	0	0	1	0	0	0	0	0	0	0	0	0	0	0	0	0	0	0	0	0	0	0	0	0	0.012279	0	0	0
958322	3871991	109483788	SIMILAR TO PHOSPHOLIPID SCRAMBLASE 1	METABOLISM	0	0	0	0	0	0	0	0	0	0	0	0	0	0	0	0	0	0	0	0	3	1	0	0	0	0	0	0	0	0	0	0	0	0	0	0	0	0	0	0	0	0	0.029955	0.0071896
956610	209477	149033633	SIMILAR TO PURINE-NUCLEOSIDE PHOSPHORYLASE	METABOLISM	0	0	0	1	2	0	1	0	1	0	0	0	0	0	0	0	0	0	0	1	36	36	0	0	0	0.028852	0.034031	0	0.018488	0	0.014984	0	0	0	0	0	0	0	0	0	0	0.066756	0.35946	0.25883
956703	294447	149052016	SIMILAR TO PYRIDOXAL (PYRIDOXINE VITAMIN B6) PHOSPHATASE	METABOLISM	0	0	0	0	0	0	0	0	0	0	0	0	0	0	0	0	6	27	18	0	0	2	0	0	0	0	0	0	0	0	0	0	0	0	0	0	0	0	0.27688	0.31546	0.22102	0	0	0.014379
959958	4261504	149044483	S-METHYL-5'-THIOADENOSINE PHOSPHORYLASE	METABOLISM	0	0	0	0	0	0	0	0	0	0	0	0	0	0	0	0	0	0	0	0	1	0	0	0	0	0	0	0	0	0	0	0	0	0	0	0	0	0	0	0	0	0	0.009985	0
960041	1900223	55778706	SOLUTE CARRIER FAMILY 30 (ZINC TRANSPORTER) MEMBER 3	METABOLISM	0	0	0	0	0	0	0	0	0	0	0	0	0	0	0	0	0	0	1	0	0	0	0	0	0	0	0	0	0	0	0	0	0	0	0	0	0	0	0	0	0.012279	0	0	0
958339	2730510	149059216	SOLUTE CARRIER FAMILY 30 (ZINC TRANSPORTER) MEMBER 5	METABOLISM	0	0	0	0	0	0	0	0	0	1	2	2	0	0	1	1	0	0	0	0	0	0	0	0	0	0	0	0	0	0	0	0.045558	0.066401	0.071788	0	0	0.038655	0.023838	0	0	0	0	0	0
958980	4263533	149050666	SOLUTE CARRIER FAMILY 30 (ZINC TRANSPORTER) MEMBER 6	METABOLISM	0	0	0	0	0	0	0	0	2	0	0	0	0	0	0	0	0	0	0	0	0	0	0	0	0	0	0	0	0	0	0.029967	0	0	0	0	0	0	0	0	0	0	0	0	0
957845	2654060	60688531	SOLUTE CARRIER FAMILY 30 (ZINC TRANSPORTER) MEMBER 7	METABOLISM	0	0	0	0	0	0	2	1	4	0	3	0	0	2	0	1	0	0	0	0	0	0	0	0	0	0	0	0	0.036975	0.016111	0.059934	0	0.099602	0	0	0.05475	0	0.023838	0	0	0	0	0	0
958901	354058	149045597	SOLUTE CARRIER FAMILY 35 (CMP-SIALIC ACID TRANSPORTER) MEMBER A1	METABOLISM	0	0	0	0	0	0	1	1	2	0	1	0	0	0	0	2	0	0	0	0	0	0	0	0	0	0	0	0	0.018488	0.016111	0.029967	0	0.033201	0	0	0	0	0.047676	0	0	0	0	0	0
958173	2738317	149045160	SOLUTE CARRIER FAMILY 35 (PAPS TRANSPORTER) MEMBER B3	METABOLISM	0	0	0	0	0	0	0	0	2	0	3	1	0	0	1	0	0	0	0	0	0	0	0	0	0	0	0	0	0	0	0.029967	0	0.099602	0.035894	0	0	0.038655	0	0	0	0	0	0	0
959062	352400	149028430	SOLUTE CARRIER FAMILY 35 (UDP-GALACTOSE TRANSLOCATOR) MEMBER A2	METABOLISM	0	0	0	0	0	0	0	0	1	0	0	0	0	0	0	0	0	0	0	0	0	0	0	0	0	0	0	0	0	0	0.014984	0	0	0	0	0	0	0	0	0	0	0	0	0
958942	791033	149025801	SOLUTE CARRIER FAMILY 35 (UDP-N-ACETYLGLUCOSAMINE TRANSPORTER) MEMBER A3	METABOLISM	0	0	0	0	0	0	0	0	1	0	0	0	0	0	0	0	0	0	0	0	0	0	0	0	0	0	0	0	0	0	0.014984	0	0	0	0	0	0	0	0	0	0	0	0	0
957246	775568	149041462	SOLUTE CARRIER FAMILY 37 (GLUCOSE-6-PHOSPHATE TRANSPORTER) MEMBER 4	METABOLISM	2	6	6.0923	4	5	8	0	0	3	0	0	0	0	0	0	2	0	0	0	0	0	0	0.07622	0.11021	0.10193	0.11541	0.085077	0.16168	0	0	0.044951	0	0	0	0	0	0	0.047676	0	0	0	0	0	0
958989	276439	149034467	SOLUTE CARRIER FAMILY 39 (ZINC TRANSPORTER) MEMBER 3	METABOLISM	0	0	0	0	0	0	0	0	0	0	0	0	0	0	0	0	1	1	1	0	0	0	0	0	0	0	0	0	0	0	0	0	0	0	0	0	0	0	0.046147	0.011684	0.012279	0	0	0
959339	4233363	149025023	SOLUTE CARRIER FAMILY 39 (ZINC TRANSPORTER) MEMBER 9	METABOLISM	0	0	0	0	0	0	0	0	1	0	0	0	0	0	0	0	0	0	0	0	0	0	0	0	0	0	0	0	0	0	0.014984	0	0	0	0	0	0	0	0	0	0	0	0	0
956909	146445	57223	SORBITOL DEHYDROGENASE	METABOLISM	2	7	2	5	5	4	11	5	2	0	0	0	0	1	0	0	0	13	11	0	4	8	0.07622	0.12858	0.033462	0.14426	0.085077	0.080841	0.20336	0.080554	0.029967	0	0	0	0	0.027375	0	0	0	0.15189	0.13507	0	0.03994	0.057517
957700	60415	118763718	SPERMIDINE SYNTHASE	METABOLISM	0	0	0	0	0	0	0	0	0	0	0	0	0	0	0	0	0	0	0	0	2	5	0	0	0	0	0	0	0	0	0	0	0	0	0	0	0	0	0	0	0	0	0.01997	0.035948
957358	269681	24412855	SPHINGOSINE-1-PHOSPHATE LYASE 1	METABOLISM	3	3	4	3	2	1	0	0	0	0	0	0	0	0	0	0	0	0	0	0	0	0	0.11433	0.055107	0.066923	0.086555	0.034031	0.02021	0	0	0	0	0	0	0	0	0	0	0	0	0	0	0	0
958154	177424	12083683	STEROID 5-ALPHA-REDUCTASE 2	METABOLISM	0	0	0	0	0	0	0	0	0	0	0	0	0	0	0	0	0	0	0	1	1	4	0	0	0	0	0	0	0	0	0	0	0	0	0	0	0	0	0	0	0	0.066756	0.009985	0.028758
956388	228858	149027097	STEROL-4-ALPHA-CARBOXYLATE 3-DEHYDROGENASE	METABOLISM	5	18	27	14	26	23.8519	6	7	14	0	0	0	4	14	0	11	0	0	0	0	0	7	0.19055	0.33064	0.45173	0.40392	0.4424	0.48205	0.11093	0.11278	0.20977	0	0	0	0.21243	0.38325	0	0.26222	0	0	0	0	0	0.050327
956369	804911	126723582	THIMET OLIGOPEPTIDASE	METABOLISM	0	0	0	0	0	0	0	0	0	0	0	0	0	0	0	0	2	37	22	0	0	0	0	0	0	0	0	0	0	0	0	0	0	0	0	0	0	0	0.092293	0.43229	0.27014	0	0	0
956843	259274	109482317	TISSUE SPECIFIC TRANSPLANTATION ANTIGEN P35B	METABOLISM	0	0	0	0	0	0	0	0	0	0	0	0	0	0	0	0	0	13	9	0	0	0	0	0	0	0	0	0	0	0	0	0	0	0	0	0	0	0	0	0.15189	0.11051	0	0	0
956240;956246	38668;4336526	1729977;149034222	TRANSKETOLASE	METABOLISM	14	18	22	19	32	23	6	3	4	0	0	0	0	0	0	0	0	0	1	0	6	2	0.53354	0.33064	0.36808	0.54818	0.5445	0.46483	0.11093	0.048333	0.059934	0	0	0	0	0	0	0	0	0	0.012279	0	0.05991	0.014379
957896	272902	149016823	TRANSKETOLASE-LIKE 2	METABOLISM	0	0	0	0	0	0	0	0	0	0	0	0	0	0	0	0	0	3	0	0	0	0	0	0	0	0	0	0	0	0	0	0	0	0	0	0	0	0	0	0.035051	0	0	0	0
956501	4277600	149049470	TRIOSEPHOSPHATE ISOMERASE 1	METABOLISM	0	0	0	0	1	0	2	0	5	0	0	0	0	0	0	1	4	20	22	0	21	15	0	0	0	0	0.017015	0	0.036975	0	0.074918	0	0	0	0	0	0	0.023838	0.18459	0.23367	0.27014	0	0.20969	0.10784
957805	2887741	149035357	UDP-GLUCOSE DEHYDROGENASE	METABOLISM	0	0	0	1	0	0	0	0	0	0	0	0	0	0	0	0	0	0	0	0	1	0	0	0	0	0.028852	0	0	0	0	0	0	0	0	0	0	0	0	0	0	0	0	0.009985	0
956596	3049499	149044770	UDP-GLUCOSE PYROPHOSPHORYLASE 2	METABOLISM	0	0	0	2	6	3	3	1	1	10	0	0	0	0	0	0	0	0	0	0	4	7	0	0	0	0.057703	0.10209	0.060631	0.055463	0.016111	0.014984	0.45558	0	0	0	0	0	0	0	0	0	0	0.03994	0.050327
958257	86062	21306285	UDP-GLUCURONATE DECARBOXYLASE	METABOLISM	0	0	0	0	0	0	2	0	0	6	2	0	0	0	1	0	0	0	0	0	0	0	0	0	0	0	0	0	0.036975	0	0	0.27335	0.066401	0	0	0	0.038655	0	0	0	0	0	0	0
959693	4270867	149058104	UDP-N-ACETYLHEXOSAMINE PYROPHOSPHORYLASE	METABOLISM	0	0	0	0	0	0	0	0	0	0	0	0	0	0	0	0	0	0	0	0	0	1	0	0	0	0	0	0	0	0	0	0	0	0	0	0	0	0	0	0	0	0	0	0.0071896
958327	167042	150383503	UMP-CMP KINASE	METABOLISM	0	0	0	0	0	0	0	0	0	0	0	0	0	0	0	0	0	0	0	0	0	2	0	0	0	0	0	0	0	0	0	0	0	0	0	0	0	0	0	0	0	0	0	0.014379
958371	4256554	149045236	VALACYCLOVIR HYDROLASE (VACVASE)	METABOLISM	0	0	2	0	0	1	0	0	0	0	0	0	0	2	0	0	0	0	0	0	0	0	0	0	0.033462	0	0	0.02021	0	0	0	0	0	0	0	0.05475	0	0	0	0	0	0	0	0
957792	2729162	149032891	VANIN 1	METABOLISM	0	0	1	1	3	0	0	0	0	0	0	0	0	0	0	0	0	0	0	0	4	0	0	0	0.016731	0.028852	0.051046	0	0	0	0	0	0	0	0	0	0	0	0	0	0	0	0.03994	0
958549	291525	149067666	VITAMIN K EPOXIDE REDUCTASE COMPLEX SUBUNIT 1	METABOLISM	0	1	1	0	1	1	0	0	0	0	0	0	0	0	0	0	0	0	0	0	0	0	0	0.018369	0.016731	0	0.017015	0.02021	0	0	0	0	0	0	0	0	0	0	0	0	0	0	0	0
959079	165266	40217991	VITAMIN K EPOXIDE REDUCTASE COMPLEX SUBUNIT 1-LIKE	METABOLISM	0	0	0	1	0	0	0	0	1	0	0	0	0	0	0	0	0	0	0	0	0	0	0	0	0	0.028852	0	0	0	0	0.014984	0	0	0	0	0	0	0	0	0	0	0	0	0
956451	148907	67476443	2,4-DIENOYL-COA REDUCTASE MITOCHONDRIAL	MITOCHONDRIA	4	11	9	1	1	4	0	0	0	0	0	0	1	4	0	3	0	0	0	0	0	0	0.15244	0.20206	0.15058	0.028852	0.017015	0.080841	0	0	0	0	0	0	0.053107	0.1095	0	0.071514	0	0	0	0	0	0
958843	4327870	149047675	2-OXOGLUTARATE DEHYDROGENASE E1 COMPONENT	MITOCHONDRIA	0	1	1	0	0	0	0	0	0	0	0	0	0	1	0	0	0	2	0	0	0	0	0	0.018369	0.016731	0	0	0	0	0	0	0	0	0	0	0.027375	0	0	0	0.023367	0	0	0	0
956383	16963	123330	3-HYDROXY-3-METHYLGLUTARYL-COENZYME A SYNTHASE 2 MITOCHONDRIAL	MITOCHONDRIA	5	12	18	1	9	9	2	0	0	0	0	0	0	26	2	16	0	1	1	0	1	1	0.19055	0.22043	0.30115	0.028852	0.15314	0.18189	0.036975	0	0	0	0	0	0	0.71174	0.07731	0.38141	0	0.011684	0.012279	0	0.009985	0.0071896
956552	83191	14488724	3-HYDROXYACYL-COA DEHYDROGENASE TYPE II	MITOCHONDRIA	0	7	8	2	14	4	1	2	2	0	0	0	2	13	0	6	0	0	0	0	2	1	0	0.12858	0.13385	0.057703	0.23822	0.080841	0.018488	0.032222	0.029967	0	0	0	0.10621	0.35587	0	0.14303	0	0	0	0	0.01997	0.0071896
956595	3097006	68837285	3-HYDROXYBUTYRATE DEHYDROGENASE TYPE 1	MITOCHONDRIA	4	22	16	11	17	17	0	1	3	0	0	1	0	13	4	11	0	0	1	0	0	0	0.15244	0.40411	0.26769	0.31737	0.28926	0.34357	0	0.016111	0.044951	0	0	0.035894	0	0.35587	0.15462	0.26222	0	0	0.012279	0	0	0
957739	55185	119851003	3-HYDROXYISOBUTYRATE DEHYDROGENASE MITOCHONDRIAL	MITOCHONDRIA	0	0	0	0	0	0	0	0	0	0	0	0	0	4	0	1	0	4	5	0	0	1	0	0	0	0	0	0	0	0	0	0	0	0	0	0.1095	0	0.023838	0	0.046734	0.061395	0	0	0.0071896
958215	1461845	53733532	3-HYDROXYISOBUTYRYL-COENZYME A HYDROLASE	MITOCHONDRIA	0	0	0	0	0	0	0	0	0	0	0	0	0	3	0	0	0	0	0	0	0	0	0	0	0	0	0	0	0	0	0	0	0	0	0	0.082124	0	0	0	0	0	0	0	0
958978	3856422	109466094	3-OXOACID COA TRANSFERASE 1	MITOCHONDRIA	0	0	0	0	0	0	0	0	0	0	0	0	0	0	0	0	0	0	0	0	1	0	0	0	0	0	0	0	0	0	0	0	0	0	0	0	0	0	0	0	0	0	0.009985	0
956531;956735	68524;3879786	1334284;109506917	60 KDA HEAT SHOCK PROTEIN MITOCHONDRIAL	MITOCHONDRIA	0	1	1	0	1	0	1	0	0	0	0	0	0	25	0	6	0	7	7	0	0	2	0	0.018369	0.016731	0	0.017015	0	0.018488	0	0	0	0	0	0	0.68437	0	0.14303	0	0.081785	0.085953	0	0	0.014379
958127	2881858	149053825	A KINASE (PRKA) ANCHOR PROTEIN 1	MITOCHONDRIA	0	0	0	0	0	0	0	0	0	0	0	0	0	0	0	0	0	1	3	0	0	0	0	0	0	0	0	0	0	0	0	0	0	0	0	0	0	0	0	0.011684	0.036837	0	0	0
957354	31496	135757	ACETYL-COA ACETYLTRANSFERASE MITOCHONDRIAL	MITOCHONDRIA	0	2	2	0	1	1	0	0	0	0	0	0	1	6	1	5	0	5	7	1	0	1	0	0.036738	0.033462	0	0.017015	0.02021	0	0	0	0	0	0	0.053107	0.16425	0.038655	0.11919	0	0.058418	0.085953	0.066756	0	0.0071896
956982	219775	149045627	ACONITASE 1	MITOCHONDRIA	0	0	0	0	0	2	0	0	0	0	0	0	0	0	0	0	0	0	0	0	3	5	0	0	0	0	0	0.04042	0	0	0	0	0	0	0	0	0	0	0	0	0	0	0.029955	0.035948
956648	3599	113016	ACYL-COA DEHYDROGENASE LONG-CHAIN SPECIFIC MITOCHONDRIAL	MITOCHONDRIA	0	0	0	0	0	0	0	0	0	0	0	0	2	7	2	11	0	0	0	0	0	0	0	0	0	0	0	0	0	0	0	0	0	0	0.10621	0.19162	0.07731	0.26222	0	0	0	0	0	0
957705	11499	113018	ACYL-COA DEHYDROGENASE MEDIUM-CHAIN SPECIFIC MITOCHONDRIAL	MITOCHONDRIA	0	0	2	0	0	0	0	0	0	0	0	0	2	2	0	2	0	0	0	0	0	0	0	0	0.033462	0	0	0	0	0	0	0	0	0	0.10621	0.05475	0	0.047676	0	0	0	0	0	0
959052	3600	149061278	ACYL-COA DEHYDROGENASE SHORT/BRANCHED CHAIN SPECIFIC MITOCHONDRIAL	MITOCHONDRIA	0	0	0	0	0	0	0	0	1	0	0	0	0	1	0	1	0	0	0	0	0	0	0	0	0	0	0	0	0	0	0.014984	0	0	0	0	0.027375	0	0.023838	0	0	0	0	0	0
956691	3601	1168287	ACYL-COA DEHYDROGENASE VERY-LONG-CHAIN SPECIFIC MITOCHONDRIAL	MITOCHONDRIA	2	4	2	2	7	6	0	0	0	1	0	0	0	8	3	3	0	0	0	0	0	0	0.07622	0.073475	0.033462	0.057703	0.11911	0.12126	0	0	0	0.045558	0	0	0	0.219	0.11596	0.071514	0	0	0	0	0	0
958458	3140348	71121982	ACYL-COA SYNTHETASE FAMILY MEMBER 2	MITOCHONDRIA	0	0	2	0	0	0	0	0	0	0	0	0	0	1	0	0	0	0	0	0	0	0	0	0	0.033462	0	0	0	0	0	0	0	0	0	0	0.027375	0	0	0	0	0	0	0	0
959962	2407267	149067043	ACYL-COA SYNTHETASE SHORT-CHAIN FAMILY MEMBER 3 MITOCHONDRIAL	MITOCHONDRIA	0	0	0	0	0	0	0	0	0	0	0	0	0	1	0	0	0	0	0	0	0	0	0	0	0	0	0	0	0	0	0	0	0	0	0	0.027375	0	0	0	0	0	0	0	0
958119	4323247	149048724	ACYL-COENZYME A DEHYDROGENASE FAMILY MEMBER 9	MITOCHONDRIA	0	0	0	0	0	0	0	0	0	0	0	0	0	1	0	0	0	0	0	0	0	0	0	0	0	0	0	0	0	0	0	0	0	0	0	0.027375	0	0	0	0	0	0	0	0
956765	340217	149024021	ADENYLATE KINASE 2	MITOCHONDRIA	1	6	6	4	4	2	29	14	20	2	17	18	0	3	0	2	0	2	3	0	2	3	0.03811	0.11021	0.10038	0.11541	0.068062	0.04042	0.53614	0.22555	0.29967	0.091116	0.56441	0.64609	0	0.082124	0	0.047676	0	0.023367	0.036837	0	0.01997	0.021569
958275	4238012	149044569	ADENYLATE KINASE 3-LIKE	MITOCHONDRIA	0	0	0	0	0	0	0	0	0	0	0	0	0	1	0	0	0	0	0	0	2	0	0	0	0	0	0	0	0	0	0	0	0	0	0	0.027375	0	0	0	0	0	0	0.01997	0
956981	134574	32189355	ADP/ATP TRANSLOCASE 1	MITOCHONDRIA	0	0	0	0	0	0	0	0	0	0	0	0	0	0	0	0	0	0	0	0	0	2.9643	0	0	0	0	0	0	0	0	0	0	0	0	0	0	0	0	0	0	0	0	0	0.021312
957696	3868442	109480409	ALDEHYDE DEHYDROGENASE FAMILY 1 MEMBER L2	MITOCHONDRIA	0	0	0	0	0	0	0	0	0	0	0	0	0	3	0	3	0	0	0	0	0	0	0	0	0	0	0	0	0	0	0	0	0	0	0	0.082124	0	0.071514	0	0	0	0	0	0
957199	4331131	149024431	ALDEHYDE DEHYDROGENASE FAMILY 4 MEMBER A1	MITOCHONDRIA	0	2	2	0	0	0	0	0	1	0	0	0	1	6	0	5	0	0	0	0	0	0	0	0.036738	0.033462	0	0	0	0	0	0.014984	0	0	0	0.053107	0.16425	0	0.11919	0	0	0	0	0	0
959175	4352537	124504343	ALPHA-AMINOADIPIC SEMIALDEHYDE SYNTHASE MITOCHONDRIAL	MITOCHONDRIA	0	0	0	0	0	0	0	0	0	0	0	0	0	1	0	0	0	0	0	0	0	0	0	0	0	0	0	0	0	0	0	0	0	0	0	0.027375	0	0	0	0	0	0	0	0
958176	74984	2145184	ALPHA-METHYLACYL-COA RACEMASE	MITOCHONDRIA	0	0	0	0	0	0	0	0	0	0	0	0	0	3	0	0	0	0	0	0	0	0	0	0	0	0	0	0	0	0	0	0	0	0	0	0.082124	0	0	0	0	0	0	0	0
956846	101201	8170739	AMINE OXIDASE [FLAVIN-CONTAINING] A	MITOCHONDRIA	0	0	3	3	1	2	17	3	7.3684	3	5	12.48	0	0	0	0	0	0	0	0	0	0	0	0	0.050192	0.086555	0.017015	0.04042	0.31429	0.048333	0.1104	0.13667	0.166	0.44795	0	0	0	0	0	0	0	0	0	0
956423	74982	533262	AMINE OXIDASE [FLAVIN-CONTAINING] B	MITOCHONDRIA	0	2	2	3	3	1	37	8	13.1316	2	5	14.52	0	1	0	0	0	0	0	0	0	0	0	0.036738	0.033462	0.086555	0.051046	0.02021	0.68405	0.12889	0.19676	0.091116	0.166	0.52118	0	0.027375	0	0	0	0	0	0	0	0
956465;956744	3905;11951	112987;350611	ASPARTATE AMINOTRANSFERASE MITOCHONDRIAL	MITOCHONDRIA	8	12	8	3	11	5	1	0	0	0	0	0	2	14	1	12	0	0	0	2	10	10	0.30488	0.22043	0.13385	0.086555	0.18717	0.10105	0.018488	0	0	0	0	0	0.10621	0.38325	0.038655	0.28605	0	0	0	0.13351	0.09985	0.071896
957058	84171	220684	ASPARTATE TRANSAMINASE	MITOCHONDRIA	0	0	0	1	1	0	7	0	2	0	0	0	0	0	0	0	0	4	5	0	0	0	0	0	0	0.028852	0.017015	0	0.12941	0	0.029967	0	0	0	0	0	0	0	0	0.046734	0.061395	0	0	0
956182	73367	6729934	ATP SYNTHASE ALPHA CHAIN MITOCHONDRIAL	MITOCHONDRIA	19	32	25	25	31	26	15	18	9	2	5	2	9	22	7	16	8	20	22	5	20	18	0.72409	0.5878	0.41827	0.72129	0.52748	0.52546	0.27732	0.29	0.13485	0.091116	0.166	0.071788	0.47796	0.60224	0.27058	0.38141	0.36917	0.23367	0.27014	0.33378	0.1997	0.12941
956609	141484	114625	ATP SYNTHASE B CHAIN MITOCHONDRIAL	MITOCHONDRIA	0	11	15	4	17	13	1	1	2	0	0	0	0	4	0	3	0	4	1	1	1	1	0	0.20206	0.25096	0.11541	0.28926	0.26273	0.018488	0.016111	0.029967	0	0	0	0	0.1095	0	0.071514	0	0.046734	0.012279	0.066756	0.009985	0.0071896
956230;956404	141479;126508	114562;203033	ATP SYNTHASE BETA CHAIN MITOCHONDRIAL	MITOCHONDRIA	13	38	29	27	43	37	5	15	1	3	1	0	13	42.6885	6	24	13	40	37	8	40	34	0.49543	0.69802	0.48519	0.779	0.73167	0.74778	0.092439	0.24166	0.014984	0.13667	0.033201	0	0.69039	1.1686	0.23193	0.57211	0.59991	0.46734	0.45432	0.53405	0.3994	0.24445
956672	21505	1352051	ATP SYNTHASE D CHAIN MITOCHONDRIAL	MITOCHONDRIA	0	12	8	1	14	4	1	0	3	0	0	0	1	0	0	0	0	4	3	0	1	1	0	0.22043	0.13385	0.028852	0.23822	0.080841	0.018488	0	0.044951	0	0	0	0.053107	0	0	0	0	0.046734	0.036837	0	0.009985	0.0071896
957457	11888	149028667	ATP SYNTHASE E CHAIN MITOCHONDRIAL	MITOCHONDRIA	0	4	6	4	4	4	0	0	1	0	0	1.0097	1	0	0	4	0	2	3	0	2	2	0	0.073475	0.10038	0.11541	0.068062	0.080841	0	0	0.014984	0	0	0.036242	0.053107	0	0	0.095352	0	0.023367	0.036837	0	0.01997	0.014379
959216	11887	258789	ATP SYNTHASE EPSILON CHAIN MITOCHONDRIAL	MITOCHONDRIA	0	2	0	0	1	0	0	0	0	0	0	0	0	0	0	0	0	0	0	0	0	0	0	0.036738	0	0	0.017015	0	0	0	0	0	0	0	0	0	0	0	0	0	0	0	0	0
957078	69786	310190	ATP SYNTHASE GAMMA CHAIN MITOCHONDRIAL	MITOCHONDRIA	0	6	5	1	10	10	2	0	3	0	0	0	1	5	1	7	0	4	6	0	4	4	0	0.11021	0.083654	0.028852	0.17015	0.2021	0.036975	0	0.044951	0	0	0	0.053107	0.13687	0.038655	0.16687	0	0.046734	0.073674	0	0.03994	0.028758
958505	3879185	109495163	ATP SYNTHASE H+ TRANSPORTING MITOCHONDRIAL F0 COMPLEX SUBUNIT F ISOFORM 2	MITOCHONDRIA	1	2	2	1	2	1	0	0	1	0	0	0	1	0	0	2	0	1	0	0	0	1	0.03811	0.036738	0.033462	0.028852	0.034031	0.02021	0	0	0.014984	0	0	0	0.053107	0	0	0.047676	0	0.011684	0	0	0	0.0071896
958317	2880840	149034587	ATP SYNTHASE H+ TRANSPORTING MITOCHONDRIAL F1 COMPLEX DELTA SUBUNIT	MITOCHONDRIA	1	4	3	2	3	3	1	0	0	0	0	0	0	1	0	0	1	1	1	0	0	1	0.03811	0.073475	0.050192	0.057703	0.051046	0.060631	0.018488	0	0	0	0	0	0	0.027375	0	0	0.046147	0.011684	0.012279	0	0	0.0071896
956753	142437	149059860	ATP SYNTHASE OLIGOMYCIN SENSITIVITY CONFERRAL PROTEIN MITOCHONDRIAL	MITOCHONDRIA	3	13	10	8	15	10	5	1	3	0	1	0	3	4	0	4	2	13	7	0	7	10.5882	0.11433	0.2388	0.16731	0.23081	0.25523	0.2021	0.092439	0.016111	0.044951	0	0.033201	0	0.15932	0.1095	0	0.095352	0.092293	0.15189	0.085953	0	0.069895	0.076125
958910	62071	896471	ATP SYNTHASE PROTEIN 8	MITOCHONDRIA	0	1	0	0	1	0	0	0	0	0	0	0	0	0	0	0	0	0	1	0	0	0	0	0.018369	0	0	0.017015	0	0	0	0	0	0	0	0	0	0	0	0	0	0.012279	0	0	0
957553	273691	149035954	ATPASE TYPE 13A1	MITOCHONDRIA	1	2	5	2	0	1	0	0	0	0	0	0	0	0	0	0	0	0	0	0	0	0	0.03811	0.036738	0.083654	0.057703	0	0.02021	0	0	0	0	0	0	0	0	0	0	0	0	0	0	0	0
958885	4237063	149055919	BAX	MITOCHONDRIA	0	0	0	0	0	0	0	0	0	0	0	0	0	0	0	0	0	0	0	0	0	1	0	0	0	0	0	0	0	0	0	0	0	0	0	0	0	0	0	0	0	0	0	0.0071896
958880	4253377	149049572	BCL2-LIKE 13	MITOCHONDRIA	0	0	0	0	0	0	1	0	0	0	0	0	0	0	0	0	0	0	0	0	0	0	0	0	0	0	0	0	0.018488	0	0	0	0	0	0	0	0	0	0	0	0	0	0	0
958240	37174	13591900	BETA-ALANINE OXOGLUTARATE AMINOTRANSFERASE	MITOCHONDRIA	0	0	0	0	0	0	0	0	0	0	0	0	0	1	0	1	1	0	2	0	0	0	0	0	0	0	0	0	0	0	0	0	0	0	0	0.027375	0	0.023838	0.046147	0	0.024558	0	0	0
956254	777712	149059055	BETAINE-HOMOCYSTEINE METHYLTRANSFERASE	MITOCHONDRIA	22	32	45	16	46	39	12.5	8	8.5714	4	0	0	2	3	0	4	0	0	0	0	0	0	0.83841	0.5878	0.75289	0.46163	0.78271	0.7882	0.2311	0.12889	0.12843	0.18223	0	0	0.10621	0.082124	0	0.095352	0	0	0	0	0	0
957956	44431	16758704	BETA-UREIDOPROPIONASE	MITOCHONDRIA	0	0	0	0	0	0	1	1	1	1	0	0	0	0	0	0	0	0	0	0	0	0	0	0	0	0	0	0	0.018488	0.016111	0.014984	0.045558	0	0	0	0	0	0	0	0	0	0	0	0
959968	4204624	149027527	BRAIN PROTEIN 44-LIKE PROTEIN	MITOCHONDRIA	0	1	0	0	0	0	0	0	0	0	0	0	0	0	0	0	0	0	0	0	0	0	0	0.018369	0	0	0	0	0	0	0	0	0	0	0	0	0	0	0	0	0	0	0	0
958594	340124	38512141	BRANCHED CHAIN AMINOTRANSFERASE 2 MITOCHONDRIAL	MITOCHONDRIA	0	0	0	0	0	0	0	0	0	0	0	0	0	0	0	0	0	1	1	0	0	0	0	0	0	0	0	0	0	0	0	0	0	0	0	0	0	0	0	0.011684	0.012279	0	0	0
958719	151463	149019010	BRANCHED CHAIN KETO ACID DEHYDROGENASE E1 BETA POLYPEPTIDE	MITOCHONDRIA	0	0	0	0	0	0	0	0	0	0	0	0	0	1	0	1	0	0	0	0	0	0	0	0	0	0	0	0	0	0	0	0	0	0	0	0.027375	0	0.023838	0	0	0	0	0	0
958290	4295405	149068104	BUTYRYL COENZYME A SYNTHETASE 1	MITOCHONDRIA	0	0	0	0	0	0	0	0	1	1	0	0	0	2	0	1	0	0	0	0	0	0	0	0	0	0	0	0	0	0	0.014984	0.045558	0	0	0	0.05475	0	0.023838	0	0	0	0	0	0
956121	45074	117492	CARBAMOYL-PHOSPHATE SYNTHASE [AMMONIA] MITOCHONDRIAL	MITOCHONDRIA	7.1892	23	29	7	14	24.6486	19	7	6	6	8	6	30	143	27	51	0	0	0	0	0	0	0.27398	0.42248	0.48519	0.20196	0.23822	0.49815	0.35127	0.11278	0.089901	0.27335	0.2656	0.21536	1.5932	3.9146	1.0437	1.2157	0	0	0	0	0	0
956807	2895231	158534057	CARBAMYL PHOSPHATATE SYNTHETASE 2	MITOCHONDRIA	0	0	0	0	0	0	0	0	0	0	0	0	0	0	0	0	0	0	0	0	3	6	0	0	0	0	0	0	0	0	0	0	0	0	0	0	0	0	0	0	0	0	0.029955	0.043138
959761	4233371	149032298	CARBONYL REDUCTASE 4	MITOCHONDRIA	0	1	0	0	0	0	0	0	0	0	0	0	0	0	0	0	0	0	0	0	0	0	0	0.018369	0	0	0	0	0	0	0	0	0	0	0	0	0	0	0	0	0	0	0	0
957842	3715	3046911	CARNITINE O-PALMITOYLTRANSFERASE 1 MUSCLE ISOFORM	MITOCHONDRIA	0	0	0	0	0	0	0	0	0	0	0	0	0	0	0	0	0	3	0	0	0	0	0	0	0	0	0	0	0	0	0	0	0	0	0	0	0	0	0	0.035051	0	0	0	0
956463	63443	146345405	CARNITINE O-PALMITOYLTRANSFERASE I MITOCHONDRIAL LIVER ISOFORM	MITOCHONDRIA	0	3	10	4	10	10	25	2	16	1	7	19	0	0	0	0	0	0	0	0	0	0	0	0.055107	0.16731	0.11541	0.17015	0.2021	0.46219	0.032222	0.23974	0.045558	0.2324	0.68198	0	0	0	0	0	0	0	0	0	0
956778	3935077	112491079	CARNITINE PALMITOYLTRANSFERASE II	MITOCHONDRIA	0	0	0	0	0	0	0	0	0	0	0	0	0	2	0	0	1	10	11	0	0	0	0	0	0	0	0	0	0	0	0	0	0	0	0	0.05475	0	0	0.046147	0.11684	0.13507	0	0	0
956698	2880914	149024253	CHLORIDE INTRACELLULAR CHANNEL 4	MITOCHONDRIA	0	0	0	2	3	1	0	0	0	0	0	0	0	0	0	0	0	0	0	0	2	5	0	0	0	0.057703	0.051046	0.02021	0	0	0	0	0	0	0	0	0	0	0	0	0	0	0.01997	0.035948
956570	160551	149034237	CHOLINE DEHYDROGENASE MITOCHONDRIAL	MITOCHONDRIA	0	7	7	3	7	4	0	0	0	0	0	0	0	1	0	1	0	0	0	0	0	1	0	0.12858	0.11712	0.086555	0.11911	0.080841	0	0	0	0	0	0	0	0.027375	0	0.023838	0	0	0	0	0	0.0071896
957061	2881868	149029697	CITRATE SYNTHASE	MITOCHONDRIA	0	0	0	0	0	0	0	0	0	0	0	0	0	0	0	0	2	9	12	0	1	1	0	0	0	0	0	0	0	0	0	0	0	0	0	0	0	0	0.092293	0.10515	0.14735	0	0.009985	0.0071896
956195	2732040	109473096	CITRIN (MITOCHONDRIAL ASPARTATE GLUTAMATE CARRIER 2)	MITOCHONDRIA	11	25	34	17.5667	43	32.9375	0	4	9	0	1	0	1	10	0	8	0	0	0	0	0	0	0.41921	0.45922	0.56885	0.50683	0.73167	0.66567	0	0.064443	0.13485	0	0.033201	0	0.053107	0.27375	0	0.1907	0	0	0	0	0	0
959425	2729815	66910652	COILED-COIL DOMAIN-CONTAINING PROTEIN 90B MITOCHONDRIAL	MITOCHONDRIA	0	0	0	0	0	0	0	0	0	0	0	0	0	0	0	0	1	0	0	0	0	0	0	0	0	0	0	0	0	0	0	0	0	0	0	0	0	0	0.046147	0	0	0	0	0
958509	4264670	149053250	COMPLEMENT COMPONENT 1 Q SUBCOMPONENT-BINDING PROTEIN MITOCHONDRIAL	MITOCHONDRIA	0	0	1	0	0	0	0	0	0	0	0	0	0	0	0	0	0	0	0	0	0	0	0	0	0.016731	0	0	0	0	0	0	0	0	0	0	0	0	0	0	0	0	0	0	0
957479	4263287	149060302	COPROPORPHYRINOGEN OXIDASE	MITOCHONDRIA	0	1	0	0	1	2	1	0	1	0	1	2	0	0	0	0	0	0	0	0	0	0	0	0.018369	0	0	0.017015	0.04042	0.018488	0	0.014984	0	0.033201	0.071788	0	0	0	0	0	0	0	0	0	0
959858	4243276	149030840	CYSTEINE DESULFURASE MITOCHONDRIAL	MITOCHONDRIA	0	0	0	0	0	0	0	0	0	0	0	0	0	0	0	0	0	0	1	0	0	0	0	0	0	0	0	0	0	0	0	0	0	0	0	0	0	0	0	0	0.012279	0	0	0
959886	190427	149051032	CYTIDINE MONOPHOSPHATE (UMP-CMP) KINASE 2 MITOCHONDRIAL	MITOCHONDRIA	0	0	0	0	0	0	0	0	0	0	0	0	0	0	0	0	0	1	1	0	0	0	0	0	0	0	0	0	0	0	0	0	0	0	0	0	0	0	0	0.011684	0.012279	0	0	0
957844;958212;958368	32875;103678;142166	12643974;3891604;27065383	CYTOCHROME B5 MITOCHONDRIAL ISOFORM	MITOCHONDRIA	0	0	0	2	0	1	4	3	5	0	1	4	0	0	0	0	0	0	2	3	5	11	0	0	0	0.057703	0	0.02021	0.073951	0.048333	0.074918	0	0.033201	0.14358	0	0	0	0	0	0	0.024558	0.20027	0.049925	0.079085
959002	3880558	109500943	CYTOCHROME B-C1 COMPLEX SUBUNIT 9	MITOCHONDRIA	0	1	0	0	1	0	0	0	0	0	0	0	0	0	0	0	0	0	1	0	0	0	0	0.018369	0	0	0.017015	0	0	0	0	0	0	0	0	0	0	0	0	0	0.012279	0	0	0
957111	63743	117100	CYTOCHROME C OXIDASE POLYPEPTIDE VA MITOCHONDRIAL	MITOCHONDRIA	0	1	4	1	4	4	0	0	0	0	0	0	1	1	0	2	4	2	2	0	0	0	0	0.018369	0.066923	0.028852	0.068062	0.080841	0	0	0	0	0	0	0.053107	0.027375	0	0.047676	0.18459	0.023367	0.024558	0	0	0
957441	103241	109458527	CYTOCHROME C OXIDASE POLYPEPTIDE VIB	MITOCHONDRIA	0	2	3	0	3	1	0	1	3	0	0	0	0	0	0	0	0	0	0	0	0	0	0	0.036738	0.050192	0	0.051046	0.02021	0	0.016111	0.044951	0	0	0	0	0	0	0	0	0	0	0	0	0
959182	71407	1169069	CYTOCHROME C OXIDASE POLYPEPTIDE VIIC MITOCHONDRIAL	MITOCHONDRIA	0	0	1	0	0	0	0	0	1	0	0	0	0	0	0	0	0	0	0	0	0	0	0	0	0.016731	0	0	0	0	0	0.014984	0	0	0	0	0	0	0	0	0	0	0	0	0
958429	68411	1332384	CYTOCHROME C OXIDASE SUBUNIT I	MITOCHONDRIA	0	0	0	0	0	0	0	0	0	0	0	0	0	0	0	0	0	0	1	0	0	0	0	0	0	0	0	0	0	0	0	0	0	0	0	0	0	0	0	0	0.012279	0	0	0
956960	63740	117089	CYTOCHROME C OXIDASE SUBUNIT IV ISOFORM 1 MITOCHONDRIAL	MITOCHONDRIA	0	4	3	1	8	9	1	0	1	0	0	0	1	4	0	4	1	8	7	0	3	3	0	0.073475	0.050192	0.028852	0.13612	0.18189	0.018488	0	0.014984	0	0	0	0.053107	0.1095	0	0.095352	0.046147	0.093469	0.085953	0	0.029955	0.021569
958266	111630	55992	CYTOCHROME C OXIDASE SUBUNIT VB	MITOCHONDRIA	0	0	0	0	2	2	0	0	0	0	0	0	0	0	0	1	0	3	3	0	0	1	0	0	0	0	0.034031	0.04042	0	0	0	0	0	0	0	0	0	0.023838	0	0.035051	0.036837	0	0	0.0071896
958678	84205	818021	CYTOCHROME C OXIDASE SUBUNIT VIA	MITOCHONDRIA	0	0	0	0	0	0	0	0	0	0	0	0	0	0	0	0	0	2	1	0	0	0	0	0	0	0	0	0	0	0	0	0	0	0	0	0	0	0	0	0.023367	0.012279	0	0	0
958741	232190	149016666	CYTOCHROME C OXIDASE SUBUNIT VIB ISOFORM 2	MITOCHONDRIA	0	0	0	0	0	0	0	0	0	0	0	0	0	0	0	0	0	1	2	0	0	0	0	0	0	0	0	0	0	0	0	0	0	0	0	0	0	0	0	0.011684	0.024558	0	0	0
957929	63749	117119	CYTOCHROME C OXIDASE SUBUNIT VIC	MITOCHONDRIA	0	0	1	0	1	0	0	0	0	0	0	0	0	0	0	0	0	4	3	0	1	0	0	0	0.016731	0	0.017015	0	0	0	0	0	0	0	0	0	0	0	0	0.046734	0.036837	0	0.009985	0
957432	71180	149033395	CYTOCHROME C SOMATIC	MITOCHONDRIA	0	7	2	3	6	7	4	4	3	0	0	4	1	4	0	4	0	2	2	0	2	0	0	0.12858	0.033462	0.086555	0.10209	0.14147	0.073951	0.064443	0.044951	0	0	0.14358	0.053107	0.1095	0	0.095352	0	0.023367	0.024558	0	0.01997	0
957826	126562	117904	CYTOCHROME C TESTIS	MITOCHONDRIA	0	0	0	0	0	0	0	0	0	0	0	0	0	0	0	0	2	8	3	0	2	0	0	0	0	0	0	0	0	0	0	0	0	0	0	0	0	0	0.092293	0.093469	0.036837	0	0.01997	0
957211	3853477	109480910	CYTOCHROME C1	MITOCHONDRIA	1	4	8	3	8	6	0	0	2	0	0	0	0	0	0	1	0	8	3	0	1	1	0.03811	0.073475	0.13385	0.086555	0.13612	0.12126	0	0	0.029967	0	0	0	0	0	0	0.023838	0	0.093469	0.036837	0	0.009985	0.0071896
957525;957529;957538	142106;98989;105670	108773472;108773485;829023	CYTOCHROME OXIDASE SUBUNIT II	MITOCHONDRIA	1.125	13	12	6	12	9	1	0	3	0	0	0	1	6	1	7	2	14	10	0	4	2	0.042873	0.2388	0.20077	0.17311	0.20419	0.18189	0.018488	0	0.044951	0	0	0	0.053107	0.16425	0.038655	0.16687	0.092293	0.16357	0.12279	0	0.03994	0.014379
959161	3771609	102580501	CYTOCHROME P450 11A1 MITOCHONDRIAL	MITOCHONDRIA	0	0	0	0	0	0	0	0	0	0	0	0	0	0	0	0	0	0	1	0	0	0	0	0	0	0	0	0	0	0	0	0	0	0	0	0	0	0	0	0	0.012279	0	0	0
957103	182723	298965	CYTOCHROME P450 27 MITOCHONDRIAL	MITOCHONDRIA	0	2	3	0	3	2	1	0	0	0	0	0	0	2	0	0	0	0	0	0	0	0	0	0.036738	0.050192	0	0.051046	0.04042	0.018488	0	0	0	0	0	0	0.05475	0	0	0	0	0	0	0	0
957367	80356	12018256	DELTA3,5-DELTA2,4-DIENOYL-COA ISOMERASE MITOCHONDRIAL	MITOCHONDRIA	1	3	4	0	1	1	0	0	0	0	0	0	0	1	0	2	0	0	0	0	0	1	0.03811	0.055107	0.066923	0	0.017015	0.02021	0	0	0	0	0	0	0	0.027375	0	0.047676	0	0	0	0	0	0.0071896
957290	197708	149063310	DIABLO	MITOCHONDRIA	0	0	0	0	0	0	0	0	0	0	0	0	0	0	0	0	5	14	13	0	1	1	0	0	0	0	0	0	0	0	0	0	0	0	0	0	0	0	0.23073	0.16357	0.15963	0	0.009985	0.0071896
957192	295201	119364626	DIHYDROLIPOAMIDE S-ACETYLTRANSFERASE (E2 COMPONENT OF PDH COMPLEX)	MITOCHONDRIA	0	0	0	0	0	0	0	0	0	0	0	0	0	0	0	0	1	5	9	0	0	0	0	0	0	0	0	0	0	0	0	0	0	0	0	0	0	0	0.046147	0.058418	0.11051	0	0	0
957361	82662	2498527	DIMETHYLGLYCINE DEHYDROGENASE MITOCHONDRIAL	MITOCHONDRIA	0	0	0	0	0	0	0	0	0	0	0	0	0	1	0	6	0	0	0	0	0	0	0	0	0	0	0	0	0	0	0	0	0	0	0	0.027375	0	0.14303	0	0	0	0	0	0
956946	1906250	56967286	DODECENOYL-COENZYME A DELTA ISOMERASE	MITOCHONDRIA	2	3.75	9	2	7.875	4	0	0	0	0	0	0	3	6	0	6	0	1	2	0	1	1	0.07622	0.068883	0.15058	0.057703	0.134	0.080841	0	0	0	0	0	0	0.15932	0.16425	0	0.14303	0	0.011684	0.024558	0	0.009985	0.0071896
956849	151400	122065179	ELECTRON TRANSFER FLAVOPROTEIN ALPHA SUBUNIT MITOCHONDRIAL	MITOCHONDRIA	0	1	0	0	0	0	1	0	0	0	0	0	3	11	0	9	0	1	0	0	2	1	0	0.018369	0	0	0	0	0.018488	0	0	0	0	0	0.15932	0.30112	0	0.21454	0	0.011684	0	0	0.01997	0.0071896
957007	189992	149056124	ELECTRON TRANSFER FLAVOPROTEIN BETA SUBUNIT MITOCHONDRIAL	MITOCHONDRIA	0	0	1	0	0	0	0	0	0	0	0	0	1	7	0	9	0	0	0	0	0	0	0	0	0.016731	0	0	0	0	0	0	0	0	0	0.053107	0.19162	0	0.21454	0	0	0	0	0	0
956437	258013	34419911	ELECTRON TRANSFERRING FLAVOPROTEIN DEHYDROGENASE	MITOCHONDRIA	3	11	14	2	5	12	0	0	0	0	0	0	0	1	0	1	0	0	0	0	0	0	0.11433	0.20206	0.23423	0.057703	0.085077	0.24252	0	0	0	0	0	0	0	0.027375	0	0.023838	0	0	0	0	0	0
958532	2732973	149035730	ENOYL COENZYME A HYDRATASE DOMAIN CONTAINING 2	MITOCHONDRIA	0	0	0	0	0	0	0	0	0	0	0	0	0	1	0	1	0	0	0	0	0	0	0	0	0	0	0	0	0	0	0	0	0	0	0	0.027375	0	0.023838	0	0	0	0	0	0
957204	66237	20149805	ENOYL COENZYME A HYDRATASE SHORT CHAIN 1 MITOCHONDRIAL	MITOCHONDRIA	1	4	5	0	2	0	0	0	0	0	0	0	2	7	0	7	0	0	1	0	0	0	0.03811	0.073475	0.083654	0	0.034031	0	0	0	0	0	0	0	0.10621	0.19162	0	0.16687	0	0	0.012279	0	0	0
957965	214426	51261047	ES1 PROTEIN	MITOCHONDRIA	0	0	1	0	0	0	0	0	0	0	0	0	0	2	0	0	0	1	1	0	1	0	0	0	0.016731	0	0	0	0	0	0	0	0	0	0	0.05475	0	0	0	0.011684	0.012279	0	0.009985	0
957670	288462	37231607	F1F0-ATP SYNTHASE G SUBUNIT	MITOCHONDRIA	0	1	3	1	3	1	0	0	0	0	0	0	1	0	0	0	0	3	1	0	0	1	0	0.018369	0.050192	0.028852	0.051046	0.02021	0	0	0	0	0	0	0.053107	0	0	0	0	0.035051	0.012279	0	0	0.0071896
957563	4236132	149062978	FISSION 1 (MITOCHONDRIAL OUTER MEMBRANE) HOMOLOG	MITOCHONDRIA	0	0	1	2	5	2	4	2	1	0	1	1	0	0	0	0	0	0	0	0	0	2	0	0	0.016731	0.057703	0.085077	0.04042	0.073951	0.032222	0.014984	0	0.033201	0.035894	0	0	0	0	0	0	0	0	0	0.014379
956321	96892	149032829	FLAVOPROTEIN SUBUNIT OF SUCCINATE-UBIQUINONE REDUCTASE	MITOCHONDRIA	1	19	13	3	15	16	1	1	2	0	0	0	0	8	0	1	1	2	1	0	2	2	0.03811	0.34901	0.2175	0.086555	0.25523	0.32336	0.018488	0.016111	0.029967	0	0	0	0	0.219	0	0.023838	0.046147	0.023367	0.012279	0	0.01997	0.014379
957015;957027	168825;45080	227665;120605	FUMARATE HYDRATASE MITOCHONDRIAL	MITOCHONDRIA	1	0	1	2	1	3	2	0	0	0	0	0	0	2	0	1	0	0	0	0	0	0	0.03811	0	0.016731	0.057703	0.017015	0.060631	0.036975	0	0	0	0	0	0	0.05475	0	0.023838	0	0	0	0	0	0
956526	51443	119779	FUMARYLACETOACETASE	MITOCHONDRIA	4	11	1	6	8	6	7	3	8	0	0	0	0	0	0	0	0	0	0	0	1	0	0.15244	0.20206	0.016731	0.17311	0.13612	0.12126	0.12941	0.048333	0.11987	0	0	0	0	0	0	0	0	0	0	0	0.009985	0
956159	3897	149034111	GLUTAMATE DEHYDROGENASE MITOCHONDRIAL	MITOCHONDRIA	30	58	37	14	34	20	0	0	0	9	0	0	5	20	5	10	0	0	0	0	4	5	1.1433	1.0654	0.61904	0.40392	0.57853	0.4042	0	0	0	0.41002	0	0	0.26553	0.5475	0.19327	0.23838	0	0	0	0	0.03994	0.035948
957186	110024	149065425	GLUTATHIONE S-TRANSFERASE MITOCHONDRIAL	MITOCHONDRIA	0	4	5	0	1	0	0	0	0	0	0	0	0	0	0	0	0	0	0	0	0	0	0	0.073475	0.083654	0	0.017015	0	0	0	0	0	0	0	0	0	0	0	0	0	0	0	0	0
957370	51468	2444459	GLYCEROL-3-PHOSPHATE ACYLTRANSFERASE MITOCHONDRIAL (GPAT)	MITOCHONDRIA	0	0	0	0	0	0	3	0	3	0	0	3	0	0	0	0	0	0	0	0	0	0	0	0	0	0	0	0	0.055463	0	0.044951	0	0	0.10768	0	0	0	0	0	0	0	0	0	0
956619	3907	493022	GLYCEROL-3-PHOSPHATE DEHYDROGENASE MITOCHONDRIAL	MITOCHONDRIA	0	1	0	0	1	0	0	0	0	0	0	0	0	0	0	0	1	25	10	0	0	0	0	0.018369	0	0	0.017015	0	0	0	0	0	0	0	0	0	0	0	0.046147	0.29209	0.12279	0	0	0
957977	4265760	149053439	GLYOXALASE DOMAIN-CONTAINING PROTEIN 4	MITOCHONDRIA	0	0	0	0	0	0	0	0	0	0	0	0	0	0	0	0	0	0	0	0	3	1	0	0	0	0	0	0	0	0	0	0	0	0	0	0	0	0	0	0	0	0	0.029955	0.0071896
958854	3621	266402	GTP:AMP PHOSPHOTRANSFERASE MITOCHONDRIAL	MITOCHONDRIA	0	2	0	0	0	0	0	0	0	0	0	0	0	0	0	0	0	0	0	0	0	0	0	0.036738	0	0	0	0	0	0	0	0	0	0	0	0	0	0	0	0	0	0	0	0
957821	68742	13242293	HYDROXYMETHYLGLUTARYL-COA LYASE MITOCHONDRIAL	MITOCHONDRIA	0	2	3	0	0	1	0	0	0	0	0	0	0	2	0	1	0	0	0	0	0	0	0	0.036738	0.050192	0	0	0.02021	0	0	0	0	0	0	0	0.05475	0	0.023838	0	0	0	0	0	0
956637	299827	149034714	ILVB (BACTERIAL ACETOLACTATE SYNTHASE)-LIKE ISOFORM 1	MITOCHONDRIA	1	4	5	4	7	6	0	0	0	0	0	0	0	0	0	0	0	0	0	0	0	2	0.03811	0.073475	0.083654	0.11541	0.11911	0.12126	0	0	0	0	0	0	0	0	0	0	0	0	0	0	0	0.014379
957583	80902	2335041	IMPORT INNER MEMBRANE TRANSLOCASE SUBUNIT TIM44	MITOCHONDRIA	0	0	0	0	0	0	0	0	0	0	0	0	0	0	0	0	0	4	4	0	0	0	0	0	0	0	0	0	0	0	0	0	0	0	0	0	0	0	0	0.046734	0.049116	0	0	0
956320	3369191	76779358	INNER MEMBRANE PROTEIN MITOCHONDRIAL	MITOCHONDRIA	0	5	2	1	6	5	0	0	0	0	0	0	0	0	0	0	0	12	8	0	0	0	0	0.091844	0.033462	0.028852	0.10209	0.10105	0	0	0	0	0	0	0	0	0	0	0	0.1402	0.098232	0	0	0
958448	3852163	109461120	ISOCHORISMATASE DOMAIN-CONTAINING PROTEIN 2A	MITOCHONDRIA	0	0	0	0	0	0	0	0	0	0	0	0	0	0	0	0	0	1	3	0	2	0	0	0	0	0	0	0	0	0	0	0	0	0	0	0	0	0	0	0.011684	0.036837	0	0.01997	0
957765	777485	119364595	ISOCITRATE DEHYDROGENASE 2 (NADP+) MITOCHONDRIAL	MITOCHONDRIA	0	0	0	0	0	0	0	0	0	0	0	0	0	1	0	2	0	0	0	0	1	1.0769	0	0	0	0	0	0	0	0	0	0	0	0	0	0.027375	0	0.047676	0	0	0	0	0.009985	0.0077426
957741	4275720	149041703	ISOCITRATE DEHYDROGENASE 3 (NAD+) ALPHA	MITOCHONDRIA	0	0	0	0	0	0	0	0	0	0	0	0	0	1	0	0	0	4	6	0	0	0	0	0	0	0	0	0	0	0	0	0	0	0	0	0.027375	0	0	0	0.046734	0.073674	0	0	0
958221	190065	149023287	ISOCITRATE DEHYDROGENASE 3 (NAD+) BETA	MITOCHONDRIA	0	0	0	0	0	0	0	0	0	0	0	0	0	0	0	0	0	2	3	0	0	0	0	0	0	0	0	0	0	0	0	0	0	0	0	0	0	0	0	0.023367	0.036837	0	0	0
957641	3955	125052	ISOVALERYL-COA DEHYDROGENASE MITOCHONDRIAL	MITOCHONDRIA	0	0	0	0	0	0	0	0	0	0	0	0	0	2	0	1	0	0	0	0	3	0	0	0	0	0	0	0	0	0	0	0	0	0	0	0.05475	0	0.023838	0	0	0	0	0.029955	0
957305	296680	149047444	LEUCINE ZIPPER-EF-HAND CONTAINING TRANSMEMBRANE PROTEIN 1	MITOCHONDRIA	0	1	0	3	2	1	0	0	0	0	0	0	0	0	0	0	0	0	0	0	0	0	0	0.018369	0	0.086555	0.034031	0.02021	0	0	0	0	0	0	0	0	0	0	0	0	0	0	0	0
958847	1900680	34539486	LEUCINE-RICH PPR MOTIF-CONTAINING PROTEIN MITOCHONDRIAL	MITOCHONDRIA	0	0	0	0	0	0	0	0	0	0	0	0	0	0	0	0	0	0	1	0	0	0	0	0	0	0	0	0	0	0	0	0	0	0	0	0	0	0	0	0	0.012279	0	0	0
956583	339913	122065494	MALATE DEHYDROGENASE MITOCHONDRIAL	MITOCHONDRIA	1	8	6	1	11	7	1	0	0	0	0	0	5	15	3	16	0	14	13	0	8	16	0.03811	0.14695	0.10038	0.028852	0.18717	0.14147	0.018488	0	0	0	0	0	0.26553	0.41062	0.11596	0.38141	0	0.16357	0.15963	0	0.07988	0.11503
957941	4330712	149027195	MALIC ENZYME 2 NAD(+)-DEPENDENT MITOCHONDRIAL	MITOCHONDRIA	0	0	0	0	0	0	0	0	0	0	0	0	0	0	0	0	0	1	3	0	0	0	0	0	0	0	0	0	0	0	0	0	0	0	0	0	0	0	0	0.011684	0.036837	0	0	0
958450	4288063	149048084	METAXIN 1	MITOCHONDRIA	0	0	0	0	1	0	0	0	0	0	0	0	0	0	0	0	0	0	1	0	0	0	0	0	0	0	0.017015	0	0	0	0	0	0	0	0	0	0	0	0	0	0.012279	0	0	0
957882	4268955	149044983	METHYLGLUTACONYL-COA HYDRATASE MITOCHONDRIAL	MITOCHONDRIA	0	2	1	0	0	0	0	0	0	0	0	0	0	0	0	0	0	0	0	0	0	0	0	0.036738	0.016731	0	0	0	0	0	0	0	0	0	0	0	0	0	0	0	0	0	0	0
956787	37213	205526	METHYLMALONATE-SEMIALDEHYDE DEHYDROGENASE [ACYLATING] MITOCHONDRIAL	MITOCHONDRIA	0	0	0	1	0	0	0	0	0	0	0	0	2	9	0	4	0	0	0	0	4	0	0	0	0	0.028852	0	0	0	0	0	0	0	0	0.10621	0.24637	0	0.095352	0	0	0	0	0.03994	0
956416	2880808	149027156	MITOCHONDRIAL 3-OXOACYL-COENZYME A THIOLASE	MITOCHONDRIA	0	5	7	0	5	3	2	1	0	0	0	0	2	25	3	13	2	1	5	0	1	0	0	0.091844	0.11712	0	0.085077	0.060631	0.036975	0.016111	0	0	0	0	0.10621	0.68437	0.11596	0.30989	0.092293	0.011684	0.061395	0	0.009985	0
957087	338228	149065824	MITOCHONDRIAL ACONITASE	MITOCHONDRIA	0	2	3	0	0	0	0	0	0	0	0	0	0	0	0	1	0	6	4	0	2	1	0	0.036738	0.050192	0	0	0	0	0	0	0	0	0	0	0	0	0.023838	0	0.070102	0.049116	0	0.01997	0.0071896
956386;956396	788149;85860	45737866;25990263	MITOCHONDRIAL ALDEHYDE DEHYDROGENASE	MITOCHONDRIA	0	6	2	0	1	0	0	0	0	0	0	0	3	19	3	8	2	4	8	0	7	9.375	0	0.11021	0.033462	0	0.017015	0	0	0	0	0	0	0	0.15932	0.52012	0.11596	0.1907	0.092293	0.046734	0.098232	0	0.069895	0.067402
957070	3857090	149022589	MITOCHONDRIAL CARRIER HOMOLOG 2	MITOCHONDRIA	0	6	3	4	8	4	45	21	22	1	4	12	0	2	1	2	2	16	12	0	8	9	0	0.11021	0.050192	0.11541	0.13612	0.080841	0.83195	0.33833	0.32964	0.045558	0.1328	0.43073	0	0.05475	0.038655	0.047676	0.092293	0.18694	0.14735	0	0.07988	0.064706
956803	140375	149055028	MITOCHONDRIAL DICARBOXYLATE CARRIER	MITOCHONDRIA	0	3	2	0	7	2	0	0	0	0	0	0	0	3	0	1	0	0	0	0	2	1	0	0.055107	0.033462	0	0.11911	0.04042	0	0	0	0	0	0	0	0.082124	0	0.023838	0	0	0	0	0.01997	0.0071896
959875	4236747	149016270	MITOCHONDRIAL FISSION FACTOR	MITOCHONDRIA	0	0	0	0	0	0	0	0	0	0	0	0	0	0	0	0	0	0	1	0	0	0	0	0	0	0	0	0	0	0	0	0	0	0	0	0	0	0	0	0	0.012279	0	0	0
957740	223033	149061627	MITOCHONDRIAL GLUTAMATE CARRIER 1	MITOCHONDRIA	0	0	0	1	2	3	0	0	0	0	0	0	0	0	0	0	0	0	0	0	0	0	0	0	0	0.028852	0.034031	0.060631	0	0	0	0	0	0	0	0	0	0	0	0	0	0	0	0
958232	77128	21955146	MITOCHONDRIAL IMPORT INNER MEMBRANE TRANSLOCASE SUBUNIT TIM13A	MITOCHONDRIA	0	0	1	0	2	1	1	0	1	0	0	1	0	0	0	0	0	0	0	0	0	0	0	0	0.016731	0	0.034031	0.02021	0.018488	0	0.014984	0	0	0.035894	0	0	0	0	0	0	0	0	0	0
958898	12056	12230120	MITOCHONDRIAL IMPORT INNER MEMBRANE TRANSLOCASE SUBUNIT TIM8A	MITOCHONDRIA	0	0	0	0	0	0	1	0	0	0	0	1	0	0	0	0	0	0	0	0	0	0	0	0	0	0	0	0	0.018488	0	0	0	0	0.035894	0	0	0	0	0	0	0	0	0	0
959297	233597	2498698	MITOCHONDRIAL IMPORT RECEPTOR SUBUNIT TOM20 HOMOLOG	MITOCHONDRIA	0	0	0	0	0	0	0	0	0	0	0	0	0	0	0	0	0	0	0	0	0	1	0	0	0	0	0	0	0	0	0	0	0	0	0	0	0	0	0	0	0	0	0	0.0071896
958219	373468	149056711	MITOCHONDRIAL IMPORT RECEPTOR SUBUNIT TOM40 HOMOLOG	MITOCHONDRIA	0	0	0	0	2	0	0	0	1	0	0	0	0	0	0	0	0	0	0	0	0	0	0	0	0	0	0.034031	0	0	0	0.014984	0	0	0	0	0	0	0	0	0	0	0	0	0
959366	140367	149028183	MITOCHONDRIAL LON PROTEASE HOMOLOG	MITOCHONDRIA	0	0	0	0	0	0	0	0	0	0	0	0	0	1	0	0	0	0	0	0	0	0	0	0	0	0	0	0	0	0	0	0	0	0	0	0.027375	0	0	0	0	0	0	0	0
958406	64103	127802464	MITOCHONDRIAL OUTER MEMBRANE PROTEIN 25	MITOCHONDRIA	0	0	1	0	0	0	0	0	1	0	0	0	0	0	0	0	0	0	0	0	0	0	0	0	0.016731	0	0	0	0	0	0.014984	0	0	0	0	0	0	0	0	0	0	0	0	0
957924	23401	11693166	MITOCHONDRIAL PROCESSING PEPTIDASE BETA SUBUNIT	MITOCHONDRIA	0	0	0	0	0	0	0	0	0	0	0	0	0	0	0	0	0	2	4	0	0	0	0	0	0	0	0	0	0	0	0	0	0	0	0	0	0	0	0	0.023367	0.049116	0	0	0
956212	2653929	148747393	MITOCHONDRIAL TRIFUNCTIONAL PROTEIN ALPHA SUBUNIT	MITOCHONDRIA	6	28	22	9	24	22	1	1	1	0	0	0	0	15	1	10	9	35	34	1	9	8	0.22866	0.51433	0.36808	0.25967	0.40837	0.44462	0.018488	0.016111	0.014984	0	0	0	0	0.41062	0.038655	0.23838	0.41532	0.40893	0.41749	0.066756	0.089865	0.057517
957223;958675	161253;4247738	19705543;149026583	MOCO SULPHURASE C-TERMINAL DOMAIN CONTAINING 2	MITOCHONDRIA	0	1	1	0	1	2	2	2	7.7	0	0	5.8333	0	1	0	0	0	0	0	0	0	3	0	0.018369	0.016731	0	0.017015	0.04042	0.036975	0.032222	0.11537	0	0	0.20938	0	0.027375	0	0	0	0	0	0	0	0.021569
956784	3880600	109498333	MOSC DOMAIN-CONTAINING PROTEIN 1 MITOCHONDRIAL	MITOCHONDRIA	0	1	3	0	9	7	9	6	14.3	0	0	1.1667	0	3	0	0	0	0	0	0	0	0	0	0.018369	0.050192	0	0.15314	0.14147	0.16639	0.096665	0.21426	0	0	0.041876	0	0.082124	0	0	0	0	0	0	0	0
956812	4291883	149037563	NADH DEHYDROGENASE (UBIQUINONE) 1 ALPHA SUBCOMPLEX 10	MITOCHONDRIA	0	5	3	1	4	6	0	0	1	0	0	0	1	3	0	1	0	5	5	0	0	1	0	0.091844	0.050192	0.028852	0.068062	0.12126	0	0	0.014984	0	0	0	0.053107	0.082124	0	0.023838	0	0.058418	0.061395	0	0	0.0071896
958270	250139	149017260	NADH DEHYDROGENASE (UBIQUINONE) 1 ALPHA SUBCOMPLEX 2	MITOCHONDRIA	0	1	2	0	0	1	0	0	1	0	0	0	0	0	0	0	0	1	1	0	0	0	0	0.018369	0.033462	0	0	0.02021	0	0	0.014984	0	0	0	0	0	0	0	0	0.011684	0.012279	0	0	0
960102	4320168	149025733	NADH DEHYDROGENASE (UBIQUINONE) 1 ALPHA SUBCOMPLEX 6 (B14)	MITOCHONDRIA	0	0	0	0	0	0	0	0	0	0	0	0	0	0	0	0	0	0	0	0	0	1	0	0	0	0	0	0	0	0	0	0	0	0	0	0	0	0	0	0	0	0	0	0.0071896
956866	2654023	60688426	NADH DEHYDROGENASE (UBIQUINONE) 1 ALPHA SUBCOMPLEX 9	MITOCHONDRIA	0	3	5	1	7	3	0	0	1	0	0	0	0	4	0	0	0	3	4	0	2	1	0	0.055107	0.083654	0.028852	0.11911	0.060631	0	0	0.014984	0	0	0	0	0.1095	0	0	0	0.035051	0.049116	0	0.01997	0.0071896
957283	291828	109490343	NADH DEHYDROGENASE (UBIQUINONE) 1 BETA SUBCOMPLEX 10 22KDA	MITOCHONDRIA	0	8	3	2	7	5	0	0	1	0	0	0	0	0	0	0	1	1	1	0	0	1	0	0.14695	0.050192	0.057703	0.11911	0.10105	0	0	0.014984	0	0	0	0	0	0	0	0.046147	0.011684	0.012279	0	0	0.0071896
958781	4210536	149060526	NADH DEHYDROGENASE (UBIQUINONE) 1 BETA SUBCOMPLEX 4	MITOCHONDRIA	0	0	0	0	0	1	0	0	1	0	0	0	0	0	0	0	0	0	1	0	1	0	0	0	0	0	0	0.02021	0	0	0.014984	0	0	0	0	0	0	0	0	0	0.012279	0	0.009985	0
957979	4226527	149048668	NADH DEHYDROGENASE (UBIQUINONE) 1 BETA SUBCOMPLEX 5	MITOCHONDRIA	0	0	0	0	0	0	0	0	0	0	0	0	0	0	0	0	0	0	1	0	0	0	0	0	0	0	0	0	0	0	0	0	0	0	0	0	0	0	0	0	0.012279	0	0	0
956480	4340305	149046009	NADH DEHYDROGENASE (UBIQUINONE) FE-S PROTEIN 1	MITOCHONDRIA	1	16	7	3	17	7	0	0	0	0	0	0	0	1	0	0	1	2	6	0	1	0	0.03811	0.2939	0.11712	0.086555	0.28926	0.14147	0	0	0	0	0	0	0	0.027375	0	0	0.046147	0.023367	0.073674	0	0.009985	0
956822	1339327	51980672	NADH DEHYDROGENASE (UBIQUINONE) FE-S PROTEIN 2	MITOCHONDRIA	0	0	1	0	0	0	0	0	0	0	0	0	0	1	0	0	0	0	1	0	0	0	0	0	0.016731	0	0	0	0	0	0	0	0	0	0	0.027375	0	0	0	0	0.012279	0	0	0
956994	256004	149022595	NADH DEHYDROGENASE (UBIQUINONE) FE-S PROTEIN 3	MITOCHONDRIA	1	4	1	1	6	4	0	0	0	0	0	0	0	2	0	2	0	3	3	0	1	1	0.03811	0.073475	0.016731	0.028852	0.10209	0.080841	0	0	0	0	0	0	0	0.05475	0	0.047676	0	0.035051	0.036837	0	0.009985	0.0071896
957759	352957	119850879	NADH DEHYDROGENASE (UBIQUINONE) FE-S PROTEIN 4	MITOCHONDRIA	0	2	0	0	1	1	0	0	0	0	0	0	0	1	0	0	0	0	0	0	0	0	0	0.036738	0	0	0.017015	0.02021	0	0	0	0	0	0	0	0.027375	0	0	0	0	0	0	0	0
958117	4256549	149034568	NADH DEHYDROGENASE (UBIQUINONE) FE-S PROTEIN 7	MITOCHONDRIA	0	0	0	0	1	1	0	0	0	0	0	0	0	0	0	0	0	0	0	0	0	0	0	0	0	0	0.017015	0.02021	0	0	0	0	0	0	0	0	0	0	0	0	0	0	0	0
958584	204895	149028172	NADH DEHYDROGENASE [UBIQUINONE] 1 ALPHA SUBCOMPLEX SUBUNIT 11	MITOCHONDRIA	0	0	0	0	1	2	0	0	0	0	0	0	0	0	0	0	0	1	0	0	0	0	0	0	0	0	0.017015	0.04042	0	0	0	0	0	0	0	0	0	0	0	0.011684	0	0	0	0
957809	347369	149067153	NADH DEHYDROGENASE [UBIQUINONE] 1 ALPHA SUBCOMPLEX SUBUNIT 12	MITOCHONDRIA	0	0	0	0	1	1	0	0	0	0	0	0	0	1	0	0	0	1	0	0	0	0	0	0	0	0	0.017015	0.02021	0	0	0	0	0	0	0	0.027375	0	0	0	0.011684	0	0	0	0
957551	4222884	149035966	NADH DEHYDROGENASE [UBIQUINONE] 1 ALPHA SUBCOMPLEX SUBUNIT 13	MITOCHONDRIA	0	4	1	0	2	0	0	0	0	0	0	0	0	0	0	0	0	1	0	0	0	1.05	0	0.073475	0.016731	0	0.034031	0	0	0	0	0	0	0	0	0	0	0	0	0.011684	0	0	0	0.0075491
958460;958461	4199678;3853099	149029806;109467413	NADH DEHYDROGENASE [UBIQUINONE] 1 ALPHA SUBCOMPLEX SUBUNIT 3	MITOCHONDRIA	0	1	0	0	1	0	0	0	0	0	0	0	0	0	0	0	0	0	0	0	0	0	0	0.018369	0	0	0.017015	0	0	0	0	0	0	0	0	0	0	0	0	0	0	0	0	0
958950	346160	109480810	NADH DEHYDROGENASE [UBIQUINONE] 1 BETA SUBCOMPLEX SUBUNIT 9	MITOCHONDRIA	0	0	0	0	1	0	0	0	0	0	0	0	0	0	0	0	0	0	0	0	0	0	0	0	0	0	0.017015	0	0	0	0	0	0	0	0	0	0	0	0	0	0	0	0	0
957831	313497	149061895	NADH DEHYDROGENASE:UBIQUINONE FE-S PROTEIN 8	MITOCHONDRIA	0	1	2	0	6	3	0	0	1	0	0	0	0	0	0	0	0	1	1	0	0	0	0	0.018369	0.033462	0	0.10209	0.060631	0	0	0.014984	0	0	0	0	0	0	0	0	0.011684	0.012279	0	0	0
958288	292254	149038913	NADH:UBIQUINONE OXIDOREDUCTASE PGIV SUBUNIT	MITOCHONDRIA	0	2	1	0	4	1	0	0	0	0	0	0	1	0	0	0	0	1	1	0	1	1	0	0.036738	0.016731	0	0.068062	0.02021	0	0	0	0	0	0	0.053107	0	0	0	0	0.011684	0.012279	0	0.009985	0.0071896
958446	75004	1398908	NADH-UBIQUINONE OXIDOREDUCTASE 13 KDA-B SUBUNIT	MITOCHONDRIA	0	0	0	0	0	1	0	0	0	0	0	0	0	0	0	0	0	0	0	0	0	0	0	0	0	0	0	0.02021	0	0	0	0	0	0	0	0	0	0	0	0	0	0	0	0
957521	44203	205628	NADH-UBIQUINONE OXIDOREDUCTASE 24 KDA SUBUNIT MITOCHONDRIAL	MITOCHONDRIA	0	1	1	0	4	3	0	0	0	0	0	0	0	0	0	0	0	2	1	0	0	2	0	0.018369	0.016731	0	0.068062	0.060631	0	0	0	0	0	0	0	0	0	0	0	0.023367	0.012279	0	0	0.014379
957508	88809	149065000	NADH-UBIQUINONE OXIDOREDUCTASE MLRQ SUBUNIT	MITOCHONDRIA	0	3	5	3	4	1	1	0	3	0	0	0	1	1	0	1	0	0	0	0	0	0	0	0.055107	0.083654	0.086555	0.068062	0.02021	0.018488	0	0.044951	0	0	0	0.053107	0.027375	0	0.023838	0	0	0	0	0	0
956421	2652676	60552131	NICOTINAMIDE NUCLEOTIDE TRANSHYDROGENASE	MITOCHONDRIA	0	4	7	1	1	3	0	0	0	0	0	0	0	0	0	0	0	0	0	0	0	0	0	0.073475	0.11712	0.028852	0.017015	0.060631	0	0	0	0	0	0	0	0	0	0	0	0	0	0	0	0
957175	69495	127984	NUCLEOSIDE DIPHOSPHATE KINASE B	MITOCHONDRIA	0	0	0	0	2	2	0	0	0	0	0	0	0	0	0	0	0	0	8	0	8.25	13.6	0	0	0	0	0.034031	0.04042	0	0	0	0	0	0	0	0	0	0	0	0	0.098232	0	0.082376	0.097778
957865	90525	11968102	ORNITHINE AMINOTRANSFERASE MITOCHONDRIAL	MITOCHONDRIA	0	0	0	0	0	0	0	0	0	0	0	0	0	0	0	0	0	0	0	0	0	4	0	0	0	0	0	0	0	0	0	0	0	0	0	0	0	0	0	0	0	0	0	0.028758
956605	1909770	56789151	ORNITHINE TRANSCARBAMYLASE	MITOCHONDRIA	0	13	17	3	6	2	0	0	0	0	0	0	2	7	0	12	0	0	0	0	0	0	0	0.2388	0.28442	0.086555	0.10209	0.04042	0	0	0	0	0	0	0.10621	0.19162	0	0.28605	0	0	0	0	0	0
957203	205798	149057754	ORNITHINE TRANSPORTER	MITOCHONDRIA	0	3	1	1	9	1	0	0	0	0	0	0	0	3	0	1	0	0	0	0	0	0	0	0.055107	0.016731	0.028852	0.15314	0.02021	0	0	0	0	0	0	0	0.082124	0	0.023838	0	0	0	0	0	0
958395	4249084	149039282	PEPTIDASE (MITOCHONDRIAL PROCESSING) ALPHA	MITOCHONDRIA	0	0	0	0	0	0	0	0	0	0	0	0	0	0	0	0	0	4	1	0	0	1	0	0	0	0	0	0	0	0	0	0	0	0	0	0	0	0	0	0.046734	0.012279	0	0	0.0071896
959745	88229	149015747	PEPTIDYL-PROLYL CIS-TRANS ISOMERASE MITOCHONDRIAL	MITOCHONDRIA	0	1	0	0	1	0	0	0	0	0	0	0	0	1	0	0	0	0	0	0	0	0	0	0.018369	0	0	0.017015	0	0	0	0	0	0	0	0	0.027375	0	0	0	0	0	0	0	0
958425	215739	149053754	PEPTIDYL-TRNA HYDROLASE 2 MITOCHONDRIAL	MITOCHONDRIA	0	0	1	0	1	0	1	0	0	0	0	0	0	0	0	0	0	0	0	0	0	0	0	0	0.016731	0	0.017015	0	0.018488	0	0	0	0	0	0	0	0	0	0	0	0	0	0	0
957308	4247076	149062197	PEROXIREDOXIN 5 MITOCHONDRIAL	MITOCHONDRIA	0	0	1	0	1	0	0	0	0	0	0	0	0	0	0	0	0	5	3	0	3.75	8	0	0	0.016731	0	0.017015	0	0	0	0	0	0	0	0	0	0	0	0	0.058418	0.036837	0	0.037444	0.057517
956912	40446	1041645	PHOSPHOLIPID HYDROPEROXIDE GLUTATHIONE PEROXIDASE	MITOCHONDRIA	0	0	1	0	0	0	0	0	0	0	0	0	0	0	0	0	8	26	17	0	8	6	0	0	0.016731	0	0	0	0	0	0	0	0	0	0	0	0	0	0.36917	0.30377	0.20874	0	0.07988	0.043138
959964	3134694	123782074	PROBABLE 2-OXOGLUTARATE DEHYDROGENASE E1 COMPONENT DHKTD1 MITOCHONDRIAL	MITOCHONDRIA	0	0	0	0	0	0	0	0	0	0	0	0	0	1	0	0	0	0	0	0	0	0	0	0	0	0	0	0	0	0	0	0	0	0	0	0.027375	0	0	0	0	0	0	0	0
956527	2899471	149060100	PROGRAMMED CELL DEATH 8	MITOCHONDRIA	4	13	14	6	26	13	0	0	0	0	0	0	0	4	0	3	0	0	0	0	0	0	0.15244	0.2388	0.23423	0.17311	0.4424	0.26273	0	0	0	0	0	0	0	0.1095	0	0.071514	0	0	0	0	0	0
957785	189974	149056179	PROGRAMMED CELL DEATH PROTEIN 5 (TFAR19)	MITOCHONDRIA	0	0	0	0	0	0	0	0	0	0	0	0	0	0	0	0	0	5	4	0	2	3	0	0	0	0	0	0	0	0	0	0	0	0	0	0	0	0	0	0.058418	0.049116	0	0.01997	0.021569
956442	4312	109490241	PROHIBITIN	MITOCHONDRIA	4	11	12	9	14	12	0	1	1	0	0	0	1	6	2	7	0	3	3	0	2	3	0.15244	0.20206	0.20077	0.25967	0.23822	0.24252	0	0.016111	0.014984	0	0	0	0.053107	0.16425	0.07731	0.16687	0	0.035051	0.036837	0	0.01997	0.021569
956689	4278313	149049492	PROHIBITIN 2	MITOCHONDRIA	0	15	19	11	15	13	4	8	8	0	0	0	0	7	0	3	1	6	5	0	4	4	0	0.27553	0.31789	0.31737	0.25523	0.26273	0.073951	0.12889	0.11987	0	0	0	0	0.19162	0	0.071514	0.046147	0.070102	0.061395	0	0.03994	0.028758
958070	4341802	149050264	PROPIONYL-COA CARBOXYLASE ALPHA CHAIN MITOCHONDRIAL	MITOCHONDRIA	0	0	0	0	0	0	0	0	0	0	0	0	0	3	0	0	0	0	0	0	0	0	0	0	0	0	0	0	0	0	0	0	0	0	0	0.082124	0	0	0	0	0	0	0	0
957966	4326187	149048104	PROTEIN MISATO HOMOLOG 1	MITOCHONDRIA	0	0	0	0	0	0	0	0	0	0	0	0	0	0	0	0	0	4	0	0	0	0	0	0	0	0	0	0	0	0	0	0	0	0	0	0	0	0	0	0.046734	0	0	0	0
958159	3276066	73621422	PROTEIN TYROSINE PHOSPHATASE MITOCHONDRIAL 1	MITOCHONDRIA	0	0	0	0	0	0	0	0	0	0	0	0	0	0	0	0	0	3	1	0	0	0	0	0	0	0	0	0	0	0	0	0	0	0	0	0	0	0	0	0.035051	0.012279	0	0	0
958611	90537	11968132	PRX III	MITOCHONDRIA	0	0	0	0	0	0	0	0	0	0	0	0	0	1	0	0	0	1	1	0	0	0	0	0	0	0	0	0	0	0	0	0	0	0	0	0.027375	0	0	0	0.011684	0.012279	0	0	0
956459	40425	1040974	PYRUVATE CARBOXYLASE MITOCHONDRIAL	MITOCHONDRIA	0	2	1	0	0	0	0	0	0	0	0	0	6	9	0	7	0	0	0	0	0	0	0	0.036738	0.016731	0	0	0	0	0	0	0	0	0	0.31864	0.24637	0	0.16687	0	0	0	0	0	0
957089	11784	149026095	PYRUVATE DEHYDROGENASE E1 ALPHA 2	MITOCHONDRIA	0	0	0	0	0	0	0	0	0	0	0	0	0	0	0	0	0	8	10	0	0	0	0	0	0	0	0	0	0	0	0	0	0	0	0	0	0	0	0	0.093469	0.12279	0	0	0
956903	203734	122065728	PYRUVATE DEHYDROGENASE E1 COMPONENT BETA SUBUNIT MITOCHONDRIAL	MITOCHONDRIA	0	0	1	0	0	0	0	0	0	0	0	0	1	5	0	1	2	13	12	0	0	0	0	0	0.016731	0	0	0	0	0	0	0	0	0	0.053107	0.13687	0	0.023838	0.092293	0.15189	0.14735	0	0	0
956793	788087	47168636	RIBONUCLEASE UK114	MITOCHONDRIA	0	1	1	1	7	4	4	4	3	0	1	0	0	2	0	2	0	0	0	0	7	8	0	0.018369	0.016731	0.028852	0.11911	0.080841	0.073951	0.064443	0.044951	0	0.033201	0	0	0.05475	0	0.047676	0	0	0	0	0.069895	0.057517
958515	85749	25742657	SARCOSINE DEHYDROGENASE	MITOCHONDRIA	0	0	0	0	0	0	0	0	0	0	0	0	0	1	0	0	0	0	0	0	0	0	0	0	0	0	0	0	0	0	0	0	0	0	0	0.027375	0	0	0	0	0	0	0	0
957978	4297047	149037531	SERINE--PYRUVATE AMINOTRANSFERASE	MITOCHONDRIA	0	1	1	0	0	0	0	0	0	0	0	0	0	0	0	0	0	0	0	0	0	0	0	0.018369	0.016731	0	0	0	0	0	0	0	0	0	0	0	0	0	0	0	0	0	0	0
956919	70622	149025969	SHORT CHAIN 3-HYDROXYACYL-COA DEHYDROGENASE MITOCHONDRIAL	MITOCHONDRIA	1	16	23	3	8	7	0	0	0	0	0	0	5	9	0	6	1	0	4	0	2	1	0.03811	0.2939	0.38481	0.086555	0.13612	0.14147	0	0	0	0	0	0	0.26553	0.24637	0	0.14303	0.046147	0	0.049116	0	0.01997	0.0071896
957253	66257	20150494	SHORT CHAIN ACYL-COA DEHYDROGENASE	MITOCHONDRIA	0	0	1	0	0	0	0	0	0	0	0	0	0	7	0	5	0	0	0	0	0	0	0	0	0.016731	0	0	0	0	0	0	0	0	0	0	0.19162	0	0.11919	0	0	0	0	0	0
957160;957193	129367;787499	20139869;149039948	SIDEROFLEXIN 1	MITOCHONDRIA	0	1	3	3	3	0	1	0	1	0	0	0	0	0	0	1	0	0	0	0	0	0	0	0.018369	0.050192	0.086555	0.051046	0	0.018488	0	0.014984	0	0	0	0	0	0	0.023838	0	0	0	0	0	0
958561	2880119	149040316	SIDEROFLEXIN 2	MITOCHONDRIA	0	0	0	0	1	1	0	0	0	0	0	0	0	0	0	0	0	0	0	0	0	0	0	0	0	0	0.017015	0.02021	0	0	0	0	0	0	0	0	0	0	0	0	0	0	0	0
957953	55276	12621120	SIDEROFLEXIN 3	MITOCHONDRIA	0	0	0	0	0	0	0	0	0	0	0	0	0	0	0	0	0	0	1	0	4	2	0	0	0	0	0	0	0	0	0	0	0	0	0	0	0	0	0	0	0.012279	0	0.03994	0.014379
957107	4306078	149027884	SIMILAR TO ACYL-COA DEHYDROGENASE FAMILY MEMBER 8 MITOCHONDRIAL	MITOCHONDRIA	0	5	3	0	1	0	0	0	0	0	0	0	0	0	0	0	0	0	0	0	0	0	0	0.091844	0.050192	0	0.017015	0	0	0	0	0	0	0	0	0	0	0	0	0	0	0	0	0
958172	3880054	109502594	SIMILAR TO ADRENAL MITOCHONDRIAL PROTEASE	MITOCHONDRIA	0	0	0	0	0	0	0	0	0	0	0	0	0	0	0	0	0	0	1	0	7	10	0	0	0	0	0	0	0	0	0	0	0	0	0	0	0	0	0	0	0.012279	0	0.069895	0.071896
958287	4201911	149019064	SIMILAR TO CYTOCHROME C OXIDASE SUBUNIT 7A3	MITOCHONDRIA	0	0	0	0	4	0	0	0	0	0	0	0	0	0	0	1	0	5	5	0	0	0	0	0	0	0	0.068062	0	0	0	0	0	0	0	0	0	0	0.023838	0	0.058418	0.061395	0	0	0
957848	203309	149022298	SIMILAR TO METAXIN 2	MITOCHONDRIA	0	1	0	0	4	0	0	0	0	0	0	0	0	0	0	0	0	1	3	0	0	0	0	0.018369	0	0	0.068062	0	0	0	0	0	0	0	0	0	0	0	0	0.011684	0.036837	0	0	0
958115	304373	149045633	SIMILAR TO NADH DEHYDROGENASE	MITOCHONDRIA	0	0	0	0	1	0	0	0	0	0	0	0	0	0	0	0	0	1	0	0	0	0	0	0	0	0	0.017015	0	0	0	0	0	0	0	0	0	0	0	0	0.011684	0	0	0	0
957940	280728	109482558	SIMILAR TO NADH DEHYDROGENASE (UBIQUINONE) 1 ALPHA SUBCOMPLEX 6 (B14)	MITOCHONDRIA	0	0	0	0	1	0	0	0	0	0	0	0	0	0	0	0	0	0	0	0	0	0	0	0	0	0	0.017015	0	0	0	0	0	0	0	0	0	0	0	0	0	0	0	0	0
959293	309248	149046091	SIMILAR TO NADH DEHYDROGENASE (UBIQUINONE) 1 BETA SUBCOMPLEX 3	MITOCHONDRIA	0	0	0	0	0	1	0	0	0	0	0	0	0	0	0	0	0	0	0	0	0	0	0	0	0	0	0	0.02021	0	0	0	0	0	0	0	0	0	0	0	0	0	0	0	0
958156	298146	149037910	SIMILAR TO NADH DEHYDROGENASE (UBIQUINONE) 1 BETA SUBCOMPLEX 7	MITOCHONDRIA	0	1	0	0	2	0	0	0	0	0	0	0	0	0	0	0	0	0	0	0	0	0	0	0.018369	0	0	0.034031	0	0	0	0	0	0	0	0	0	0	0	0	0	0	0	0	0
958242	359613	149040249	SIMILAR TO NADH DEHYDROGENASE (UBIQUINONE) 1 BETA SUBCOMPLEX 8	MITOCHONDRIA	0	0	0	0	1	0	0	0	0	0	0	0	0	0	0	0	0	0	1	0	0	0	0	0	0	0	0.017015	0	0	0	0	0	0	0	0	0	0	0	0	0	0.012279	0	0	0
957197	243054	149061920	SIMILAR TO NADH DEHYDROGENASE (UBIQUINONE) FLAVOPROTEIN 1	MITOCHONDRIA	0	0	1	0	0	0	0	0	0	0	0	0	0	0	0	0	0	1	3	0	0	1	0	0	0.016731	0	0	0	0	0	0	0	0	0	0	0	0	0	0	0.011684	0.036837	0	0	0.0071896
957880	167188	149031651	SIMILAR TO NADH OXIDOREDUCTASE	MITOCHONDRIA	0	0	1	0	2	0	0	0	0	0	0	0	0	0	0	0	0	0	0	0	0	0	0	0	0.016731	0	0.034031	0	0	0	0	0	0	0	0	0	0	0	0	0	0	0	0	0
958484	164223	149068936	SIMILAR TO NADH-UBIQUINONE OXIDOREDUCTASE B14.5B SUBUNIT	MITOCHONDRIA	0	1	0	0	1	1	0	0	0	0	0	0	0	0	0	0	0	0	1	0	0	0	0	0.018369	0	0	0.017015	0.02021	0	0	0	0	0	0	0	0	0	0	0	0	0.012279	0	0	0
956374	314386	149028907	SIMILAR TO SERINE BETA LACTAMASE-LIKE PROTEIN LACT 1	MITOCHONDRIA	0	2	1	3	4	3	0	0	0	0	0	0	0	1	0	0	0	0	0	0	0	0	0	0.036738	0.016731	0.086555	0.068062	0.060631	0	0	0	0	0	0	0	0.027375	0	0	0	0	0	0	0	0
959232	277765	149035613	SIMILAR TO UBIQUINOL-CYTOCHROME C REDUCTASE COMPLEX 11 KDA PROTEIN MITOCHONDRIAL	MITOCHONDRIA	0	0	0	0	1	0	0	0	0	0	0	0	0	0	0	0	0	0	0	0	0	0	0	0	0	0	0.017015	0	0	0	0	0	0	0	0	0	0	0	0	0	0	0	0	0
956659	220138	149018490	SIMILAR TO UBIQUINOL-CYTOCHROME C REDUCTASE CORE PROTEIN 1	MITOCHONDRIA	0	2	2	0	1	1	0	0	1	0	0	0	0	3	0	0	0	7	6	0	3	2	0	0.036738	0.033462	0	0.017015	0.02021	0	0	0.014984	0	0	0	0	0.082124	0	0	0	0.081785	0.073674	0	0.029955	0.014379
959381	755671	109480231	SIMILAR TO UBIQUINOL-CYTOCHROME C REDUCTASE SUBUNIT	MITOCHONDRIA	0	1	0	0	0	0	0	0	0	0	0	0	0	0	0	0	0	0	0	0	0	0	0	0.018369	0	0	0	0	0	0	0	0	0	0	0	0	0	0	0	0	0	0	0	0
956656;957565	117684;2734070	149060005;109482251	SOLUTE CARRIER FAMILY 25 (ADENINE NUCLEOTIDE TRANSLOCASE) MEMBER 5	MITOCHONDRIA	4	10	11	6	11	14	0	0	7	0	0	0	0	11	0	7	0	0	2.2727	0	0	8.8929	0.15244	0.18369	0.18404	0.17311	0.18717	0.28294	0	0	0.10488	0	0	0	0	0.30112	0	0.16687	0	0	0.027907	0	0	0.063936
957074	4285383	149067210	SOLUTE CARRIER FAMILY 25 (ADENINE NUCLEOTIDE TRANSLOCATOR) MEMBER 3	MITOCHONDRIA	1	1	3	0	4	8	1	0	4	0	0	0	0	4	0	3	1	3	4	0	3	2	0.03811	0.018369	0.050192	0	0.068062	0.16168	0.018488	0	0.059934	0	0	0	0	0.1095	0	0.071514	0.046147	0.035051	0.049116	0	0.029955	0.014379
956771	2407885	109464795	SOLUTE CARRIER FAMILY 25 (ADENINE NUCLEOTIDE TRANSLOCATOR) MEMBER 31	MITOCHONDRIA	0	0	0	0	0	0	0	0	0	0	0	0	0	0	0	0	0	19	12.7273	0	0	5.1429	0	0	0	0	0	0	0	0	0	0	0	0	0	0	0	0	0	0.22199	0.15628	0	0	0.036975
956810	804914	149018510	SOLUTE CARRIER FAMILY 25 (MITOCHONDRIAL CARNITINE/ACYLCARNITINE TRANSLOCASE) MEMBER 20	MITOCHONDRIA	0	3	1	0	2	4	0	0	0	0	0	0	0	0	0	0	0	1	1	0	1	0	0	0.055107	0.016731	0	0.034031	0.080841	0	0	0	0	0	0	0	0	0	0	0	0.011684	0.012279	0	0.009985	0
957849	195681	34854800	SOLUTE CARRIER FAMILY 25 (MITOCHONDRIAL CARRIER ARALAR) MEMBER 12	MITOCHONDRIA	0	0	0	0	1	1.0625	0	0	0	0	0	0	0	1	0	0	0	0	0	0	0	0	0	0	0	0	0.017015	0.021473	0	0	0	0	0	0	0	0.027375	0	0	0	0	0	0	0	0
957021	2880586	149053212	SOLUTE CARRIER FAMILY 25 (OXOGLUTARATE CARRIER) MEMBER 11	MITOCHONDRIA	0	5	4	1	7	2	0	0	0	0	0	0	0	1	0	0	0	2	0	0	0	2	0	0.091844	0.066923	0.028852	0.11911	0.04042	0	0	0	0	0	0	0	0.027375	0	0	0	0.023367	0	0	0	0.014379
958099	2880232	150416123	SOLUTE CARRIER FAMILY 25 MEMBER 42	MITOCHONDRIA	0	0	0	0	0	0	0	0	0	0	0	0	0	0	0	1	0	0	0	0	0	0	0	0	0	0	0	0	0	0	0	0	0	0	0	0	0	0.023838	0	0	0	0	0	0
958973	287239	1143538	SPERM MITOCHONDRIA-ASSOCIATED CYSTEINE-RICH PROTEIN	MITOCHONDRIA	0	0	0	0	0	0	0	0	0	0	0	0	0	0	0	0	0	1	2	0	1	0	0	0	0	0	0	0	0	0	0	0	0	0	0	0	0	0	0	0.011684	0.024558	0	0.009985	0
958818	161238	149027872	SPERMATOGENESIS-ASSOCIATED PROTEIN 19 MITOCHONDRIAL	MITOCHONDRIA	0	0	0	0	0	0	0	0	0	0	0	0	0	0	0	0	0	4	2	0	0	0	0	0	0	0	0	0	0	0	0	0	0	0	0	0	0	0	0	0.046734	0.024558	0	0	0
957335	44346	202554	STEROL CARRIER PROTEIN 2	MITOCHONDRIA	0	0	0	0	0	0	0	0	0	0	0	0	0	0	0	0	0	0	0	2	3	7	0	0	0	0	0	0	0	0	0	0	0	0	0	0	0	0	0	0	0	0.13351	0.029955	0.050327
957239	3895465	89573817	SUCCINATE DEHYDROGENASE COMPLEX SUBUNIT B	MITOCHONDRIA	0	8	4	2	8	11	0	0	1	0	0	0	0	0	0	3	0	0	0	0	2	3	0	0.14695	0.066923	0.057703	0.13612	0.22231	0	0	0.014984	0	0	0	0	0	0	0.071514	0	0	0	0	0.01997	0.021569
956690	750260	158749584	SUCCINATE-COENZYME A LIGASE ADP-FORMING BETA SUBUNIT	MITOCHONDRIA	0	0	0	0	0	0	0	0	0	0	0	0	0	0	0	0	0	15	14	0	1	0	0	0	0	0	0	0	0	0	0	0	0	0	0	0	0	0	0	0.17525	0.17191	0	0.009985	0
957668	2627356	59808474	SUCCINATE-COENZYME A LIGASE GDP-FORMING BETA SUBUNIT	MITOCHONDRIA	0	0	0	0	0	0	0	0	0	0	0	0	0	1	0	2	0	0	0	0	0	0	0	0	0	0	0	0	0	0	0	0	0	0	0	0.027375	0	0.047676	0	0	0	0	0	0
957101	45104	135025	SUCCINYL-COA LIGASE [GDP-FORMING] ALPHA-CHAIN MITOCHONDRIAL	MITOCHONDRIA	1	7	8	1	5	2	0	0	0	0	0	0	0	2	1	4	1	7	12	1	1	0	0.03811	0.12858	0.13385	0.028852	0.085077	0.04042	0	0	0	0	0	0	0	0.05475	0.038655	0.095352	0.046147	0.081785	0.14735	0.066756	0.009985	0
956359	249875	149023882	SUCCINYL-COA:3-KETOACID-COENZYME A TRANSFERASE 2A	MITOCHONDRIA	0	0	0	0	0	0	0	0	0	0	0	0	0	0	0	0	1	32	38	0	5	10	0	0	0	0	0	0	0	0	0	0	0	0	0	0	0	0	0.046147	0.37388	0.4666	0	0.049925	0.071896
956913	3858021	149023155	SULFIDE:QUINONE OXIDOREDUCTASE MITOCHONDRIAL	MITOCHONDRIA	0	1	0	0	0	0	0	0	0	0	0	0	0	0	0	0	0	10	9	0	0	0	0	0.018369	0	0	0	0	0	0	0	0	0	0	0	0	0	0	0	0.11684	0.11051	0	0	0
957585	318917	38303839	SULFITE OXIDASE	MITOCHONDRIA	0	0	0	0	0	0	8	1	3	1	2	7	0	0	0	0	0	0	0	0	0	0	0	0	0	0	0	0	0.1479	0.016111	0.044951	0.045558	0.066401	0.25126	0	0	0	0	0	0	0	0	0	0
957129	105610	818029	SUPEROXIDE DISMUTASE [CU-ZN]	MITOCHONDRIA	2	3	4	3	4	3	10	5	5	0	3	1	0	3	2	3	2	15	8	2	11	11	0.07622	0.055107	0.066923	0.086555	0.068062	0.060631	0.18488	0.080554	0.074918	0	0.099602	0.035894	0	0.082124	0.07731	0.071514	0.092293	0.17525	0.098232	0.13351	0.10984	0.079085
957405	111692	56691	SUPEROXIDE DISMUTASE [MN] MITOCHONDRIAL	MITOCHONDRIA	0	7	6	1	0	1	0	0	0	0	0	0	1	3	0	2	2	5	3	0	2	3	0	0.12858	0.10038	0.028852	0	0.02021	0	0	0	0	0	0	0.053107	0.082124	0	0.047676	0.092293	0.058418	0.036837	0	0.01997	0.021569
956732	299568	149066003	THIOSULFATE SULFURTRANSFERASE (RHODANASE)	MITOCHONDRIA	3	8	5	2	7	6	0	0	0	0	0	0	6	16.8889	3	10	0	0	2	0	0	0	0.11433	0.14695	0.083654	0.057703	0.11911	0.12126	0	0	0	0	0	0	0.31864	0.46233	0.11596	0.23838	0	0	0.024558	0	0	0
958326	171046	149065917	TOM22	MITOCHONDRIA	0	0	0	0	0	0	1	1	0	0	0	0	0	0	0	0	0	0	0	0	0	1	0	0	0	0	0	0	0.018488	0.016111	0	0	0	0	0	0	0	0	0	0	0	0	0	0.0071896
957635	3852329	109461528	TRANSLOCASE OF INNER MITOCHONDRIAL MEMBRANE 50 HOMOLOG ISOFORM 1	MITOCHONDRIA	0	0	0	1	0	0	0	0	1	0	0	0	0	1	0	0	0	1	1	0	0	0	0	0	0	0.028852	0	0	0	0	0.014984	0	0	0	0	0.027375	0	0	0	0.011684	0.012279	0	0	0
957224	301088	112984308	TRANSLOCASE OF OUTER MITOCHONDRIAL MEMBRANE 34	MITOCHONDRIA	0	0	0	0	0	0	0	0	0	0	0	0	0	0	0	0	0	12	7	0	1	1	0	0	0	0	0	0	0	0	0	0	0	0	0	0	0	0	0	0.1402	0.085953	0	0.009985	0.0071896
957832	4331024	149060322	TRANSLOCASE OF OUTER MITOCHONDRIAL MEMBRANE 70 HOMOLOG A	MITOCHONDRIA	0	0	0	0	0	1	3	1	3	1	2	4	0	0	0	0	0	0	1	0	0	0	0	0	0	0	0	0.02021	0.055463	0.016111	0.044951	0.045558	0.066401	0.14358	0	0	0	0	0	0	0.012279	0	0	0
957460	69776	149019765	TRICARBOXYLATE TRANSPORT PROTEIN MITOCHONDRIAL	MITOCHONDRIA	0	2	3	3	1	2	0	0	0	0	0	0	0	0	0	1	0	0	0	0	0	1	0	0.036738	0.050192	0.086555	0.017015	0.04042	0	0	0	0	0	0	0	0	0	0.023838	0	0	0	0	0	0.0071896
956576	43581	149050824	TRIFUNCTIONAL ENZYME BETA SUBUNIT MITOCHONDRIAL	MITOCHONDRIA	0	0	0	0	1	0	0	0	0	0	0	0	0	3	0	1	0	9	8	0	1	0	0	0	0	0	0.017015	0	0	0	0	0	0	0	0	0.082124	0	0.023838	0	0.10515	0.098232	0	0.009985	0
957098	4306830	149067905	TU TRANSLATION ELONGATION FACTOR MITOCHONDRIAL	MITOCHONDRIA	0	0	0	0	0	0	0	0	0	0	0	0	0	0	0	0	0	6	8	0	0	0	0	0	0	0	0	0	0	0	0	0	0	0	0	0	0	0	0	0.070102	0.098232	0	0	0
957837	293181	109482103	UBIQUINOL-CYTOCHROME C REDUCTASE BINDING PROTEIN	MITOCHONDRIA	0	0	0	0	2	1	0	0	0	0	0	0	1	0	0	0	0	2	2	0	0	0	0	0	0	0	0.034031	0.02021	0	0	0	0	0	0	0.053107	0	0	0	0	0.023367	0.024558	0	0	0
956331	139461	122066611	UBIQUINOL-CYTOCHROME C REDUCTASE COMPLEX CORE PROTEIN 2 MITOCHONDRIAL	MITOCHONDRIA	4	11	9	7	9	8	1	4	2	0	0	0	1	12	1	4	4	15	12	1	1	3	0.15244	0.20206	0.15058	0.20196	0.15314	0.16168	0.018488	0.064443	0.029967	0	0	0	0.053107	0.3285	0.038655	0.095352	0.18459	0.17525	0.14735	0.066756	0.009985	0.021569
957329	230682	149045286	UBIQUINOL-CYTOCHROME C REDUCTASE IRON-SULFUR SUBUNIT MITOCHONDRIAL	MITOCHONDRIA	0	4	2	2	3	3	0	0	1	0	0	0	0	0	0	0	0	1	1	0	1	0	0	0.073475	0.033462	0.057703	0.051046	0.060631	0	0	0.014984	0	0	0	0	0	0	0	0	0.011684	0.012279	0	0.009985	0
956479	11037	10119778	VOLTAGE-DEPENDENT ANION CHANNEL 1	MITOCHONDRIA	2	5	7	7	14.5294	9.9	40.5227	29.6471	22.4286	5	10	18	0	2	0	6	0	0	3	3	6	12.7368	0.07622	0.091844	0.11712	0.20196	0.24722	0.20008	0.74917	0.47764	0.33606	0.22779	0.33201	0.64609	0	0.05475	0	0.14303	0	0	0.036837	0.20027	0.05991	0.091573
956770	5942	10119780	VOLTAGE-DEPENDENT ANION CHANNEL 2	MITOCHONDRIA	0	0	0	1	5.8039	2.1	8.4106	8.3529	5.0714	0	0	6.875	0	0	0	0	1	19.0769	22.8	0	10	11.445	0	0	0	0.028852	0.098757	0.042441	0.15549	0.13457	0.075988	0	0	0.24677	0	0	0	0	0.046147	0.22289	0.27996	0	0.09985	0.082285
956924	4268370	149057763	VOLTAGE-DEPENDENT ANION CHANNEL 3	MITOCHONDRIA	0	1	0	1	2.6667	4	9.0667	8	4.5	0	0	4.125	0	2	0	0	1	11.9231	13.2	0	5	3.8182	0	0.018369	0	0.028852	0.045375	0.080841	0.16762	0.12889	0.067426	0	0	0.14806	0	0.05475	0	0	0.046147	0.1393	0.16208	0	0.049925	0.027451
956857	776088	122064939	5-AMINOIMIDAZOLE-4-CARBOXAMIDE RIBONUCLEOTIDE FORMYLTRANSFERASE/IMP CYCLOHYDROLASE	NUCLEUS	0	0	0	0	0	0	0	0	0	0	0	0	0	0	0	0	0	6	5	0	1	5	0	0	0	0	0	0	0	0	0	0	0	0	0	0	0	0	0	0.070102	0.061395	0	0.009985	0.035948
956486	3852219	109463545	AHNAK NUCLEOPROTEIN ISOFORM 1-LIKE	NUCLEUS	0	0	0	0	0	0	0	0	0	0	0	0	0	0	0	0	0	0	0	0	17	0	0	0	0	0	0	0	0	0	0	0	0	0	0	0	0	0	0	0	0	0	0.16975	0
956490	3851409	109459862	AHNAK NUCLEOPROTEIN ISOFORM 1-LIKE 2	NUCLEUS	0	0	0	0	0	0	0	0	0	0	0	0	0	0	0	0	0	0	0	0	17	0	0	0	0	0	0	0	0	0	0	0	0	0	0	0	0	0	0	0	0	0	0.16975	0
958833	4351566	149034167	ANKYRIN REPEAT DOMAIN 28	NUCLEUS	0	0	0	0	0	0	0	0	0	0	0	0	0	0	0	0	0	1	0	0	0	0	0	0	0	0	0	0	0	0	0	0	0	0	0	0	0	0	0	0.011684	0	0	0	0
959125	2201	11182352	ATAXIN 10	NUCLEUS	0	0	0	0	0	0	0	0	0	0	0	0	0	0	0	0	0	0	0	0	2	0	0	0	0	0	0	0	0	0	0	0	0	0	0	0	0	0	0	0	0	0	0.01997	0
958884	136196	11067443	ATAXIN 3	NUCLEUS	0	0	0	0	0	0	0	0	0	0	0	0	0	0	0	0	0	2	0	0	0	0	0	0	0	0	0	0	0	0	0	0	0	0	0	0	0	0	0	0.023367	0	0	0	0
957022	776646	149049049	ATP-DEPENDENT DNA HELICASE Q1	NUCLEUS	0	0	0	0	0	0	0	0	0	0	0	0	0	0	0	0	1	11	12	0	0	0	0	0	0	0	0	0	0	0	0	0	0	0	0	0	0	0	0.046147	0.12852	0.14735	0	0	0
958203	4358009	149058390	ATP-DEPENDENT RNA HELICASE A	NUCLEUS	0	0	2	0	0	0	0	0	0	0	0	0	0	0	0	0	0	0	0	0	0	0	0	0	0.033462	0	0	0	0	0	0	0	0	0	0	0	0	0	0	0	0	0	0	0
956524	1339287	149050941	ATP-DEPENDENT RNA HELICASE DDX1 (DEAD BOX PROTEIN 1)	NUCLEUS	1	6	7	0	3	4	0	0	0	2	0	0	0	0	0	0	0	0	2	0	0	1	0.03811	0.11021	0.11712	0	0.051046	0.080841	0	0	0	0.091116	0	0	0	0	0	0	0	0	0.024558	0	0	0.0071896
958079	41269	149046109	BASIC LEUCINE ZIPPER AND W2 DOMAINS 1	NUCLEUS	0	0	0	0	0	0	0	0	0	0	0	0	0	0	0	0	0	3	1	0	0	0	0	0	0	0	0	0	0	0	0	0	0	0	0	0	0	0	0	0.035051	0.012279	0	0	0
957925	3294413	149059144	BASIC TRANSCRIPTION FACTOR 3	NUCLEUS	0	0	2	0	0	0	0	0	0	0	0	0	0	0	0	0	0	0	0	0	0	0	0	0	0.033462	0	0	0	0	0	0	0	0	0	0	0	0	0	0	0	0	0	0	0
958511	307560	149022398	BRAIN ZN-FINGER PROTEIN	NUCLEUS	0	1	0	0	0	0	0	0	0	0	0	0	0	0	0	0	0	0	0	0	0	0	0	0.018369	0	0	0	0	0	0	0	0	0	0	0	0	0	0	0	0	0	0	0	0
960019	752078	78070807	CELL DIVISION CYCLE-ASSOCIATED PROTEIN 4	NUCLEUS	0	0	0	0	0	0	0	0	0	0	0	0	0	0	0	1	0	0	0	0	0	0	0	0	0	0	0	0	0	0	0	0	0	0	0	0	0	0.023838	0	0	0	0	0	0
956864	780885	149028042	CHLORIDE INTRACELLULAR CHANNEL 1	NUCLEUS	0	0	0	0	0	0	0	0	0	0	0	0	0	0	0	0	0	0	0	0	8	8	0	0	0	0	0	0	0	0	0	0	0	0	0	0	0	0	0	0	0	0	0.07988	0.057517
957997	4254529	149030925	CHROMATIN MODIFYING PROTEIN 4B	NUCLEUS	0	0	0	0	0	0	0	0	0	0	0	0	0	0	0	0	0	1	1	0	1	0	0	0	0	0	0	0	0	0	0	0	0	0	0	0	0	0	0	0.011684	0.012279	0	0.009985	0
959106	4243546	149034578	COLD-INDUCIBLE RNA-BINDING PROTEIN	NUCLEUS	0	0	0	0	0	0	0	0	0	0	0	0	0	0	0	0	0	0	0	1	0	0	0	0	0	0	0	0	0	0	0	0	0	0	0	0	0	0	0	0	0	0.066756	0	0
960035	171455	20806157	COMM DOMAIN-CONTAINING PROTEIN 5	NUCLEUS	0	0	0	0	0	0	0	0	0	0	0	0	0	0	0	1	0	0	0	0	0	0	0	0	0	0	0	0	0	0	0	0	0	0	0	0	0	0.023838	0	0	0	0	0	0
956284	4358644	149066852	CULLIN ASSOCIATED AND NEDDYLATION DISASSOCIATED 1	NUCLEUS	0	1.25	0	0	1.125	0	0	0	0	0	0	0	0	0	0	0	6	29	20	1	10	12.0719	0	0.022961	0	0	0.019142	0	0	0	0	0	0	0	0	0	0	0	0.27688	0.33882	0.24558	0.066756	0.09985	0.086792
957764	111030	81868411	DAMAGE-SPECIFIC DNA BINDING PROTEIN 1	NUCLEUS	0	0	0	0	0	0	0	0	0	0	0	0	0	0	0	0	0	3.375	2	0	3	3	0	0	0	0	0	0	0	0	0	0	0	0	0	0	0	0	0	0.039432	0.024558	0	0.029955	0.021569
958508	4306468	149034565	DAZ ASSOCIATED PROTEIN 1	NUCLEUS	0	0	0	0	0	0	0	0	0	0	0	0	0	0	0	0	0	3	3	0	0	0	0	0	0	0	0	0	0	0	0	0	0	0	0	0	0	0	0	0.035051	0.036837	0	0	0
958756	4358590	149059354	DEAH (ASP-GLU-ALA-HIS) BOX POLYPEPTIDE 29	NUCLEUS	0	0	1	0	0	0	0	0	0	0	0	0	0	0	0	0	0	0	0	0	0	0	0	0	0.016731	0	0	0	0	0	0	0	0	0	0	0	0	0	0	0	0	0	0	0
959214	3390941	77628163	DESMOYOKIN	NUCLEUS	0	0	0	0	0	0	0	0	0	0	0	0	0	0	0	0	0	0	0	0	0	1	0	0	0	0	0	0	0	0	0	0	0	0	0	0	0	0	0	0	0	0	0	0.0071896
957531	4354415	149044800	EXPORTIN 1	NUCLEUS	0	0	0	0	0	0	0	0	0	0	0	0	0	0	0	0	0	9	1	0	0	0	0	0	0	0	0	0	0	0	0	0	0	0	0	0	0	0	0	0.10515	0.012279	0	0	0
958882	271148	149042854	EXPORTIN 2	NUCLEUS	0	0	0	0	0	0	0	0	0	0	0	0	0	0	0	0	0	1	0	0	1	0	0	0	0	0	0	0	0	0	0	0	0	0	0	0	0	0	0	0.011684	0	0	0.009985	0
958698	53430	15284036	FAS-ASSOCIATED FACTOR 1	NUCLEUS	0	0	0	0	0	0	0	0	0	0	0	0	0	0	0	0	0	2	0	0	0	2	0	0	0	0	0	0	0	0	0	0	0	0	0	0	0	0	0	0.023367	0	0	0	0.014379
957942	319057	38328245	HETEROGENEOUS NUCLEAR RIBONUCLEOPROTEIN A1	NUCLEUS	0	1	1	0	0	0	0	0	0	0	0	0	0	0	0	0	0	0	0	1.2	0	0	0	0.018369	0.016731	0	0	0	0	0	0	0	0	0	0	0	0	0	0	0	0	0.080107	0	0
957023	29411	149033380	HETEROGENEOUS NUCLEAR RIBONUCLEOPROTEIN A2/B1	NUCLEUS	0	3	0	0	3	0	0	0	0	0	0	0	0	0	0	0	0	0	0	4.8	0	0	0	0.055107	0	0	0.051046	0	0	0	0	0	0	0	0	0	0	0	0	0	0	0.32043	0	0
957619	140449	149022302	HETEROGENEOUS NUCLEAR RIBONUCLEOPROTEIN A3 VARIANT B	NUCLEUS	0	0	0	0	0	0	0	0	0	0	0	0	0	0	0	0	0	0	0	7	0	0	0	0	0	0	0	0	0	0	0	0	0	0	0	0	0	0	0	0	0	0.46729	0	0
958890	4229846	149046815	HETEROGENEOUS NUCLEAR RIBONUCLEOPROTEIN D-LIKE	NUCLEUS	0	0	1.5	0	0	0	0	0	0	0	0	0	0	0	0	0	0	0	0	0	0	0	0	0	0.025096	0	0	0	0	0	0	0	0	0	0	0	0	0	0	0	0	0	0	0
956998	103146	149039793	HETEROGENEOUS NUCLEAR RIBONUCLEOPROTEIN K	NUCLEUS	0	2	1	0	0	0	0	0	0	0	0	0	0	0	0	0	0	0	0	1	0	0	0	0.036738	0.016731	0	0	0	0	0	0	0	0	0	0	0	0	0	0	0	0	0.066756	0	0
958524	1909864	56789218	HETEROGENEOUS NUCLEAR RIBONUCLEOPROTEIN M	NUCLEUS	0	0	0	0	0	0	0	0	0	0	0	0	0	0	0	0	0	0	0	1	0	0	0	0	0	0	0	0	0	0	0	0	0	0	0	0	0	0	0	0	0	0.066756	0	0
957228;957241	166328;4317182	114145636;149018945	HETEROGENEOUS NUCLEAR RIBONUCLEOPROTEIN Q (SYNCRIP)	NUCLEUS	4	3	5	0	3	1	0	0	0	0	0	0	0	0	0	0	0	0	0	1	0	0	0.15244	0.055107	0.083654	0	0.051046	0.02021	0	0	0	0	0	0	0	0	0	0	0	0	0	0.066756	0	0
957664	82484	149052629	HISTIDINE TRIAD NUCLEOTIDE-BINDING PROTEIN 1	NUCLEUS	0	0	0	0	0	1	0	0	0	0	0	0	0	0	0	0	1	5	7	1	6	3	0	0	0	0	0	0.02021	0	0	0	0	0	0	0	0	0	0	0.046147	0.058418	0.085953	0.066756	0.05991	0.021569
959256	153619	21654864	HISTIDINE TRIAD PROTEIN 4	NUCLEUS	0	0	0	0	1	0	0	0	0	0	0	0	0	0	0	0	0	0	0	0	0	0	0	0	0	0	0.017015	0	0	0	0	0	0	0	0	0	0	0	0	0	0	0	0	0
958467	214269	34810278	HISTONE ARGININE N-METHYLTRANSFERASE 1	NUCLEUS	0	0	0	0	0	0	0	0	0	0	0	0	0	0	0	0	0	2	0	0	0	0	0	0	0	0	0	0	0	0	0	0	0	0	0	0	0	0	0	0.023367	0	0	0	0
957911;958004;958377	28321;16060;163757	109504931;149040876;109490817	HISTONE CLUSTER 1 H3A	NUCLEUS	0	0	0	0	0	0	0	0	2	0	0	0	0	0	0	0	0	0	1	2	0	0	0	0	0	0	0	0	0	0	0.029967	0	0	0	0	0	0	0	0	0	0.012279	0.13351	0	0
957913;958228	168130;41887	109505979;109465259	HISTONE CLUSTER 2 H2AC	NUCLEUS	0	1	2	0	2	2	3	0	1	0	0	0	0	0	0	0	0	0	0	3	0	0	0	0.018369	0.033462	0	0.034031	0.04042	0.055463	0	0.014984	0	0	0	0	0	0	0	0	0	0	0.20027	0	0
958282	4257178	149031601	HISTONE H1C	NUCLEUS	0	0	0	0	0	0	6	2	9	0	0	0	0	1	1	0	5	0	0	1	0	2	0	0	0	0	0	0	0.11093	0.032222	0.13485	0	0	0	0	0.027375	0.038655	0	0.23073	0	0	0.066756	0	0.014379
957593	135066	223096	HISTONE H2B	NUCLEUS	1	2	4	0	3	4	1	0	2	0	0	0	0	0	0	0	0	0	0	9	0	2	0.03811	0.036738	0.066923	0	0.051046	0.080841	0.018488	0	0.029967	0	0	0	0	0	0	0	0	0	0	0.6008	0	0.014379
958256	85143	149031567	HISTONE H2B TYPE 1-A	NUCLEUS	0	0	0	0	0	0	0	0	0	0	0	0	0	0	0	0	0	0	1	0	0	0	0	0	0	0	0	0	0	0	0	0	0	0	0	0	0	0	0	0	0.012279	0	0	0
959756	4202382	149033515	HISTONE H3.3 TYPE 1	NUCLEUS	0	0	0	0	0	0	0	0	0	0	0	0	0	0	0	0	0	0	0	1	0	0	0	0	0	0	0	0	0	0	0	0	0	0	0	0	0	0	0	0	0	0.066756	0	0
957404	29374	109467221	HISTONE H4	NUCLEUS	0	0	1	0	0	1	0	1	1	0	0	0	0	0	0	0	0	0	3	9	0	1	0	0	0.016731	0	0	0.02021	0	0.016111	0.014984	0	0	0	0	0	0	0	0	0	0.036837	0.6008	0	0.0071896
958954	144455	133262	HNRNP CORE PROTEIN C	NUCLEUS	1	0	0	0	0	0	0	0	0	0	0	0	0	0	0	0	0	0	0	0	0	0	0.03811	0	0	0	0	0	0	0	0	0	0	0	0	0	0	0	0	0	0	0	0	0
956300	2737557	149063984	IMPORTIN 4	NUCLEUS	0	0	0	0	0	0	0	0	0	0	0	0	0	0	0	0	0	38	17	0	0	0	0	0	0	0	0	0	0	0	0	0	0	0	0	0	0	0	0	0.44398	0.20874	0	0	0
958961	3833938	109458564	KARYOPHERIN (IMPORTIN) ALPHA 4	NUCLEUS	0	0	0	0	0	0	0	0	0	0	0	0	0	0	0	0	0	1	0	0	0	0	0	0	0	0	0	0	0	0	0	0	0	0	0	0	0	0	0	0.011684	0	0	0	0
959007	4267814	149024070	KARYOPHERIN (IMPORTIN) ALPHA 6	NUCLEUS	0	0	0	0	0	0	0	0	0	0	0	0	0	0	0	0	0	1	0	0	0	0	0	0	0	0	0	0	0	0	0	0	0	0	0	0	0	0	0	0.011684	0	0	0	0
956427;956473	51498;4343842	1095175;149054034	KARYOPHERIN (IMPORTIN) BETA 1	NUCLEUS	0	0	0	1	0	0	0	0	0	0	0	0	0	0	0	0	1	26	13	0	7	6	0	0	0	0.028852	0	0	0	0	0	0	0	0	0	0	0	0	0.046147	0.30377	0.15963	0	0.069895	0.043138
958738	4273751	149022177	LA RIBONUCLEOPROTEIN	NUCLEUS	0	1	0	0	0	0	0	0	0	0	0	0	0	0	0	0	0	0	0	0	0	0	0	0.018369	0	0	0	0	0	0	0	0	0	0	0	0	0	0	0	0	0	0	0	0
958607	40753	19745168	LAMIN B RECEPTOR	NUCLEUS	0	0	0	0	0	0	0	0	0	0	0	0	0	0	0	0	0	0	1	0	0	0	0	0	0	0	0	0	0	0	0	0	0	0	0	0	0	0	0	0	0.012279	0	0	0
957183	2734842	149018113	LEUCINE ZIPPER TRANSCRIPTION FACTOR-LIKE 1	NUCLEUS	0	0	0	0	0	0	0	0	0	0	0	0	0	0	0	0	0	8	4	0	0	0	0	0	0	0	0	0	0	0	0	0	0	0	0	0	0	0	0	0.093469	0.049116	0	0	0
959596	4346581	149034637	MEDIATOR OF RNA POLYMERASE II TRANSCRIPTION SUBUNIT 16	NUCLEUS	1	0	0	0	0	0	0	0	0	0	0	0	0	0	0	0	0	0	0	0	0	0	0.03811	0	0	0	0	0	0	0	0	0	0	0	0	0	0	0	0	0	0	0	0	0
956428	3856501	109463825	MYOFERLIN	NUCLEUS	0	0	0	0	0	0	0	0	0	0	0	0	0	0	0	0	0	0	0	1	21.3962	13	0	0	0	0	0	0	0	0	0	0	0	0	0	0	0	0	0	0	0	0.066756	0.21364	0.093465
959827	4311646	149053931	MYST HISTONE ACETYLTRANSFERASE 2	NUCLEUS	0	0	0	0	0	1	0	0	0	0	0	0	0	0	0	0	0	0	0	0	0	0	0	0	0	0	0	0.02021	0	0	0	0	0	0	0	0	0	0	0	0	0	0	0	0
958383	4314824	149042187	NON-POU DOMAIN CONTAINING OCTAMER-BINDING	NUCLEUS	0	0	1	0	0	0	0	0	0	0	0	0	0	0	0	0	0	0	0	0	0	0	0	0	0.016731	0	0	0	0	0	0	0	0	0	0	0	0	0	0	0	0	0	0	0
957897	4282905	149035443	NUCLEASE-SENSITIVE ELEMENT-BINDING PROTEIN 1	NUCLEUS	1	7	1	0	0	0	1	0	0	0	0	0	0	0	0	0	0	1.1429	1.0909	0	0	0	0.03811	0.12858	0.016731	0	0	0	0.018488	0	0	0	0	0	0	0	0	0	0	0.013353	0.013395	0	0	0
957093	4323236	149016333	NUCLEOLIN	NUCLEUS	0	2	2	0	1	0	0	0	0	0	0	0	0	0	0	0	0	0	0	0	0	0	0	0.036738	0.033462	0	0.017015	0	0	0	0	0	0	0	0	0	0	0	0	0	0	0	0	0
957717	44225	114763	NUCLEOPHOSMIN	NUCLEUS	0	1	0	0	0	0	0	0	0	0	0	0	0	0	0	0	1	1	1	0	0	0	0	0.018369	0	0	0	0	0	0	0	0	0	0	0	0	0	0	0.046147	0.011684	0.012279	0	0	0
958791	4300012	149067000	NUCLEOSOME ASSEMBLY PROTEIN 1-LIKE 1	NUCLEUS	0	0	0	0	0	0	0	0	0	0	0	0	0	0	0	0	0	3	0	0	0	0	0	0	0	0	0	0	0	0	0	0	0	0	0	0	0	0	0	0.035051	0	0	0	0
959531	794007	149052068	NUCLEOTIDE-BINDING PROTEIN 2	NUCLEUS	0	0	0	0	0	0	0	0	0	0	0	0	0	0	0	0	0	0	0	0	1	0	0	0	0	0	0	0	0	0	0	0	0	0	0	0	0	0	0	0	0	0	0.009985	0
957336	3298955	149031922	POLY(RC) BINDING PROTEIN 2	NUCLEUS	0	1	0	0	0	1	0	0	0	0	0	0	0	0	0	0	0	1	0	0	0	0	0	0.018369	0	0	0	0.02021	0	0	0	0	0	0	0	0	0	0	0	0.011684	0	0	0	0
957372	4292406	149036630	POLY(RC)-BINDING PROTEIN 1	NUCLEUS	0	0	1	1	0	0	1	1	0	0	0	0	0	1	0	0	0	2	2.6667	0	0	0	0	0	0.016731	0.028852	0	0	0.018488	0.016111	0	0	0	0	0	0.027375	0	0	0	0.023367	0.032744	0	0	0
958682	161835	149054253	POLYMERASE 1 AND TRANSCRIPT RELEASE FACTOR	NUCLEUS	0	0	0	0	0	0	0	0	0	0	0	0	0	0	0	0	0	0	0	0	1	1	0	0	0	0	0	0	0	0	0	0	0	0	0	0	0	0	0	0	0	0	0.009985	0.0071896
957340	4337100	149048048	PRE-B-CELL LEUKEMIA TRANSCRIPTION FACTOR INTERACTING PROTEIN 1	NUCLEUS	0	0	0	0	1	0	0	0	0	0	0	0	0	0	0	0	0	0	0	0	0	2	0	0	0	0	0.017015	0	0	0	0	0	0	0	0	0	0	0	0	0	0	0	0	0.014379
959475	4354218	149060085	PROBABLE GLOBAL TRANSCRIPTION ACTIVATOR SNF2L1	NUCLEUS	0	0	0	0	0	0	0	0	0	0	0	0	0	0	0	0	0	1	0	0	1	0	0	0	0	0	0	0	0	0	0	0	0	0	0	0	0	0	0	0.011684	0	0	0.009985	0
957214	161883	149054596	PROBABLE RNA-DEPENDENT HELICASE P68 (DEAD-BOX PROTEIN P68)	NUCLEUS	0	0	2	0	0	0	0	0	0	0	0	0	0	0	0	0	0	0	0	0	0	0	0	0	0.033462	0	0	0	0	0	0	0	0	0	0	0	0	0	0	0	0	0	0	0
957873	3001	18777770	PROLIFERATION RELATED ACIDIC LEUCINE RICH PROTEIN PAL31	NUCLEUS	0	0	0	0	1	0	0	0	0	0	0	0	0	0	0	0	0	0	0	0	0	0	0	0	0	0	0.017015	0	0	0	0	0	0	0	0	0	0	0	0	0	0	0	0	0
959091	21718	1359530	PROTAMINE 3	NUCLEUS	0	0	0	0	0	0	0	0	0	0	0	0	0	0	0	0	0	2	3	0	0	0	0	0	0	0	0	0	0	0	0	0	0	0	0	0	0	0	0	0.023367	0.036837	0	0	0
957407	787304	45861619	PROTEIN NDRG1	NUCLEUS	0	0	0	0	0	0	0	0	0	0	0	0	0	0	0	0	0	0	0	0	5	6	0	0	0	0	0	0	0	0	0	0	0	0	0	0	0	0	0	0	0	0	0.049925	0.043138
960048	352240	149059386	PROTEIN PELOTA HOMOLOG	NUCLEUS	0	0	0	0	0	0	0	0	0	0	0	0	0	0	0	0	0	1	0	0	0	0	0	0	0	0	0	0	0	0	0	0	0	0	0	0	0	0	0	0.011684	0	0	0	0
956990	212226	149037519	PROTEIN PHOSPHATASE 1 REGULATORY (INHIBITOR) SUBUNIT 7	NUCLEUS	0	0	0	0	0	0	0	0	0	0	0	0	0	0	0	0	0	12	9	0	1	3	0	0	0	0	0	0	0	0	0	0	0	0	0	0	0	0	0	0.1402	0.11051	0	0.009985	0.021569
958711	111523	18104446	RATSG1	NUCLEUS	0	1	0	0	0	0	0	0	0	0	0	0	0	0	0	0	0	0	0	2	0	0	0	0.018369	0	0	0	0	0	0	0	0	0	0	0	0	0	0	0	0	0	0.13351	0	0
959186	93022	149041223	RETINOBLASTOMA BINDING PROTEIN 9	NUCLEUS	0	0	0	0	0	0	0	0	0	0	0	0	0	0	0	0	0	0	0	0	1	0	0	0	0	0	0	0	0	0	0	0	0	0	0	0	0	0	0	0	0	0	0.009985	0
958518	4270843	149025789	RNA 3'-TERMINAL PHOSPHATE CYCLASE	NUCLEUS	0	1	0	0	0	0	0	0	0	0	0	0	0	0	0	0	0	1	0	0	0	0	0	0.018369	0	0	0	0	0	0	0	0	0	0	0	0	0	0	0	0.011684	0	0	0	0
959670	758352	149061999	RNA-BINDING PROTEIN 4B	NUCLEUS	0	0	0	0	0	0	0	0	0	0	0	0	0	0	0	0	0	1	0	0	0	0	0	0	0	0	0	0	0	0	0	0	0	0	0	0	0	0	0	0.011684	0	0	0	0
958289	4952	1663530	SERINE/THREONINE-PROTEIN PHOSPHATASE 5 (PP5)	NUCLEUS	0	0	0	0	0	0	0	0	0	0	0	0	0	0	0	0	0	2	2	0	0	0	0	0	0	0	0	0	0	0	0	0	0	0	0	0	0	0	0	0.023367	0.024558	0	0	0
958265	19684	6636498	SIGNAL TRANSDUCER AND ACTIVATOR OF TRANSCRIPTION 1	NUCLEUS	0	0	0	0	0	0	0	0	0	0	0	0	0	0	0	0	0	0	0	0	3	0	0	0	0	0	0	0	0	0	0	0	0	0	0	0	0	0	0	0	0	0	0.029955	0
960030	3835494	109510881	SIMILAR TO CHROMODOMAIN Y-LIKE PROTEIN	NUCLEUS	0	0	0	0	0	0	0	0	0	0	0	0	0	0	0	1	0	0	0	0	0	0	0	0	0	0	0	0	0	0	0	0	0	0	0	0	0	0.023838	0	0	0	0	0	0
957294	4364628	149033954	SIMILAR TO PEROXISOMAL PROLIFERATOR-ACTIVATED RECEPTOR A-INTERACTING COMPLEX 285 KDA PROTEIN	NUCLEUS	0	1	0	0	0	0	0	0	0	0	0	0	0	0	0	0	0	0	0	0	0	0	0	0.018369	0	0	0	0	0	0	0	0	0	0	0	0	0	0	0	0	0	0	0	0
958924	4358689	149064059	SIMILAR TO POLY [ADP-RIBOSE] POLYMERASE 4 (PARP-4)	NUCLEUS	0	0	0	0	0	0	0	0	0	0	0	0	0	0	0	0	0	0	0	0	0	1	0	0	0	0	0	0	0	0	0	0	0	0	0	0	0	0	0	0	0	0	0	0.0071896
960013	197170	149044811	SIMILAR TO POLY(A) POLYMERASE GAMMA	NUCLEUS	0	0	0	0	0	0	0	0	0	0	0	0	0	0	0	0	0	0	0	0	1.25	0	0	0	0	0	0	0	0	0	0	0	0	0	0	0	0	0	0	0	0	0	0.012481	0
956508	304663	149029665	SIMILAR TO PROLIFERATION-ASSOCIATED PROTEIN 1	NUCLEUS	6	3	7	0	0	1	0	0	0	0	0	0	0	0	0	0	1	13	10	2	0	3	0.22866	0.055107	0.11712	0	0	0.02021	0	0	0	0	0	0	0	0	0	0	0.046147	0.15189	0.12279	0.13351	0	0.021569
956888	305051	149040979	SIMILAR TO PUTATIVE ATP-DEPENDENT RNA HELICASE PL10	NUCLEUS	1	3	0	0	2	0	0	0	3	0	0	0	0	0	0	0	0	6	7	0	0	0	0.03811	0.055107	0	0	0.034031	0	0	0	0.044951	0	0	0	0	0	0	0	0	0.070102	0.085953	0	0	0
958477	235739	149053011	SIMILAR TO RAN GUANINE NUCLEOTIDE RELEASE FACTOR (MOG1)	NUCLEUS	0	0	0	0	0	0	0	0	0	0	0	0	0	0	0	0	0	2	1	0	0	0	0	0	0	0	0	0	0	0	0	0	0	0	0	0	0	0	0	0.023367	0.012279	0	0	0
958592	122702	149039399	SJOGREN'S SYNDROME NUCLEAR AUTOANTIGEN 1	NUCLEUS	0	0	0	0	0	0	0	0	0	0	0	0	0	0	0	0	0	2	0	0	0	0	0	0	0	0	0	0	0	0	0	0	0	0	0	0	0	0	0	0.023367	0	0	0	0
957902	140634	624918	SP120	NUCLEUS	0	1	1	0	0	0	0	0	0	0	0	0	0	0	0	0	0	0	0	2	0	0	0	0.018369	0.016731	0	0	0	0	0	0	0	0	0	0	0	0	0	0	0	0	0.13351	0	0
958925	36459	149043498	SPLICING FACTOR ARGININE/SERINE-RICH 3	NUCLEUS	0	0	2	0	0	0	0	0	0	0	0	0	0	0	0	0	0	0	0	0	0	0	0	0	0.033462	0	0	0	0	0	0	0	0	0	0	0	0	0	0	0	0	0	0	0
958762	3857784	109477262	SPLICING FACTOR PROLINE/GLUTAMINE RICH	NUCLEUS	0	0	0	0	0	0	0	0	0	0	0	0	0	0	0	0	0	0	0	1	0	0	0	0	0	0	0	0	0	0	0	0	0	0	0	0	0	0	0	0	0	0.066756	0	0
959191	3202	112983840	SPLICING FACTOR U2AF 35 KDA SUBUNIT	NUCLEUS	0	0	0	0	1	0	0	0	0	0	0	0	0	0	0	0	0	0	0	0	0	0	0	0	0	0	0.017015	0	0	0	0	0	0	0	0	0	0	0	0	0	0	0	0	0
959444	4353195	149048336	STRUCTURAL MAINTENANCE OF CHROMOSOMES PROTEIN 4	NUCLEUS	0	0	0	0	0	0	0	1	0	0	0	0	0	0	0	0	0	0	0	0	0	0	0	0	0	0	0	0	0	0.016111	0	0	0	0	0	0	0	0	0	0	0	0	0	0
958631	125701	12018254	TRANSCRIPTION ELONGATION FACTOR B POLYPEPTIDE 1	NUCLEUS	0	0	0	0	0	0	0	0	0	0	0	0	0	0	0	0	0	2	0	0	0	0	0	0	0	0	0	0	0	0	0	0	0	0	0	0	0	0	0	0.023367	0	0	0	0
958895	136521	149035707	TRANSCRIPTION FACTOR BTF3 HOMOLOG 4 (BASIC TRANSCRIPTION FACTOR 3-LIKE 4)	NUCLEUS	0	0	0	0	0	0	0	0	0	0	0	0	0	0	0	0	0	2	0	0	0	0	0	0	0	0	0	0	0	0	0	0	0	0	0	0	0	0	0	0.023367	0	0	0	0
959122	793028	51775933	TRANSCRIPTION FACTOR PUR-BETA	NUCLEUS	0	0	0	0	1	1	0	0	0	0	0	0	0	0	0	0	0	0	0	0	2	1	0	0	0	0	0.017015	0.02021	0	0	0	0	0	0	0	0	0	0	0	0	0	0	0.01997	0.0071896
957772	4259298	149017236	TRANSCRIPTIONAL ACTIVATOR PROTEIN PUR-ALPHA	NUCLEUS	0	1	2	0	0	1	0	0	0	0	0	0	0	0	0	0	0	1	2	0	0	0	0	0.018369	0.033462	0	0	0.02021	0	0	0	0	0	0	0	0	0	0	0	0.011684	0.024558	0	0	0
958059	35929	11120712	TRANSLIN	NUCLEUS	0	0	0	0	0	0	0	0	0	0	0	0	0	0	0	0	0	5	3	0	2	0	0	0	0	0	0	0	0	0	0	0	0	0	0	0	0	0	0	0.058418	0.036837	0	0.01997	0
958309	104189	11560081	TRANSLIN-ASSOCIATED FACTOR X	NUCLEUS	0	0	0	0	0	0	0	0	0	0	0	0	0	0	0	0	0	3	0	0	0	0	0	0	0	0	0	0	0	0	0	0	0	0	0	0	0	0	0	0.035051	0	0	0	0
959466	261791	149065154	TRANSPORTIN 3	NUCLEUS	0	0	0	0	0	0	0	0	0	0	0	0	0	0	0	0	0	0	1	0	0	0	0	0	0	0	0	0	0	0	0	0	0	0	0	0	0	0	0	0	0.012279	0	0	0
957988	175280	140971918	TYPE A/B HNRNP P38	NUCLEUS	0	4	1.5	0	1	0	0	0	0	0	0	0	0	0	0	0	0	0	0	0	0	0	0	0.073475	0.025096	0	0.017015	0	0	0	0	0	0	0	0	0	0	0	0	0	0	0	0	0
958489	1461838	149049128	UNR-INTERACTING PROTEIN	NUCLEUS	0	0	0	0	0	0	0	0	0	0	0	0	0	0	0	0	0	2	2	0	0	0	0	0	0	0	0	0	0	0	0	0	0	0	0	0	0	0	0	0.023367	0.024558	0	0	0
958933	1462412	54038637	UV EXCISION REPAIR PROTEIN RAD23 HOMOLOG A	NUCLEUS	0	0	0	0	0	0	0	0	0	0	0	0	0	0	0	0	0	1	0	0	0	0	0	0	0	0	0	0	0	0	0	0	0	0	0	0	0	0	0	0.011684	0	0	0	0
959107	4297342	149038265	WW DOMAIN-CONTAINING OXIDOREDUCTASE	NUCLEUS	0	0	0	0	0	0	0	0	0	0	0	0	0	0	0	0	1	0	0	0	0	0	0	0	0	0	0	0	0	0	0	0	0	0	0	0	0	0	0.046147	0	0	0	0	0
959289	4219820	149052713	ZINC FINGER PROTEIN 692	NUCLEUS	1	0	0	0	0	0	0	0	0	0	0	0	0	0	0	0	0	0	0	0	0	0	0.03811	0	0	0	0	0	0	0	0	0	0	0	0	0	0	0	0	0	0	0	0	0
957051	187564	149034171	2-HYDROXYPHYTANOYL-COA LYASE	PEROXISOME	1	2	8	0	1	1	1	0	0	0	0	0	0	0	0	1	0	1	2	0	0	0	0.03811	0.036738	0.13385	0	0.017015	0.02021	0.018488	0	0	0	0	0	0	0	0	0.023838	0	0.011684	0.024558	0	0	0
957258	3197817	109484087	3-KETOACYL-COA THIOLASE B	PEROXISOME	0	2	3	0	1	0	0	0	0	0	0	0	0	2	0	3	0	0	4	0	0	1	0	0.036738	0.050192	0	0.017015	0	0	0	0	0	0	0	0	0.05475	0	0.071514	0	0	0.049116	0	0	0.0071896
957188	19282	1915948	ACYL-COA HYDROLASE	PEROXISOME	0	0	0	0	0	0	0	0	0	0	0	0	0	0	0	0	0	10	4	0	0	0	0	0	0	0	0	0	0	0	0	0	0	0	0	0	0	0	0	0.11684	0.049116	0	0	0
956286;956289	51604;146646	115565;20663870	ACYL-COENZYME A OXIDASE 1 PEROXISOMAL	PEROXISOME	16	18.6429	25	3	5	2	1	0	0	0	0	0	0	0	2	3	0	0	0	0	0	1	0.60976	0.34245	0.41827	0.086555	0.085077	0.04042	0.018488	0	0	0	0	0	0	0	0.07731	0.071514	0	0	0	0	0	0.0071896
956307;956342	4341074;3086	149040077;1684747	ACYL-COENZYME A OXIDASE 2 PEROXISOMAL	PEROXISOME	15	28	24	3	10	3	1	1	3	0	0	0	0	0	0	7	0	0	0	0	0	0	0.57165	0.51433	0.40154	0.086555	0.17015	0.060631	0.018488	0.016111	0.044951	0	0	0	0	0	0	0.16687	0	0	0	0	0	0
956606	42129	1483582	ACYL-COENZYME A OXIDASE 3 PEROXISOMAL	PEROXISOME	4	9	8	1	2	1	0	0	1	1	0	0	0	0	1	2	0	0	0	0	0	0	0.15244	0.16532	0.13385	0.028852	0.034031	0.02021	0	0	0.014984	0.045558	0	0	0	0	0.038655	0.047676	0	0	0	0	0	0
956387	75063	130359	ATP-BINDING CASSETTE SUBFAMILY D MEMBER 3	PEROXISOME	4	3	17	2	9	9	0	0	1	0	0	0	0	1	0	1	0	0	0	0	0	1	0.15244	0.055107	0.28442	0.057703	0.15314	0.18189	0	0	0.014984	0	0	0	0	0.027375	0	0.023838	0	0	0	0	0	0.0071896
956348	1908745	148747510	BILE ACID-COA:AMINO ACID N-ACYLTRANSFERASE	PEROXISOME	12	12	20	2	1	10	0	1	2	0	0	0	1	1	1	6	0	0	0	0	0	0	0.45732	0.22043	0.33462	0.057703	0.017015	0.2021	0	0.016111	0.029967	0	0	0	0.053107	0.027375	0.038655	0.14303	0	0	0	0	0	0
956323	3681	115707	CATALASE	PEROXISOME	20	26	37	6	7	3	4	2	1	2	0	0	5	16	7	17	0	0	0	0	0	1	0.7622	0.47759	0.61904	0.17311	0.11911	0.060631	0.073951	0.032222	0.014984	0.091116	0	0	0.26553	0.438	0.27058	0.40524	0	0	0	0	0	0.0071896
957008	68714	13242075	CHLORIDE ION PUMP-ASSOCIATED 55 KDA PROTEIN	PEROXISOME	2	0	0	2	1	3	0	0	0	0	0	0	0	0	1	1	0	0	0	0	0	12	0.07622	0	0	0.057703	0.017015	0.060631	0	0	0	0	0	0	0	0	0.038655	0.023838	0	0	0	0	0	0.086275
957760	97679	149054869	CYTOGLOBIN	PEROXISOME	0	0	0	0	0	0	0	0	0	0	0	0	0	0	0	0	0	0	0	0	4	6	0	0	0	0	0	0	0	0	0	0	0	0	0	0	0	0	0	0	0	0	0.03994	0.043138
958621	60497	16758434	D-AMINO ACID OXIDASE	PEROXISOME	0	0	0	0	0	0	0	0	0	0	0	0	0	1	0	0	0	0	0	0	0	0	0	0	0	0	0	0	0	0	0	0	0	0	0	0.027375	0	0	0	0	0	0	0	0
958764	242858	129593955	DEHYDROGENASE/REDUCTASE (SDR FAMILY) MEMBER 7B	PEROXISOME	0	0	0	0	0	0	1	0	0	0	0	0	0	0	0	0	0	0	0	0	0	0	0	0	0	0	0	0	0.018488	0	0	0	0	0	0	0	0	0	0	0	0	0	0	0
958578	4231970	149035088	DEHYDROGENASE/REDUCTASE (SDR FAMILY) X CHROMOSOME	PEROXISOME	0	0	1	0	1	0	0	0	0	0	0	0	0	0	0	0	0	0	0	0	0	1	0	0	0.016731	0	0.017015	0	0	0	0	0	0	0	0	0	0	0	0	0	0	0	0	0.0071896
957159	131621	17298121	DEHYDROGENASE/REDUCTASE SDR FAMILY MEMBER 4	PEROXISOME	0	0	1	1	2.3333	3	0	0	0	0	0	0	0	1	1	3.3333	0	0	0	0	0	0	0	0	0.016731	0.028852	0.039703	0.060631	0	0	0	0	0	0	0	0.027375	0.038655	0.07946	0	0	0	0	0	0
957467	4336056	149043212	GLYCERONEPHOSPHATE O-ACYLTRANSFERASE	PEROXISOME	0	0	0	0	0	0	0	0	0	0	0	0	0	0	0	0	1	5	9	0	0	2	0	0	0	0	0	0	0	0	0	0	0	0	0	0	0	0	0.046147	0.058418	0.11051	0	0	0.014379
958482	37438	16758306	ISOPENTENYL-DIPHOSPHATE DELTA-ISOMERASE 1	PEROXISOME	0	0	0	0	0	0	0	0	0	0	0	0	0	0	0	0	0	0	0	0	1	1	0	0	0	0	0	0	0	0	0	0	0	0	0	0	0	0	0	0	0	0	0.009985	0.0071896
958717	251837	149043538	LACTOYLGLUTATHIONE LYASE	PEROXISOME	0	0	0	0	0	0	0	0	0	0	0	0	0	0	0	0	0	0	0	0	0	2	0	0	0	0	0	0	0	0	0	0	0	0	0	0	0	0	0	0	0	0	0	0.014379
957234	135773	60593513	LONG CHAIN ALPHA-HYDROXY ACID OXIDASE	PEROXISOME	1	4	2	1	0	1	0	0	0	0	0	0	0	2	0	2	0	0	0	0	0	0	0.03811	0.073475	0.033462	0.028852	0	0.02021	0	0	0	0	0	0	0	0.05475	0	0.047676	0	0	0	0	0	0
956163	149061	119120	PEROXISOMAL BIFUNCTIONAL ENZYME	PEROXISOME	38	34	50	17	23	26	1	1	1	0	0	0	0	1	7	28	0	0	0	0	0	0	1.4482	0.62454	0.83654	0.49048	0.39136	0.52546	0.018488	0.016111	0.014984	0	0	0	0	0.027375	0.27058	0.66746	0	0	0	0	0	0
958330	285718	109467232	PEROXISOMAL BIOGENESIS FACTOR 11B	PEROXISOME	0	0	0	0	0	0	0	0	0	0	0	0	0	0	0	0	0	1	1	0	0	0	0	0	0	0	0	0	0	0	0	0	0	0	0	0	0	0	0	0.011684	0.012279	0	0	0
958269	4262079	149024649	PEROXISOMAL BIOGENESIS FACTOR 14	PEROXISOME	0	0	0	0	1	0	0	0	0	0	0	0	0	0	0	0	0	2	2	0	0	0	0	0	0	0	0.017015	0	0	0	0	0	0	0	0	0	0	0	0	0.023367	0.024558	0	0	0
957287	220441	149045209	PEROXISOMAL DELTA3 DELTA2-ENOYL-COENZYME A ISOMERASE	PEROXISOME	2	3	4.5714	0	1	0	0	0	0	0	0	0	0	1	0	2	0	0	1	0	0	0	0.07622	0.055107	0.076484	0	0.017015	0	0	0	0	0	0	0	0	0.027375	0	0.047676	0	0	0.012279	0	0	0
959476	318784	38197576	PEROXISOMAL MEMBRANE PROTEIN 11A	PEROXISOME	0	0	0	0	0	0	0	0	0	0	0	0	0	0	0	0	0	0	0	0	0	1	0	0	0	0	0	0	0	0	0	0	0	0	0	0	0	0	0	0	0	0	0	0.0071896
957562	11779	13928796	PEROXISOMAL MEMBRANE PROTEIN 2	PEROXISOME	0	2	1	1	3	1	1	1	2	0	0	0	0	0	0	1	0	0	0	0	0	0	0	0.036738	0.016731	0.028852	0.051046	0.02021	0.018488	0.016111	0.029967	0	0	0	0	0	0	0.023838	0	0	0	0	0	0
958659	4276974	149065854	PEROXISOMAL MEMBRANE PROTEIN PMP34	PEROXISOME	0	0	0	0	0	0	0	0	0	0	0	0	0	0	0	0	0	0	1	0	0	1	0	0	0	0	0	0	0	0	0	0	0	0	0	0	0	0	0	0	0.012279	0	0	0.0071896
956183;956375	108354;169718	162287198;28373303	PEROXISOMAL MULTIFUNCTIONAL ENZYME TYPE 2	PEROXISOME	36.6415	49	72	8	9	14	0	0	1	1	0	0	1	6	1	7	2	10	18	0	10	32	1.3964	0.90007	1.2046	0.23081	0.15314	0.28294	0	0	0.014984	0.045558	0	0	0.053107	0.16425	0.038655	0.16687	0.092293	0.11684	0.22102	0	0.09985	0.23007
958673	97687	18252502	PEROXISOMAL THIOESTERASE 1	PEROXISOME	0	0	0	0	0	0	0	0	0	0	0	0	0	0	0	0	0	1	2	0	0	0	0	0	0	0	0	0	0	0	0	0	0	0	0	0	0	0	0	0.011684	0.024558	0	0	0
957743	140629	1127034	PEROXISOME ASSEMBLY FACTOR-2	PEROXISOME	0	0	0	0	0	1	0	0	0	0	0	0	0	0	0	0	0	0	0	0	0	0	0	0	0	0	0	0.02021	0	0	0	0	0	0	0	0	0	0	0	0	0	0	0	0
956819	55437	12643482	PHYTANOYL-COA DIOXYGENASE PEROXISOMAL	PEROXISOME	3	2	5	0	2	0	0	0	0	0	0	0	0	1	3	4	0	0	0	0	1	3	0.11433	0.036738	0.083654	0	0.034031	0	0	0	0	0	0	0	0	0.027375	0.11596	0.095352	0	0	0	0	0.009985	0.021569
958470	265592	34932038	PRENYLCYSTEINE OXIDASE 1 LIKE (CHLORIDE ION PUMP-ASSOCIATED 55 KDA PROTEIN)	PEROXISOME	0	0	0	0	0	0	0	0	0	0	0	0	0	0	0	0	0	0	1	0	0	3	0	0	0	0	0	0	0	0	0	0	0	0	0	0	0	0	0	0	0.012279	0	0	0.021569
956594	60442	16758274	PRX IV	PEROXISOME	2.5333	7.5	9.4545	3.5	8.2727	6.1765	1	2.5	4.8	0	0	0	2	5.8333	1.3333	3.2	1	16	17.7273	0	2.1053	5.2273	0.096545	0.13777	0.15818	0.10098	0.14076	0.12483	0.018488	0.040277	0.071921	0	0	0	0.10621	0.15969	0.05154	0.076281	0.046147	0.18694	0.21767	0	0.021021	0.037582
957020	176638	149052174	PUTATIVE PEROXISOMAL 2,4-DIENOYL-COA REDUCTASE	PEROXISOME	0	0	8	0	0	1	0	0	0	0	0	0	0	0	0	3	0	0	0	0	0	0	0	0	0.13385	0	0	0.02021	0	0	0	0	0	0	0	0	0	0.071514	0	0	0	0	0	0
956636	34787	149015967	PUTATIVE SHORT-CHAIN DEHYDROGENASE/REDUCTASE	PEROXISOME	8	16	15	1	7	7	0	0	0	1	0	0	1	6	6	8	0	0	0	1	4	10	0.30488	0.2939	0.25096	0.028852	0.11911	0.14147	0	0	0	0.045558	0	0	0.053107	0.16425	0.23193	0.1907	0	0	0	0.066756	0.03994	0.071896
956776	270415	149023391	SHORT-CHAIN ALPHA-HYDROXY ACID OXIDASE	PEROXISOME	8	11	12	0	0	0	0	0	0	0	0	0	0	1	0	3	0	0	0	0	0	0	0.30488	0.20206	0.20077	0	0	0	0	0	0	0	0	0	0	0.027375	0	0.071514	0	0	0	0	0	0
957368	208921	56789464	SIMILAR TO PECI PROTEIN	PEROXISOME	0	2	3.4286	1	0	0	0	0	0	0	0	0	0	0	0	0	0	0	0	0	0	0	0	0.036738	0.057363	0.028852	0	0	0	0	0	0	0	0	0	0	0	0	0	0	0	0	0	0
956244	292730	147648011	SIMILAR TO PEROXISOMAL LON PROTEASE	PEROXISOME	2	2	4	1	0	1	0	0	0	0	0	0	0	2	0	2	0	0	0	0	0	0	0.07622	0.036738	0.066923	0.028852	0	0.02021	0	0	0	0	0	0	0	0.05475	0	0.047676	0	0	0	0	0	0
956308	31609	137108	URATE OXIDASE	PEROXISOME	22	33	54	0	1	0	1	0	0	0	0	0	38	52	31	41	0	0	0	0	0	0	0.83841	0.60617	0.90346	0	0.017015	0	0.018488	0	0	0	0	0	2.0181	1.4235	1.1983	0.97735	0	0	0	0	0	0
956225;956243	78154;804916	13929034;51858584	VERY LONG-CHAIN ACYL-COA SYNTHETASE (VLACS)	PEROXISOME	22	37	48	33	71	43	20	14	28	1	1	3	0	5	2	6	0	0	0	0	0	0	0.83841	0.67965	0.80308	0.95211	1.2081	0.86904	0.36975	0.22555	0.41954	0.045558	0.033201	0.10768	0	0.13687	0.07731	0.14303	0	0	0	0	0	0
956528	227010	149050678	XANTHINE DEHYDROGENASE	PEROXISOME	0	0	0	0	0	1	0	0	0	0	0	0	0	0	0	0	0	0	0	0	14.875	15	0	0	0	0	0	0.02021	0	0	0	0	0	0	0	0	0	0	0	0	0	0	0.14853	0.10784
956867	47210	895884	4F2 CELL-SURFACE ANTIGEN HEAVY CHAIN	PLASMA MB	0	0	0	0	0	0	0	0	0	0	0	0	0	0	0	0	0	8	2	0	27	29	0	0	0	0	0	0	0	0	0	0	0	0	0	0	0	0	0	0.093469	0.024558	0	0.2696	0.2085
956497	11455	112826	5'-NUCLEOTIDASE	PLASMA MB	0	0	0	0	1	1	8	4	8	0	0	1	0	2	0	2	0	0	0	1	12	12	0	0	0	0	0.017015	0.02021	0.1479	0.064443	0.11987	0	0	0.035894	0	0.05475	0	0.047676	0	0	0	0.066756	0.11982	0.086275
957499	42696	1617209	ADAM1	PLASMA MB	0	0	0	0	0	0	0	0	0	0	0	0	0	0	0	0	0	5	5	0	10	2	0	0	0	0	0	0	0	0	0	0	0	0	0	0	0	0	0	0.058418	0.061395	0	0.09985	0.014379
958442	3868860	109483682	ADAM10	PLASMA MB	0	0	0	0	0	0	0	0	0	0	0	0	0	0	0	0	0	0	0	0	0	2	0	0	0	0	0	0	0	0	0	0	0	0	0	0	0	0	0	0	0	0	0	0.014379
957575	4348306	149063413	ADAM1B	PLASMA MB	0	0	0	0	0	0	0	0	0	0	0	0	0	0	0	0	0	0	0	0	4	1	0	0	0	0	0	0	0	0	0	0	0	0	0	0	0	0	0	0	0	0	0.03994	0.0071896
956772	4344177	149030319	ADAM2	PLASMA MB	0	0	0	0	0	0	0	0	0	0	0	0	0	0	0	0	1	9	8	0	10	2	0	0	0	0	0	0	0	0	0	0	0	0	0	0	0	0	0.046147	0.10515	0.098232	0	0.09985	0.014379
959197	295666	109504237	ADAM24	PLASMA MB	0	0	0	0	0	0	0	0	0	0	0	0	0	0	0	0	0	0	0	0	1	0	0	0	0	0	0	0	0	0	0	0	0	0	0	0	0	0	0	0	0	0	0.009985	0
956693	86744	1542939	ADAM3	PLASMA MB	0	0	0	0	0	0	0	0	0	0	0	0	0	0	0	0	2	13	15	0	1	0	0	0	0	0	0	0	0	0	0	0	0	0	0	0	0	0	0.092293	0.15189	0.18418	0	0.009985	0
957406	3881035	109503522	ADAM32	PLASMA MB	0	0	0	0	0	0	0	0	0	0	0	0	0	0	0	0	1	3	3	0	3	4	0	0	0	0	0	0	0	0	0	0	0	0	0	0	0	0	0.046147	0.035051	0.036837	0	0.029955	0.028758
958314	3394695	149025053	ADAM4	PLASMA MB	0	0	0	0	0	0	0	0	0	0	0	0	0	0	0	0	0	0	0	0	6	1	0	0	0	0	0	0	0	0	0	0	0	0	0	0	0	0	0	0	0	0	0.05991	0.0071896
957053	2652553	60551396	ADAM5	PLASMA MB	0	0	0	0	0	0	0	0	0	0	0	0	0	0	0	0	1	12	9	0	1	0	0	0	0	0	0	0	0	0	0	0	0	0	0	0	0	0	0.046147	0.1402	0.11051	0	0.009985	0
957625	82682	1657402	ADAM6	PLASMA MB	0	0	0	0	0	0	0	0	0	0	0	0	0	0	0	0	0	0	1	1	7	3	0	0	0	0	0	0	0	0	0	0	0	0	0	0	0	0	0	0	0.012279	0.066756	0.069895	0.021569
956248	41178	20137190	ADAM7	PLASMA MB	0	0	0	0	0	0	0	0	0	0	0	0	0	0	0	0	0	0	0	3	57	99	0	0	0	0	0	0	0	0	0	0	0	0	0	0	0	0	0	0	0	0.20027	0.56915	0.71177
958454	2710468	61742907	ADAM9	PLASMA MB	0	0	0	0	0	0	0	0	0	0	0	0	0	0	0	0	0	0	0	0	1	3	0	0	0	0	0	0	0	0	0	0	0	0	0	0	0	0	0	0	0	0	0.009985	0.021569
957830	4256278	149025579	ADENOSINE A3 RECEPTOR	PLASMA MB	0	0	0	0	0	0	0	0	0	0	0	0	0	0	0	0	2	0	7	0	0	0	0	0	0	0	0	0	0	0	0	0	0	0	0	0	0	0	0.092293	0	0.085953	0	0	0
956355	4309801	149031125	ADIPOCYTE PLASMA MEMBRANE-ASSOCIATED PROTEIN (PROTEIN DD16)	PLASMA MB	7	16	16	8	16	5	5	16	12	0	0	1	0	5	0	1	0	0	1	1	0	9	0.26677	0.2939	0.26769	0.23081	0.27225	0.10105	0.092439	0.25777	0.1798	0	0	0.035894	0	0.13687	0	0.023838	0	0	0.012279	0.066756	0	0.064706
958291	1900657	55250432	ADIPOPHILIN	PLASMA MB	0	0	0	0	0	0	0	0	0	0	0	0	0	0	0	2	0	0	0	0	0	0	0	0	0	0	0	0	0	0	0	0	0	0	0	0	0	0.047676	0	0	0	0	0	0
959065	4305678	149027942	ADVANCED GLYCOSYLATION END PRODUCT-SPECIFIC RECEPTOR	PLASMA MB	0	0	0	0	0	0	1	2	3	0	0	0	0	1	1	0	3	0	3	0	0	2	0	0	0	0	0	0	0.018488	0.032222	0.044951	0	0	0	0	0.027375	0.038655	0	0.13844	0	0.036837	0	0	0.014379
958093	84160	206123	ALKALINE PHOSPHATASE TISSUE-NONSPECIFIC	PLASMA MB	0	0	0	0	0	0	0	0	0	0	0	0	0	0	0	0	0	0	0	0	7	6	0	0	0	0	0	0	0	0	0	0	0	0	0	0	0	0	0	0	0	0	0.069895	0.043138
956484	11241	113750	AMINOPEPTIDASE N	PLASMA MB	0	0	0	1	3	2	0	0	1	0	0	0	1	5	0	5	0	0	0	0	9	3	0	0	0	0.028852	0.051046	0.04042	0	0	0.014984	0	0	0	0.053107	0.13687	0	0.11919	0	0	0	0	0.089865	0.021569
958139	219818	33413530	AMMONIUM TRANSPORTER RH TYPE C	PLASMA MB	0	0	0	0	0	0	0	0	0	0	0	0	0	0	0	0	0	0	0	0	53	37	0	0	0	0	0	0	0	0	0	0	0	0	0	0	0	0	0	0	0	0	0.52921	0.26601
960087	134803	468563	AMYLOID-LIKE PROTEIN 2	PLASMA MB	0	0	0	0	0	0	0	0	0	0	0	0	0	0	0	0	1	0	0	0	0	0	0	0	0	0	0	0	0	0	0	0	0	0	0	0	0	0	0.046147	0	0	0	0	0
956167	21467	11493663	ANGIOTENSIN-CONVERTING ENZYME SOMATIC ISOFORM	PLASMA MB	0	0	0	0	0	0	0	0	0	0	0	0	0	0	0	0	18	38	45.625	21	202	196	0	0	0	0	0	0	0	0	0	0	0	0	0	0	0	0	0.83064	0.44398	0.56023	1.4019	2.017	1.4092
957871	210561	149045653	AQUAPORIN 7	PLASMA MB	0	0	0	0	0	0	0	0	0	0	0	0	0	0	0	0	3	7	5	6	86	148	0	0	0	0	0	0	0	0	0	0	0	0	0	0	0	0	0.13844	0.081785	0.061395	0.40053	0.85871	1.0641
957118	3139103	71051259	ARSENITE-TRANSLOCATING ATPASE	PLASMA MB	0	0	0	0	0	0	0	0	0	0	0	0	0	0	0	0	1	6	9	0	0	1	0	0	0	0	0	0	0	0	0	0	0	0	0	0	0	0	0.046147	0.070102	0.11051	0	0	0.0071896
956983	120624	126133	ASIALOGLYCOPROTEIN RECEPTOR 1	PLASMA MB	0	0	0	4	2	0	17	16	36	1	8	6	4	4	1	2	0	0	0	0	0	0	0	0	0	0.11541	0.034031	0	0.31429	0.25777	0.53941	0.045558	0.2656	0.21536	0.21243	0.1095	0.038655	0.047676	0	0	0	0	0	0
959219	4259589	149053161	ASIALOGLYCOPROTEIN RECEPTOR 2	PLASMA MB	0	0	0	0	0	0	0	0	0	0	0	1	0	0	1	0	0	0	0	0	0	0	0	0	0	0	0	0	0	0	0	0	0	0.035894	0	0	0.038655	0	0	0	0	0	0	0
958788	4356736	149057613	ATPASE CLASS VI TYPE 11A	PLASMA MB	0	0	0	0	0	0	0	0	0	0	0	0	0	0	0	0	0	0	0	0	0	2	0	0	0	0	0	0	0	0	0	0	0	0	0	0	0	0	0	0	0	0	0	0.014379
957768	4324770	149031155	ATPASE CLASS VI TYPE 11C	PLASMA MB	0	0	0	1	1	3	0	0	0	0	0	0	0	0	0	0	0	0	0	0	0	0	0	0	0	0.028852	0.017015	0.060631	0	0	0	0	0	0	0	0	0	0	0	0	0	0	0	0
957052	4354285	149056618	ATPASE NA+/K+ TRANSPORTING ALPHA 3 POLYPEPTIDE	PLASMA MB	0	0	0	0	0	0	0	0	0	0	0	0	0	0	0	0	0	0	0	0	0	1.3079	0	0	0	0	0	0	0	0	0	0	0	0	0	0	0	0	0	0	0	0	0	0.0094029
956338	2764418	62909979	ATP-BINDING CASSETTE SUBFAMILY A (ABC1) MEMBER 17	PLASMA MB	0	0	0	0	0	0	0	0	0	0	0	0	0	0	0	0	0	0	0	1	59	40	0	0	0	0	0	0	0	0	0	0	0	0	0	0	0	0	0	0	0	0.066756	0.58912	0.28758
957843	3879347	109492142	ATP-BINDING CASSETTE SUBFAMILY A (ABC1) MEMBER 6	PLASMA MB	0	0	0	0	2	2	0	0	3	0	0	0	0	0	0	0	0	0	0	0	0	0	0	0	0	0	0.034031	0.04042	0	0	0.044951	0	0	0	0	0	0	0	0	0	0	0	0	0
958486	3879349	109492138	ATP-BINDING CASSETTE SUBFAMILY A (ABC1) MEMBER 8A	PLASMA MB	0	0	0	0	2	0	0	0	0	0	0	0	0	0	0	0	0	0	0	0	0	0	0	0	0	0	0.034031	0	0	0	0	0	0	0	0	0	0	0	0	0	0	0	0	0
957598	4359139	149022158	ATP-BINDING CASSETTE SUBFAMILY B MEMBER 11 (BILE SALT EXPORT PUMP)	PLASMA MB	0	0	0	0	0	5	0	0	3	0	0	1	0	0	1	8	0	0	0	0	0	0	0	0	0	0	0	0.10105	0	0	0.044951	0	0	0.035894	0	0	0.038655	0.1907	0	0	0	0	0	0
957627	4360982	149040225	ATP-BINDING CASSETTE SUBFAMILY C MEMBER 2 (CANALICULAR MULTISPECIFIC ORGANIC ANION TRANSPORTER 1)	PLASMA MB	0	0	0	0	0	0	0	0	1	0	0	0	0	0	0	5	0	0	0	0	0	0	0	0	0	0	0	0	0	0	0.014984	0	0	0	0	0	0	0.11919	0	0	0	0	0	0
957390	3880106	109499436	ATP-BINDING CASSETTE SUBFAMILY G MEMBER 3	PLASMA MB	0	0	4	3	0	1	0	0	0	0	0	0	0	0	0	0	0	0	0	0	0	0	0	0	0.066923	0.086555	0	0.02021	0	0	0	0	0	0	0	0	0	0	0	0	0	0	0	0
957413	4258606	149034668	BASIGIN	PLASMA MB	0	0	0	4	5	1	0	0	0	0	0	0	0	2	0	2	0	0	5	1	22	33	0	0	0	0.11541	0.085077	0.02021	0	0	0	0	0	0	0	0.05475	0	0.047676	0	0	0.061395	0.066756	0.21967	0.23726
957480	78339	149045689	BRAIN SIGMA RECEPTOR	PLASMA MB	0	4	4	0	2	1	0	0	1	0	0	0	0	0	0	0	0	0	0	0	0	0	0	0.073475	0.066923	0	0.034031	0.02021	0	0	0.014984	0	0	0	0	0	0	0	0	0	0	0	0	0
957147	263890	149038298	CADHERIN 13	PLASMA MB	0	0	0	0	0	0	0	0	0	0	0	0	0	0	0	0	0	0	0	0	17	10	0	0	0	0	0	0	0	0	0	0	0	0	0	0	0	0	0	0	0	0	0.16975	0.071896
956902	12060	12230208	CALCIUM AND INTEGRIN-BINDING PROTEIN 1	PLASMA MB	0	0	0	0	0	0	0	0	0	0	0	0	0	0	0	0	0	0	0	1	15	17	0	0	0	0	0	0	0	0	0	0	0	0	0	0	0	0	0	0	0	0.066756	0.14978	0.12222
956710	4351395	149044337	CALCIUM/CALMODULIN-DEPENDENT SERINE PROTEIN KINASE (MAGUK FAMILY)	PLASMA MB	0	0	0	0	3	0	0	0	0	0	0	0	0	0	0	0	0	0	0	0	0	0	0	0	0	0	0.051046	0	0	0	0	0	0	0	0	0	0	0	0	0	0	0	0	0
956645	4354117	149025443	CALMIN	PLASMA MB	0	0	0	0	0	0	0	0	0	0	0	0	0	0	0	0	0	17	10	0	2	10	0	0	0	0	0	0	0	0	0	0	0	0	0	0	0	0	0	0.19862	0.12279	0	0.01997	0.071896
959266	785154	149056641	CARCINOEMBRYONIC ANTIGEN-RELATED CELL ADHESION MOLECULE 6	PLASMA MB	0	0	0	0	0	0	0	0	0	0	0	0	0	0	0	0	0	1	0	0	0	0	0	0	0	0	0	0	0	0	0	0	0	0	0	0	0	0	0	0.011684	0	0	0	0
958394	17219	19526761	CAVEOLIN 1 ALPHA ISOFORM	PLASMA MB	0	0	0	0	0	0	0	0	0	0	0	0	0	0	0	0	0	0	0	0	1	2	0	0	0	0	0	0	0	0	0	0	0	0	0	0	0	0	0	0	0	0	0.009985	0.014379
959574	244380	149059236	CD180 ANTIGEN	PLASMA MB	0	0	0	0	0	0	0	0	0	0	0	0	0	0	0	0	0	0	0	0	1	0	0	0	0	0	0	0	0	0	0	0	0	0	0	0	0	0	0	0	0	0	0.009985	0
959350	4258619	149047766	CD302 ANTIGEN	PLASMA MB	0	0	0	0	1	0	0	0	1	0	0	0	0	1	0	0	0	0	0	0	0	0	0	0	0	0	0.017015	0	0	0	0.014984	0	0	0	0	0.027375	0	0	0	0	0	0	0	0
958162	4242637	149061760	CD81 ANTIGEN	PLASMA MB	0	0	0	0	1	0	3	2	3	0	1	0	0	0	0	0	0	0	0	0	20	15	0	0	0	0	0.017015	0	0.055463	0.032222	0.044951	0	0.033201	0	0	0	0	0	0	0	0	0	0.1997	0.10784
959217	4253675	149022697	CD82 ANTIGEN	PLASMA MB	0	0	0	0	0	0	0	0	0	0	0	0	0	0	0	0	0	0	0	0	2	4	0	0	0	0	0	0	0	0	0	0	0	0	0	0	0	0	0	0	0	0	0.01997	0.028758
958346	4240630	149049391	CD9 ANTIGEN	PLASMA MB	0	0	0	0	0	0	0	0	0	0	0	0	0	0	0	0	0	0	0	0	3	2	0	0	0	0	0	0	0	0	0	0	0	0	0	0	0	0	0	0	0	0	0.029955	0.014379
958472	3134796	32965004	CD99	PLASMA MB	0	0	0	0	0	0	0	0	0	0	0	0	0	0	0	0	0	0	0	0	3	2	0	0	0	0	0	0	0	0	0	0	0	0	0	0	0	0	0	0	0	0	0.029955	0.014379
958706	4276962	149040785	CELL ADHESION MOLECULE 3	PLASMA MB	0	0	0	0	0	0	0	0	0	0	0	0	0	0	0	0	0	0	0	0	0	2	0	0	0	0	0	0	0	0	0	0	0	0	0	0	0	0	0	0	0	0	0	0.014379
956869	336812	37703077	CHLORIDE CHANNEL ACCESSORY 4	PLASMA MB	0	0	0	0	0	0	0	0	0	0	0	0	0	0	0	0	0	0	0	1	11	13	0	0	0	0	0	0	0	0	0	0	0	0	0	0	0	0	0	0	0	0.066756	0.10984	0.093465
957894	274306	28372359	CHLORIDE INTRACELLULAR CHANNEL 6	PLASMA MB	0	0	0	0	0	0	0	0	0	0	0	0	0	0	0	0	0	0	0	0	0	1	0	0	0	0	0	0	0	0	0	0	0	0	0	0	0	0	0	0	0	0	0	0.0071896
958718	28385	122248	CLASS II HISTOCOMPATIBILITY ANTIGEN RT1-D BETA-I CHAIN	PLASMA MB	0	0	0	0	0	0	0	0	0	0	0	0	0	0	0	0	0	0	0	0	1	0	0	0	0	0	0	0	0	0	0	0	0	0	0	0	0	0	0	0	0	0	0.009985	0
959048	228102	149057958	CLAUDIN 23	PLASMA MB	0	0	0	0	0	0	0	0	0	0	0	0	0	0	0	0	0	0	0	0	0	1	0	0	0	0	0	0	0	0	0	0	0	0	0	0	0	0	0	0	0	0	0	0.0071896
958850	33971	149063080	CLAUDIN 3	PLASMA MB	0	0	0	1	1	0	0	0	0	0	0	0	0	0	0	1	0	0	0	0	0	1	0	0	0	0.028852	0.017015	0	0	0	0	0	0	0	0	0	0	0.023838	0	0	0	0	0	0.0071896
958703	102863	4138435	CLAUDIN 7	PLASMA MB	0	0	0	0	0	0	0	0	0	0	0	0	0	0	0	0	0	0	0	1	1	1	0	0	0	0	0	0	0	0	0	0	0	0	0	0	0	0	0	0	0	0.066756	0.009985	0.0071896
960007	78495	6464042	COMPLEMENT REGULATORY PROTEIN CRRY	PLASMA MB	0	0	0	0	1	1	0	0	0	0	0	0	0	0	0	0	0	0	0	0	1	0	0	0	0	0	0.017015	0.02021	0	0	0	0	0	0	0	0	0	0	0	0	0	0	0.009985	0
958868	4250327	149049299	C-TYPE LECTIN DOMAIN FAMILY 2 MEMBER D11	PLASMA MB	0	0	0	0	0	0	0	0	0	0	0	0	0	1	0	0	0	0	0	0	0	1	0	0	0	0	0	0	0	0	0	0	0	0	0	0.027375	0	0	0	0	0	0	0	0.0071896
957243	3941881	149054231	CYCLIC NUCLEOTIDE PHOSPHODIESTERASE 1	PLASMA MB	0	0	0	0	0	0	0	0	0	0	0	0	0	0	0	0	0	0	0	0	5	6	0	0	0	0	0	0	0	0	0	0	0	0	0	0	0	0	0	0	0	0	0.049925	0.043138
958815	116798	149036118	DAMP-1 PROTEIN	PLASMA MB	0	0	0	0	0	0	3	6	5	0	0	2	0	0	1	0	0	0	0	0	0	0	0	0	0	0	0	0	0.055463	0.096665	0.074918	0	0	0.071788	0	0	0.038655	0	0	0	0	0	0	0
956534	290802	149038069	DIPEPTIDASE 3	PLASMA MB	0	0	0	0	0	0	0	0	0	0	0	0	0	0	0	0	3	6	14	7	58	101	0	0	0	0	0	0	0	0	0	0	0	0	0	0	0	0	0.13844	0.070102	0.17191	0.46729	0.57913	0.72615
957057	4335706	149049864	ECTONUCLEOSIDE TRIPHOSPHATE DIPHOSPHOHYDROLASE 4	PLASMA MB	0	0	0	0	0	0	0	0	2	0	0	1	0	0	0	0	8	5	11	0	0	0	0	0	0	0	0	0	0	0	0.029967	0	0	0.035894	0	0	0	0	0.36917	0.058418	0.13507	0	0	0
956468	318787	38303951	ECTONUCLEOSIDE TRIPHOSPHATE DIPHOSPHOHYDROLASE 5	PLASMA MB	2	6	8	4	6	4	3	6	4	0	0	0	3	4	0	0	0	0	0	0	0	0	0.07622	0.11021	0.13385	0.11541	0.10209	0.080841	0.055463	0.096665	0.059934	0	0	0	0.15932	0.1095	0	0	0	0	0	0	0	0
959094	4261255	149031119	ECTONUCLEOSIDE TRIPHOSPHATE DIPHOSPHOHYDROLASE 6	PLASMA MB	0	0	0	0	0	0	0	0	0	0	0	0	0	0	0	0	2	0	0	0	0	0	0	0	0	0	0	0	0	0	0	0	0	0	0	0	0	0	0.092293	0	0	0	0	0
956680	60453	14582808	ECTONUCLEOTIDE PYROPHOSPHATASE/PHOSPHODIESTERASE 1	PLASMA MB	0	0	0	3	4	6	0	0	0	0	0	0	0	1	0	0	0	0	0	0	1	8	0	0	0	0.086555	0.068062	0.12126	0	0	0	0	0	0	0	0.027375	0	0	0	0	0	0	0.009985	0.057517
956540	85379	806379	ECTONUCLEOTIDE PYROPHOSPHATASE/PHOSPHODIESTERASE 3	PLASMA MB	0	0	0	0	1	0	3	1	1	0	0	0	0	3	0	0	0	0	0	1	30	25	0	0	0	0	0.017015	0	0.055463	0.016111	0.014984	0	0	0	0	0.082124	0	0	0	0	0	0.066756	0.29955	0.17974
957190	191254	108862048	ECTONUCLEOTIDE PYROPHOSPHATASE/PHOSPHODIESTERASE 5	PLASMA MB	0	0	0	0	0	0	0	0	0	0	0	0	0	0	0	0	0	0	0	0	2	9	0	0	0	0	0	0	0	0	0	0	0	0	0	0	0	0	0	0	0	0	0.01997	0.064706
959956	129647	11225481	EGF LATROPHILIN AND SEVEN TRANSMEMBRANE DOMAIN CONTAINING PROTEIN 1	PLASMA MB	0	0	0	0	0	0	0	1	0	0	0	0	0	0	0	0	0	0	0	0	0	0	0	0	0	0	0	0	0	0.016111	0	0	0	0	0	0	0	0	0	0	0	0	0	0
957501	60529	149059393	EMBIGIN	PLASMA MB	0	0	0	0	0	0	0	0	0	0	0	0	0	0	0	0	0	0	0	0	6	9	0	0	0	0	0	0	0	0	0	0	0	0	0	0	0	0	0	0	0	0	0.05991	0.064706
959674	792010	149039001	ENDOGLIN	PLASMA MB	0	0	0	0	1	0	0	0	0	0	0	0	0	0	0	0	0	0	0	0	0	0	0	0	0	0	0.017015	0	0	0	0	0	0	0	0	0	0	0	0	0	0	0	0	0
957153	85744	25742617	EPIDERMAL GROWTH FACTOR RECEPTOR	PLASMA MB	0	0	0	2	5	1	0	0	0	0	0	0	0	0	0	0	0	0	0	0	0	0	0	0	0	0.057703	0.085077	0.02021	0	0	0	0	0	0	0	0	0	0	0	0	0	0	0	0
959529	3855575	109465036	FC RECEPTOR-LIKE PROTEIN 5	PLASMA MB	0	0	1	0	0	0	0	0	0	0	0	0	0	0	0	0	0	0	0	0	0	0	0	0	0.016731	0	0	0	0	0	0	0	0	0	0	0	0	0	0	0	0	0	0	0
956816	101676	13124119	FLOTILLIN 2	PLASMA MB	0	0	0	0	0	0	0	0	1	0	0	0	0	0	0	0	0	0	0	0	0	3	0	0	0	0	0	0	0	0	0.014984	0	0	0	0	0	0	0	0	0	0	0	0	0.021569
957086	80019	19424178	FOLATE BINDING PROTEIN	PLASMA MB	0	0	0	0	0	0	0	0	0	0	0	0	0	0	0	0	0	0	0	0	33	40	0	0	0	0	0	0	0	0	0	0	0	0	0	0	0	0	0	0	0	0	0.32951	0.28758
958867	4205204	149056248	FXYD DOMAIN-CONTAINING ION TRANSPORT REGULATOR 1	PLASMA MB	0	0	0	1	1	2	1	0	1	0	0	0	2	2	0	2	0	0	0	0	4	2	0	0	0	0.028852	0.017015	0.04042	0.018488	0	0.014984	0	0	0	0.10621	0.05475	0	0.047676	0	0	0	0	0.03994	0.014379
958083	2731303	149039059	G PROTEIN-COUPLED RECEPTOR 107	PLASMA MB	0	0	0	0	0	0	0	0	4	0	0	0	0	1	1	0	0	0	0	0	0	0	0	0	0	0	0	0	0	0	0.059934	0	0	0	0	0.027375	0.038655	0	0	0	0	0	0	0
958763	338805	38541057	G PROTEIN-COUPLED RECEPTOR 108	PLASMA MB	0	0	0	0	0	0	0	0	0	0	0	0	0	0	0	0	1	0	0	0	0	1	0	0	0	0	0	0	0	0	0	0	0	0	0	0	0	0	0.046147	0	0	0	0	0.0071896
958277	290978	149050200	G PROTEIN-COUPLED RECEPTOR 180	PLASMA MB	0	0	0	0	0	0	0	1	1	0	0	0	0	0	0	0	0	0	0	0	0	0	0	0	0	0	0	0	0	0.016111	0.014984	0	0	0	0	0	0	0	0	0	0	0	0	0
958047	4299819	149030563	G PROTEIN-COUPLED RECEPTOR 89	PLASMA MB	0	0	0	0	0	0	0	0	2	0	0	0	0	0	0	0	0	0	0	0	0	0	0	0	0	0	0	0	0	0	0.029967	0	0	0	0	0	0	0	0	0	0	0	0	0
957964	86598	126177	GALECTIN 1 (LECTIN GALACTOSIDE-BINDING SOLUBLE 1)	PLASMA MB	0	0	0	0	0	0	0	0	0	0	0	0	0	0	0	0	0	0	0	0	3	4	0	0	0	0	0	0	0	0	0	0	0	0	0	0	0	0	0	0	0	0	0.029955	0.028758
957767	4231323	149033554	GALECTIN 3	PLASMA MB	0	0	0	0	0	0	0	0	0	0	0	0	0	0	0	0	0	2	0	3	7	13	0	0	0	0	0	0	0	0	0	0	0	0	0	0	0	0	0	0.023367	0	0.20027	0.069895	0.093465
959984	137537	2842655	GALECTIN 8	PLASMA MB	0	0	0	0	0	0	0	0	0	0	0	0	0	0	0	0	0	1	1	0	0	0	0	0	0	0	0	0	0	0	0	0	0	0	0	0	0	0	0	0.011684	0.012279	0	0	0
957232	18989	1916610	GALECTIN 9	PLASMA MB	0	0	0	0	0	0	0	0	1	0	0	0	0	0	0	0	0	0	0	0	0	0	0	0	0	0	0	0	0	0	0.014984	0	0	0	0	0	0	0	0	0	0	0	0	0
957731	51463	117690	GAP JUNCTION BETA-1 PROTEIN (CONNEXIN 32)	PLASMA MB	0	0	0	0	0	0	0	0	1	0	0	0	0	0	0	0	0	0	0	0	0	0	0	0	0	0	0	0	0	0	0.014984	0	0	0	0	0	0	0	0	0	0	0	0	0
956936	74902	1095150	GLUT-3 (SOLUTE CARRIER FAMILY 2 FACILITATED GLUCOSE TRANSPORTER MEMBER 3)	PLASMA MB	0	0	0	0	0	0	0	0	0	0	0	0	0	0	0	0	4	50	48	69	365	366.882	0	0	0	0	0	0	0	0	0	0	0	0	0	0	0	0	0.18459	0.58418	0.58939	4.6061	3.6445	2.6377
958709	4330373	149050192	GLYPICAN 6	PLASMA MB	0	0	0	0	0	0	0	0	0	0	0	0	0	0	0	0	0	0	0	0	0	2	0	0	0	0	0	0	0	0	0	0	0	0	0	0	0	0	0	0	0	0	0	0.014379
957578	188124	149042445	G-PROTEIN COUPLED RECEPTOR 64	PLASMA MB	0	0	0	0	0	0	0	0	0	0	0	0	0	0	0	0	0	0	0	2	26	33	0	0	0	0	0	0	0	0	0	0	0	0	0	0	0	0	0	0	0	0.13351	0.25961	0.23726
956372	55138	13929158	G-PROTEIN COUPLED RECEPTOR KINASE INTERACTOR 1	PLASMA MB	0	0	0	0	0	0	0	0	0	0	0	0	0	0	0	0	0	31	17	0	0	0	0	0	0	0	0	0	0	0	0	0	0	0	0	0	0	0	0	0.36219	0.20874	0	0	0
958323	2730919	149025798	HIPPOCAMPUS ABUNDANT GENE TRANSCRIPT 1	PLASMA MB	0	0	0	0	0	0	0	0	0	0	0	0	0	0	0	0	0	0	4	0	0	0	0	0	0	0	0	0	0	0	0	0	0	0	0	0	0	0	0	0	0.049116	0	0	0
958274	4299158	149031024	HISTOCOMPATIBILITY 13	PLASMA MB	0	0	2	0	0	4	0	0	0	0	0	0	0	0	0	0	0	0	0	1	0	0	0	0	0.033462	0	0	0.080841	0	0	0	0	0	0	0	0	0	0	0	0	0	0.066756	0	0
956507	157239	1490382	HYALURONIDASE PH-20	PLASMA MB	0	0	0	0	0	0	0	0	0	0	0	0	0	0	0	0	4	12	14	26	108	145	0	0	0	0	0	0	0	0	0	0	0	0	0	0	0	0	0.18459	0.1402	0.17191	1.7356	1.0784	1.0425
958737	40095	13399987	IGG RECEPTOR FCRN LARGE SUBUNIT P51	PLASMA MB	0	0	0	0	0	0	0	0	1	0	1	0	0	0	0	0	0	0	0	0	0	0	0	0	0	0	0	0	0	0	0.014984	0	0.033201	0	0	0	0	0	0	0	0	0	0	0
956702	207285	149061427	INOSITOL POLYPHOSPHATE-5-PHOSPHATASE A	PLASMA MB	0	0	0	0	0	0	0	0	0	0	0	0	0	0	0	0	0	0	0	1	16	40	0	0	0	0	0	0	0	0	0	0	0	0	0	0	0	0	0	0	0	0.066756	0.15976	0.28758
957235	51500	124531	INSULIN RECEPTOR	PLASMA MB	0	0	0	0	1	0	0	0	0	0	0	0	0	0	0	0	0	0	0	0	0	0	0	0	0	0	0.017015	0	0	0	0	0	0	0	0	0	0	0	0	0	0	0	0	0
958710	168083	149016317	INTEGRAL MEMBRANE PROTEIN 2C	PLASMA MB	0	0	0	0	0	0	0	0	0	0	0	0	0	0	0	0	0	0	0	0	1	4	0	0	0	0	0	0	0	0	0	0	0	0	0	0	0	0	0	0	0	0	0.009985	0.028758
958449	172636	30749469	INTEGRIN ALPHA 1	PLASMA MB	0	0	0	0	0	0	0	1	0	0	0	0	0	0	0	0	0	0	0	0	0	0	0	0	0	0	0	0	0	0.016111	0	0	0	0	0	0	0	0	0	0	0	0	0	0
958958	4337909	149053922	INTEGRIN ALPHA 3	PLASMA MB	0	0	0	0	0	0	0	0	0	0	0	0	0	0	0	0	0	0	0	0	1	1	0	0	0	0	0	0	0	0	0	0	0	0	0	0	0	0	0	0	0	0	0.009985	0.0071896
957318	291863	56788768	INTEGRIN ALPHA FG-GAP REPEAT CONTAINING 3	PLASMA MB	0	0	0	0	0	0	0	0	0	0	0	0	0	0	0	0	0	0	0	0	0	6.0938	0	0	0	0	0	0	0	0	0	0	0	0	0	0	0	0	0	0	0	0	0	0.043812
959061	4351510	149067739	INTEGRIN ALPHA L	PLASMA MB	0	0	0	0	0	0	0	0	0	0	0	0	0	0	0	0	0	0	0	0	0	2	0	0	0	0	0	0	0	0	0	0	0	0	0	0	0	0	0	0	0	0	0	0.014379
959108	80415	299145	INTEGRIN ALPHA V	PLASMA MB	0	0	0	0	1	1	0	0	0	0	0	0	0	0	0	0	0	0	0	0	0	0	0	0	0	0	0.017015	0.02021	0	0	0	0	0	0	0	0	0	0	0	0	0	0	0	0
958283	2734333	149031872	INTEGRIN ALPHA V-LIKE 1	PLASMA MB	0	0	0	0	2	0	0	0	0	0	0	0	0	0	0	0	0	0	0	0	0	0	0	0	0	0	0.034031	0	0	0	0	0	0	0	0	0	0	0	0	0	0	0	0	0
959178	4323944	149022401	INTEGRIN ALPHA V-LIKE 2	PLASMA MB	0	0	0	0	0	0	0	1	0	0	0	0	0	0	0	0	0	0	0	0	0	0	0	0	0	0	0	0	0	0.016111	0	0	0	0	0	0	0	0	0	0	0	0	0	0
956683	2881365	124298010	INTEGRIN BETA 1 (FIBRONECTIN RECEPTOR BETA)	PLASMA MB	0	1	0	1	1	4	1	0	1	0	1	0	0	0	0	2	0	0	0	0	8	17	0	0.018369	0	0.028852	0.017015	0.080841	0.018488	0	0.014984	0	0.033201	0	0	0	0	0.047676	0	0	0	0	0.07988	0.12222
957749	127339	386150	INTEGRIN BETA 3	PLASMA MB	0	0	0	0	2	1	4	2	1	0	2	2	0	0	0	0	0	0	0	0	0	0	0	0	0	0	0.034031	0.02021	0.073951	0.032222	0.014984	0	0.066401	0.071788	0	0	0	0	0	0	0	0	0	0
959089	758460	149055893	IZUMO SPERM-EGG FUSION PROTEIN 1	PLASMA MB	0	0	0	0	0	0	0	0	0	0	0	0	0	0	0	0	0	0	0	0	0	1	0	0	0	0	0	0	0	0	0	0	0	0	0	0	0	0	0	0	0	0	0	0.0071896
956435	74990	149057249	LACTADHERIN	PLASMA MB	0	0	0	0	0	0	0	0	0	0	0	0	0	0	0	0	0	0	0	37	127	114	0	0	0	0	0	0	0	0	0	0	0	0	0	0	0	0	0	0	0	2.47	1.2681	0.81961
958466	152162	12643400	LARGE NEUTRAL AMINO ACIDS TRANSPORTER SMALL SUBUNIT 1	PLASMA MB	0	0	0	0	0	0	0	0	0	0	0	0	0	0	0	0	0	1	1	0	1	4	0	0	0	0	0	0	0	0	0	0	0	0	0	0	0	0	0	0.011684	0.012279	0	0.009985	0.028758
959228	37205	13591979	LEUKEMIA INHIBITOR FACTOR RECEPTOR ALPHA-CHAIN	PLASMA MB	0	0	0	0	0	0	0	0	0	0	1	0	0	0	0	0	0	0	0	0	0	0	0	0	0	0	0	0	0	0	0	0	0.033201	0	0	0	0	0	0	0	0	0	0	0
957632	29682	11177888	LIN-7 HOMOLOG C	PLASMA MB	0	0	0	0	1	0	0	0	0	0	0	0	0	0	0	0	0	0	0	1	0	7	0	0	0	0	0.017015	0	0	0	0	0	0	0	0	0	0	0	0	0	0	0.066756	0	0.050327
957803	3942732	149067039	LIN-7A	PLASMA MB	0	0	0	0	2	0	0	0	0	0	0	0	0	0	0	1	0	0	3	0	0	0	0	0	0	0	0.034031	0	0	0	0	0	0	0	0	0	0	0.023838	0	0	0.036837	0	0	0
958488	4347651	149020470	LOW DENSITY LIPOPROTEIN RECEPTOR	PLASMA MB	0	0	0	0	0	0	0	0	1	0	1	0	0	0	0	0	0	0	0	0	0	0	0	0	0	0	0	0	0	0	0.014984	0	0.033201	0	0	0	0	0	0	0	0	0	0	0
956123	2734005	109482078	LOW DENSITY LIPOPROTEIN RECEPTOR-RELATED PROTEIN 1	PLASMA MB	0	1	2	9	18.7826	16	3	1	0	0	0	0	9	0	0	17	0	0	0	1	23	10	0	0.018369	0.033462	0.25967	0.3196	0.32336	0.055463	0.016111	0	0	0	0	0.47796	0	0	0.40524	0	0	0	0.066756	0.22966	0.071896
956536	4365101	149022164	LOW-DENSITY LIPOPROTEIN RECEPTOR-RELATED PROTEIN 2 (MEGALIN)	PLASMA MB	0	0	0	0	0	0	0	0	0	0	0	0	0	0	0	0	0	0	0	0	17	12	0	0	0	0	0	0	0	0	0	0	0	0	0	0	0	0	0	0	0	0	0.16975	0.086275
958661	23390	1346557	MACROPHAGE GALACTOSE N-ACETYL-GALACTOSAMINE SPECIFIC LECTIN 1	PLASMA MB	0	0	0	0	0	0	0	0	0	0	0	0	0	0	0	0	0	0	0	0	1	1	0	0	0	0	0	0	0	0	0	0	0	0	0	0	0	0	0	0	0	0	0.009985	0.0071896
957009	3050286	66735396	MACROPHAGE MANNOSE RECEPTOR 2	PLASMA MB	0	0	0	0	0	0	0	0	0	0	0	0	0	0	0	0	0	0	0	1	12	10	0	0	0	0	0	0	0	0	0	0	0	0	0	0	0	0	0	0	0	0.066756	0.11982	0.071896
958444	283305	149051527	MAGUK P55 SUBFAMILY MEMBER 5	PLASMA MB	0	0	0	0	0	0	0	0	0	0	0	0	0	0	0	0	0	0	0	0	3	2	0	0	0	0	0	0	0	0	0	0	0	0	0	0	0	0	0	0	0	0	0.029955	0.014379
956193	4361249	149021126	MANNOSE RECEPTOR C TYPE 1	PLASMA MB	0	0	0	2	6	1	6.25	3	22.5366	5	4	7	0	0	0	0	0	2	6	1	33	36	0	0	0	0.057703	0.10209	0.02021	0.11555	0.048333	0.33768	0.22779	0.1328	0.25126	0	0	0	0	0	0.023367	0.073674	0.066756	0.32951	0.25883
959587	1904402	149041903	MEMBRANE PROGESTIN RECEPTOR GAMMA	PLASMA MB	0	0	0	0	0	0	0	0	0	0	0	0	0	0	0	0	0	1	1	0	0	0	0	0	0	0	0	0	0	0	0	0	0	0	0	0	0	0	0	0.011684	0.012279	0	0	0
958597	2637158	109489074	MEMBRANE PROTEIN PALMITOYLATED 2 (MAGUK P55 SUBFAMILY MEMBER 2)	PLASMA MB	0	0	0	0	0	0	0	0	0	0	0	0	0	0	0	0	0	0	0	0	0	1	0	0	0	0	0	0	0	0	0	0	0	0	0	0	0	0	0	0	0	0	0	0.0071896
958090	140638	13560983	MEMBRANE-BOUND AMINOPEPTIDASE P	PLASMA MB	0	0	0	0	0	0	0	0	0	0	0	0	0	0	0	0	0	0	0	0	1	0	0	0	0	0	0	0	0	0	0	0	0	0	0	0	0	0	0	0	0	0	0.009985	0
960047	3941050	149046381	METAL TRANSPORTER CNNM4	PLASMA MB	0	0	0	0	0	0	0	0	0	0	0	0	0	0	0	0	0	0	0	0	1	0	0	0	0	0	0	0	0	0	0	0	0	0	0	0	0	0	0	0	0	0	0.009985	0
957069	30366	2887302	MHC CLASS I RT1 CLASS IB LOCUS EC2	PLASMA MB	0	0	0	0	0	0	0	0	0	0	0	0	0	0	0	0	0	0	0	0	4.6667	15.5	0	0	0	0	0	0	0	0	0	0	0	0	0	0	0	0	0	0	0	0	0.046597	0.11144
956959	42127	1483574	MHC CLASS I RT1.AW3 PROTEIN	PLASMA MB	0	0	0	0	0	0	0	0	0	0	0	0	0	0	0	0	0	0	0	0	6.3333	0	0	0	0	0	0	0	0	0	0	0	0	0	0	0	0	0	0	0	0	0	0.063238	0
957248	173840	13591548	MHC CLASS I RT1.E 2	PLASMA MB	0	0	0	0	0	0	0	0	0	0	0	0	0	0	0	0	0	0	0	0	0	8.5	0	0	0	0	0	0	0	0	0	0	0	0	0	0	0	0	0	0	0	0	0	0.061112
958423	315469	34368390	MHC CLASS II ANTIGEN	PLASMA MB	0	0	0	0	0	0	0	0	0	0	0	0	0	0	0	0	0	0	0	0	4	3	0	0	0	0	0	0	0	0	0	0	0	0	0	0	0	0	0	0	0	0	0.03994	0.021569
957426	38923	1762640	MHC CLASS II ANTIGEN RT1.B BETA CHAIN 2	PLASMA MB	0	0	0	0	0	0	0	0	0	0	0	0	0	0	0	0	0	0	0	0	0	9	0	0	0	0	0	0	0	0	0	0	0	0	0	0	0	0	0	0	0	0	0	0.064706
958576	80329	205436	MHC CLASS II ANTIGEN RT1.D ALPHA CHAIN	PLASMA MB	0	0	0	0	0	0	0	0	0	0	0	0	0	0	0	0	0	0	0	0	1	3	0	0	0	0	0	0	0	0	0	0	0	0	0	0	0	0	0	0	0	0	0.009985	0.021569
958226	44181	205438	MHC RT1 CLASS II E-BETA CHAIN	PLASMA MB	0	0	0	0	0	0	0	0	1	0	0	0	0	0	0	0	0	0	0	0	0	2	0	0	0	0	0	0	0	0	0.014984	0	0	0	0	0	0	0	0	0	0	0	0	0.014379
957872	75090	1054837	MONOCARBOXYLATE TRANSPORTER 1 (MCT1)	PLASMA MB	0	0	0	6	3	3	0	0	3	0	0	0	0	0	0	4	0	0	0	0	0	1	0	0	0	0.17311	0.051046	0.060631	0	0	0.044951	0	0	0	0	0	0	0.095352	0	0	0	0	0	0.0071896
958929	82600	1486418	MONOCARBOXYLATE TRANSPORTER 2 (MCT2)	PLASMA MB	0	0	0	0	0	0	0	0	0	0	0	0	0	0	0	0	0	0	0	0	0	2	0	0	0	0	0	0	0	0	0	0	0	0	0	0	0	0	0	0	0	0	0	0.014379
958934	45008	128065	NEPRILYSIN (NEUTRAL ENDOPEPTIDASE)	PLASMA MB	0	0	0	0	0	0	0	0	0	0	0	0	0	0	0	0	0	0	0	0	1	0	0	0	0	0	0	0	0	0	0	0	0	0	0	0	0	0	0	0	0	0	0.009985	0
956711	63008	13431334	NEURAL-CADHERIN	PLASMA MB	0	0	0	3	0	1	0	0	0	0	0	0	0	3	0	0	0	0	0	0	0	0	0	0	0	0.086555	0	0.02021	0	0	0	0	0	0	0	0.082124	0	0	0	0	0	0	0	0
958181	114990	149041844	NEUROPLASTIN	PLASMA MB	0	0	0	0	0	0	0	0	0	0	0	0	0	0	0	0	0	0	0	0	7	11	0	0	0	0	0	0	0	0	0	0	0	0	0	0	0	0	0	0	0	0	0.069895	0.079085
960008	185740	33358037	N-METHYL-D-ASPARTATE RECEPTOR NMDAR1-3A SUBUNIT	PLASMA MB	0	0	0	0	0	0	0	0	0	0	0	0	0	0	0	0	0	0	0	1	0	0	0	0	0	0	0	0	0	0	0	0	0	0	0	0	0	0	0	0	0	0.066756	0	0
956801	55169	109505576	OCCLUDIN	PLASMA MB	0	0	0	0	0	0	0	0	0	0	0	0	0	0	0	0	0	0	0	0	4	11	0	0	0	0	0	0	0	0	0	0	0	0	0	0	0	0	0	0	0	0	0.03994	0.079085
956332	781149	149030564	PDZ DOMAIN-CONTAINING PROTEIN (DIPHOR 1)	PLASMA MB	0	0	0	2	4	5	0	0	0	0	0	0	0	0	0	1	0	0	0	0	5	10	0	0	0	0.057703	0.068062	0.10105	0	0	0	0	0	0	0	0	0	0.023838	0	0	0	0	0.049925	0.071896
958716	4257195	149059352	PHOSPHATIDIC ACID PHOSPHATASE 2A	PLASMA MB	0	0	0	0	0	0	0	0	0	0	0	0	0	0	0	0	0	0	0	0	3	3	0	0	0	0	0	0	0	0	0	0	0	0	0	0	0	0	0	0	0	0	0.029955	0.021569
956738;956749	4357362;4357686	149058598;149058601	PLASMA MEMBRANE CALCIUM-TRANSPORTING ATPASE 4	PLASMA MB	0	0	0	0	0	0	0	0	0	0	0	0	0	0	0	0	0	0	0	0	25	29	0	0	0	0	0	0	0	0	0	0	0	0	0	0	0	0	0	0	0	0	0.24963	0.2085
956666	128586	130201	POLYMERIC-IMMUNOGLOBULIN RECEPTOR	PLASMA MB	1	1	1	4	6	4	3	11	12	0	11	13	7	7	12	6	0	0	0	0	0	0	0.03811	0.018369	0.016731	0.11541	0.10209	0.080841	0.055463	0.17722	0.1798	0	0.36521	0.46662	0.37175	0.19162	0.46386	0.14303	0	0	0	0	0	0
958692	361122	149023357	PRION PROTEIN DUBLET	PLASMA MB	0	0	0	0	0	0	0	0	0	0	0	0	0	0	0	0	1	0	0	0	0	0	0	0	0	0	0	0	0	0	0	0	0	0	0	0	0	0	0.046147	0	0	0	0	0
959717	3871637	109485190	PROGESTIN AND ADIPOQ RECEPTOR FAMILY MEMBER 9	PLASMA MB	0	0	2	0	0	0	0	0	0	0	0	0	0	0	0	0	0	0	0	0	0	0	0	0	0.033462	0	0	0	0	0	0	0	0	0	0	0	0	0	0	0	0	0	0	0
956341;956357	126963;172758	15042603;31074261	PROMININ 1	PLASMA MB	0	0	0	0	0	0	0	0	0	0	0	0	0	0	0	0	0	0	0	18	68	90.4286	0	0	0	0	0	0	0	0	0	0	0	0	0	0	0	0	0	0	0	1.2016	0.67898	0.65014
956226	1462865	40804379	RADIXIN	PLASMA MB	0	3	0	8	16	8	0	0	1.6667	0	0	0	0	4	0	0	0	0	0	1.6667	4.1613	12.7847	0	0.055107	0	0.23081	0.27225	0.16168	0	0	0.024973	0	0	0	0	0.1095	0	0	0	0	0	0.11126	0.041551	0.091917
959362	3868394	109485686	RAFTLIN	PLASMA MB	0	0	0	0	0	0	0	0	0	0	0	0	0	0	0	0	0	0	0	0	1	0	0	0	0	0	0	0	0	0	0	0	0	0	0	0	0	0	0	0	0	0	0.009985	0
958757	4289129	149044374	RETINITIS PIGMENTOSA 2 HOMOLOG	PLASMA MB	0	0	0	0	0	0	0	0	0	0	0	0	0	0	0	0	0	0	0	0	1	0	0	0	0	0	0	0	0	0	0	0	0	0	0	0	0	0	0	0	0	0	0.009985	0
959279	41967	1469896	RT1 CLASS II DM BETA	PLASMA MB	0	0	0	0	0	0	0	0	0	0	0	0	0	0	0	0	0	0	0	0	0	1	0	0	0	0	0	0	0	0	0	0	0	0	0	0	0	0	0	0	0	0	0	0.0071896
957678	2886697	149063237	SCAVENGER RECEPTOR CLASS B MEMBER 1	PLASMA MB	0	0	0	1	2	0	0	0	0	0	0	0	0	0	0	0	0	0	0	0	0	0	0	0	0	0.028852	0.034031	0	0	0	0	0	0	0	0	0	0	0	0	0	0	0	0	0
957321	4362150	149023328	SIALIC ACID BINDING IG-LIKE LECTIN 1 SIALOADHESIN	PLASMA MB	0	0	0	0	0	0	0	0	0	0	0	0	0	0	0	0	0	0	0	0	5	2	0	0	0	0	0	0	0	0	0	0	0	0	0	0	0	0	0	0	0	0	0.049925	0.014379
958991	2733586	149025052	SIMILAR TO ADAM4	PLASMA MB	0	0	0	0	0	0	0	0	0	0	0	0	0	0	0	0	0	0	1	1	0	0	0	0	0	0	0	0	0	0	0	0	0	0	0	0	0	0	0	0	0.012279	0.066756	0	0
957510	4347118	149054664	SIMILAR TO ATP-BINDING CASSETTE SUBFAMILY A (ABC1) MEMBER 8A	PLASMA MB	0	0	0	2	1	0	0	0	0	0	0	0	0	0	0	0	0	0	0	0	0	0	0	0	0	0.057703	0.017015	0	0	0	0	0	0	0	0	0	0	0	0	0	0	0	0	0
957348	4356734	149034343	SIMILAR TO ATP-BINDING CASSETTE SUBFAMILY B MEMBER 5	PLASMA MB	0	0	0	0	0	0	0	0	0	0	0	0	0	0	0	0	0	0	0	0	7	6	0	0	0	0	0	0	0	0	0	0	0	0	0	0	0	0	0	0	0	0	0.069895	0.043138
959766	272052	109508073	SIMILAR TO CADHERIN 3 ISOFORM B	PLASMA MB	0	0	0	0	0	0	0	0	0	0	0	0	0	0	0	0	0	0	1	0	0	0	0	0	0	0	0	0	0	0	0	0	0	0	0	0	0	0	0	0	0.012279	0	0	0
957351	193242	149041090	SIMILAR TO CD34 ANTIGEN	PLASMA MB	0	0	0	0	0	0	0	0	0	0	0	0	0	0	0	0	0	0	0	1	10	21	0	0	0	0	0	0	0	0	0	0	0	0	0	0	0	0	0	0	0	0.066756	0.09985	0.15098
958530	753301	109474314	SIMILAR TO CD69 ANTIGEN	PLASMA MB	0	0	0	0	0	0	0	0	0	0	0	0	0	0	0	0	0	0	0	0	1	3	0	0	0	0	0	0	0	0	0	0	0	0	0	0	0	0	0	0	0	0	0.009985	0.021569
958873	265343	149056744	SIMILAR TO CLEFT LIP AND PALATE ASSOCIATED TRANSMEMBRANE PROTEIN 1	PLASMA MB	0	0	1	1	2	1	0	0	1.1111	0	0	0	0	0	0	0	0	0	0	0	0	0	0	0	0.016731	0.028852	0.034031	0.02021	0	0	0.016648	0	0	0	0	0	0	0	0	0	0	0	0	0
957484	4353648	149054399	SIMILAR TO INTEGRIN ALPHA-IIB	PLASMA MB	0	0	0	0	1	0	2	1	3	0	1	0	0	0	0	0	0	0	0	0	0	0	0	0	0	0	0.017015	0	0.036975	0.016111	0.044951	0	0.033201	0	0	0	0	0	0	0	0	0	0	0
959124	3878459	109520638	SIMILAR TO RETINOIC ACID EARLY TRANSCRIPT 1L	PLASMA MB	0	0	0	0	0	0	0	0	0	0	0	0	0	0	0	0	0	0	0	0	0	1	0	0	0	0	0	0	0	0	0	0	0	0	0	0	0	0	0	0	0	0	0	0.0071896
959589	4288305	149021346	SIMILAR TO SCAVENGER RECEPTOR TYPE A SR-A	PLASMA MB	0	0	0	0	0	0	0	0	0	0	0	0	0	0	0	0	0	0	0	0	2	1	0	0	0	0	0	0	0	0	0	0	0	0	0	0	0	0	0	0	0	0	0.01997	0.0071896
959171	3868885	109480229	SIMILAR TO SPERMATOZOAN AMINOPHOSPHOLIPID TRANSLOCASE	PLASMA MB	0	0	0	0	0	0	0	0	0	0	0	0	0	0	0	0	0	0	0	0	1	0	0	0	0	0	0	0	0	0	0	0	0	0	0	0	0	0	0	0	0	0	0.009985	0
956360	4354852	149030485	SODIUM/POTASSIUM-TRANSPORTING ATPASE ALPHA-1	PLASMA MB	0	0	2	7	17	11	0	0	1	0	0	0	0	0	0	8	0	0	0	0	28.3333	18.75	0	0	0.033462	0.20196	0.28926	0.22231	0	0	0.014984	0	0	0	0	0	0	0.1907	0	0	0	0	0.28291	0.1348
956205	185887	1093402	SODIUM/POTASSIUM-TRANSPORTING ATPASE ALPHA-4	PLASMA MB	0	0	0	0	0	0	0	0	0	0	0	0	0	0	0	0	0	1	1	4	161.667	159.514	0	0	0	0	0	0	0	0	0	0	0	0	0	0	0	0	0	0.011684	0.012279	0.26702	1.6142	1.1468
957917	4267578	149058197	SODIUM/POTASSIUM-TRANSPORTING ATPASE BETA-1	PLASMA MB	0	0	0	1	0	0	0	0	0	0	0	0	0	0	0	2	0	0	0	0	1	5	0	0	0	0.028852	0	0	0	0	0	0	0	0	0	0	0	0.047676	0	0	0	0	0.009985	0.035948
956795	3656	1304199	SODIUM/POTASSIUM-TRANSPORTING ATPASE BETA-3	PLASMA MB	0	0	0	1	1	0	1	0	0	0	0	0	0	2	1	1	1	1	2	4	22	32.5424	0	0	0	0.028852	0.017015	0	0.018488	0	0	0	0	0	0	0.05475	0.038655	0.023838	0.046147	0.011684	0.024558	0.26702	0.21967	0.23397
959112	14017	149056877	SODIUM-DEPENDENT NEUTRAL AMINO ACID TRANSPORTER ASCT2	PLASMA MB	0	0	0	0	0	0	0	0	0	0	0	0	0	0	0	0	0	0	0	0	0	2	0	0	0	0	0	0	0	0	0	0	0	0	0	0	0	0	0	0	0	0	0	0.014379
957909	4326537	149049092	SOLUTE CARRIER FAMILY 1 (ORGANIC ANION TRANSPORTER) MEMBER B2	PLASMA MB	0	0	0	0	1	5	2	0	3	0	0	0	0	0	0	0	0	0	0	0	0	0	0	0	0	0	0.017015	0.10105	0.036975	0	0.044951	0	0	0	0	0	0	0	0	0	0	0	0	0
958674	4244431	149025042	SOLUTE CARRIER FAMILY 10 (SODIUM/BILE ACID COTRANSPORTER FAMILY) MEMBER 1	PLASMA MB	0	0	0	3	3	1	0	0	0	0	0	0	0	1	0	0	0	0	0	0	0	0	0	0	0	0.086555	0.051046	0.02021	0	0	0	0	0	0	0	0.027375	0	0	0	0	0	0	0	0
957993	3134607	119372270	SOLUTE CARRIER FAMILY 10 (SODIUM/BILE ACID COTRANSPORTER FAMILY) MEMBER 5	PLASMA MB	0	0	0	0	0	0	1	2	1	2	1	1	0	0	3	4	0	0	0	0	0	0	0	0	0	0	0	0	0.018488	0.032222	0.014984	0.091116	0.033201	0.035894	0	0	0.11596	0.095352	0	0	0	0	0	0
958271	293684	149054650	SOLUTE CARRIER FAMILY 16 (MONOCARBOXYLIC ACID TRANSPORTERS) MEMBER 6	PLASMA MB	0	0	0	0	0	0	0	0	0	0	0	0	0	0	0	0	0	0	0	0	3	5	0	0	0	0	0	0	0	0	0	0	0	0	0	0	0	0	0	0	0	0	0.029955	0.035948
958342	75093	121758	SOLUTE CARRIER FAMILY 2 FACILITATED GLUCOSE TRANSPORTER MEMBER 2	PLASMA MB	0	0	0	2	11	0	0	1	0	0	0	0	0	0	0	0	0	0	0	0	0	0	0	0	0	0.057703	0.18717	0	0	0.016111	0	0	0	0	0	0	0	0	0	0	0	0	0	0
957943	152150	1171883	SOLUTE CARRIER FAMILY 21 (ORGANIC ANION TRANSPORTER) MEMBER 3	PLASMA MB	0	0	0	2	6	6.4286	0	0	2	0	0	0	0	0	0	0	0	0	0	0	0	0	0	0	0	0.057703	0.10209	0.12992	0	0	0.029967	0	0	0	0	0	0	0	0	0	0	0	0	0
957195	43622	149049087	SOLUTE CARRIER FAMILY 21 (ORGANIC ANION TRANSPORTER) MEMBER 5	PLASMA MB	0	0	4	4	18	10.5714	0	0	0	0	0	0	0	0	0	1	0	0	0	0	0	0	0	0	0.066923	0.11541	0.30628	0.21365	0	0	0	0	0	0	0	0	0	0.023838	0	0	0	0	0	0
959222	3442343	83288335	SOLUTE CARRIER FAMILY 22 (ORGANIC CATION TRANSPORTER) MEMBER 18	PLASMA MB	0	0	1	1	0	0	0	0	0	0	0	0	0	0	0	0	0	0	0	0	0	0	0	0	0.016731	0.028852	0	0	0	0	0	0	0	0	0	0	0	0	0	0	0	0	0	0
958830	4285719	149052593	SOLUTE CARRIER FAMILY 22 (ORGANIC CATION TRANSPORTER) MEMBER 5	PLASMA MB	0	0	0	0	0	0	0	0	0	0	0	0	0	0	0	0	1	0	0	0	1	0	0	0	0	0	0	0	0	0	0	0	0	0	0	0	0	0	0.046147	0	0	0	0.009985	0
958183	140630	149064392	SOLUTE CARRIER FAMILY 26 (SULFATE TRANSPORTER) MEMBER 2	PLASMA MB	0	0	0	0	0	0	0	0	0	0	0	0	0	0	0	0	0	0	0	0	10	8	0	0	0	0	0	0	0	0	0	0	0	0	0	0	0	0	0	0	0	0	0.09985	0.057517
957141	779295	149036107	SOLUTE CARRIER FAMILY 27 (FATTY ACID TRANSPORTER) MEMBER 1	PLASMA MB	0	0	0	1	0	0	0	0	0	0	0	0	0	0	0	0	5	4	5	0	0	0	0	0	0	0.028852	0	0	0	0	0	0	0	0	0	0	0	0	0.23073	0.046734	0.061395	0	0	0
960096	3940963	149047995	SOLUTE CARRIER FAMILY 27 (FATTY ACID TRANSPORTER) MEMBER 3	PLASMA MB	0	0	0	0	0	0	0	0	0	0	0	0	0	0	0	0	0	1	0	0	0	0	0	0	0	0	0	0	0	0	0	0	0	0	0	0	0	0	0	0.011684	0	0	0	0
958143	2408003	157819463	SOLUTE CARRIER FAMILY 35 MEMBER E1	PLASMA MB	0	0	0	0	0	0	0	0	0	0	0	0	0	0	0	2	0	0	0	0	0	0	0	0	0	0	0	0	0	0	0	0	0	0	0	0	0	0.047676	0	0	0	0	0	0
958771	4258017	149041682	SOLUTE CARRIER FAMILY 35 MEMBER F2	PLASMA MB	0	0	0	0	0	0	0	0	0	0	0	0	0	0	0	0	0	0	0	0	0	2	0	0	0	0	0	0	0	0	0	0	0	0	0	0	0	0	0	0	0	0	0	0.014379
957790	75094	203093	SOLUTE CARRIER FAMILY 4 (ANION EXCHANGER) MEMBER 1	PLASMA MB	0	0	0	0	0	0	1	1	8	0	0	0	0	0	0	0	0	0	0	0	0	0	0	0	0	0	0	0	0.018488	0.016111	0.11987	0	0	0	0	0	0	0	0	0	0	0	0	0
959058	3323104	123780847	SOLUTE CARRIER FAMILY 41 MEMBER 3	PLASMA MB	0	0	0	0	0	0	0	0	0	0	0	0	0	0	0	0	1	0	1	0	0	0	0	0	0	0	0	0	0	0	0	0	0	0	0	0	0	0	0.046147	0	0.012279	0	0	0
958237	775548	46237597	SOLUTE CARRIER FAMILY 44 (CHOLINE TRANSPORTER-LIKE) MEMBER 4	PLASMA MB	0	0	0	0	0	0	0	0	0	0	0	0	0	0	0	0	0	0	0	1	19	28	0	0	0	0	0	0	0	0	0	0	0	0	0	0	0	0	0	0	0	0.066756	0.18972	0.20131
957836	4364039	149041407	SORTILIN-RELATED RECEPTOR LDLR CLASS A REPEATS-CONTAINING	PLASMA MB	0	0	0	0	0	0	0	0	0	0	0	0	0	0	0	0	0	0	0	0	0	2	0	0	0	0	0	0	0	0	0	0	0	0	0	0	0	0	0	0	0	0	0	0.014379
959351	2732739	149045590	SPERM ACROSOME MEMBRANE-ASSOCIATED PROTEIN 1	PLASMA MB	0	0	0	0	0	0	0	0	0	0	0	0	0	0	0	0	1	0	0	0	0	0	0	0	0	0	0	0	0	0	0	0	0	0	0	0	0	0	0.046147	0	0	0	0	0
958300	260903	66911639	SPHINGOMYELIN PHOSPHODIESTERASE ACID-LIKE 3B	PLASMA MB	0	0	0	0	0	0	0	0	0	0	0	0	0	0	0	0	0	0	0	0	2	4	0	0	0	0	0	0	0	0	0	0	0	0	0	0	0	0	0	0	0	0	0.01997	0.028758
957332	4364422	149034193	STABILIN 1	PLASMA MB	0	0	0	0	0	0	0	0	0	0	0	0	0	0	0	0	0	0	0	0	0	3	0	0	0	0	0	0	0	0	0	0	0	0	0	0	0	0	0	0	0	0	0	0.021569
956948;957200;957537	4361599;153825;3869627	149067310;24285893;109481392	STABILIN 2	PLASMA MB	0	0	0	2	2	0	1	0	6	0	0	0	0	0	0	0	0	0	0	0	0	0	0	0	0	0.057703	0.034031	0	0.018488	0	0.089901	0	0	0	0	0	0	0	0	0	0	0	0	0
957729	104202	1173364	SULFATE ANION TRANSPORTER 1	PLASMA MB	0	0	0	0	1	0	0	0	0	0	0	0	0	0	0	0	0	0	0	0	0	0	0	0	0	0	0.017015	0	0	0	0	0	0	0	0	0	0	0	0	0	0	0	0	0
957054	33179	19924091	SYNAPTIC GLYCOPROTEIN SC2	PLASMA MB	4	8	15	4	5	8	1	2	5	0	0	0	0	1	1	2	0	0	0	1	0	0	0.15244	0.14695	0.25096	0.11541	0.085077	0.16168	0.018488	0.032222	0.074918	0	0	0	0	0.027375	0.038655	0.047676	0	0	0	0.066756	0	0
959510	78173	13929084	THROMBOMODULIN	PLASMA MB	0	0	0	0	0	0	0	0	0	0	0	0	0	0	0	0	0	0	0	0	0	1	0	0	0	0	0	0	0	0	0	0	0	0	0	0	0	0	0	0	0	0	0	0.0071896
957920	135150	223595	THY-1 MEMBRANE GLYCOPROTEIN	PLASMA MB	0	0	0	0	0	0	0	0	0	0	0	0	0	0	0	0	0	0	0	0	7	4	0	0	0	0	0	0	0	0	0	0	0	0	0	0	0	0	0	0	0	0	0.069895	0.028758
957709	3869324	109493400	TRANSFERRIN RECEPTOR	PLASMA MB	0	0	0	0	0	0	0	0	0	0	0	0	0	0	0	0	0	0	1	0	0	2	0	0	0	0	0	0	0	0	0	0	0	0	0	0	0	0	0	0	0.012279	0	0	0.014379
956450	2886611	149062934	TRANSFERRIN RECEPTOR 2	PLASMA MB	0	0	1	1	3	2	28	28	13	4	6	5	4	4	1	1	0	0	0	0	0	0	0	0	0.016731	0.028852	0.051046	0.04042	0.51766	0.4511	0.19479	0.18223	0.1992	0.17947	0.21243	0.1095	0.038655	0.023838	0	0	0	0	0	0
958503	3276935	123781412	TRANSMEMBRANE CHANNEL-LIKE PROTEIN 4	PLASMA MB	0	0	0	0	0	0	0	0	0	0	0	0	0	0	0	0	0	0	0	0	5	5	0	0	0	0	0	0	0	0	0	0	0	0	0	0	0	0	0	0	0	0	0.049925	0.035948
957399	201751	33086486	TUMOR NECROSIS FACTOR ALPHA-INDUCED ADIPOSE-RELATED PROTEIN	PLASMA MB	0	0	0	0	0	0	4	6	12	1	4	1	0	0	0	1	0	0	0	0	0	0	0	0	0	0	0	0	0.073951	0.096665	0.1798	0.045558	0.1328	0.035894	0	0	0	0.023838	0	0	0	0	0	0
959552	4224401	149062736	TUMOR NECROSIS FACTOR RECEPTOR SUPERFAMILY MEMBER 6	PLASMA MB	0	0	0	0	0	0	0	0	0	0	0	0	0	0	0	0	0	0	0	0	0	1	0	0	0	0	0	0	0	0	0	0	0	0	0	0	0	0	0	0	0	0	0	0.0071896
957493	60316	149050463	TUMOR-ASSOCIATED CALCIUM SIGNAL TRANSDUCER 1	PLASMA MB	0	0	0	0	0	0	0	0	0	0	0	0	0	0	0	0	0	0	0	1	8	22	0	0	0	0	0	0	0	0	0	0	0	0	0	0	0	0	0	0	0	0.066756	0.07988	0.15817
958696	80396	2144025	ZN-ALPHA 2-GLYCOPROTEIN	PLASMA MB	0	0	0	0	0	0	0	0	0	0	0	0	0	1	2	0	0	0	0	0	0	0	0	0	0	0	0	0	0	0	0	0	0	0	0	0.027375	0.07731	0	0	0	0	0	0	0
958396	3852812	149024238	1,2-ALPHA-MANNOSIDASE IC	PROT MOD	0	0	0	0	0	0	0	0	2	1	0	0	0	0	0	0	0	0	0	0	0	0	0	0	0	0	0	0	0	0	0.029967	0.045558	0	0	0	0	0	0	0	0	0	0	0	0
958456	4294130	157823189	3'-PHOSPHOADENOSINE 5'-PHOSPHOSULFATE SYNTHASE 2	PROT MOD	0	0	0	0	1	0	0	0	0	0	0	0	0	0	0	0	0	0	0	0	0	0	0	0	0	0	0.017015	0	0	0	0	0	0	0	0	0	0	0	0	0	0	0	0	0
957762	104182	7768591	ACETYL-COA TRANSPORTER	PROT MOD	0	0	3	0	2	0	1	6	7	0	0	0	0	0	2	0	0	2	2	0	1	3	0	0	0.050192	0	0.034031	0	0.018488	0.096665	0.10488	0	0	0	0	0	0.07731	0	0	0.023367	0.024558	0	0.009985	0.021569
957732	207716	21392392	ACYLCOA:CHOLESTEROL ACYLTRANSFERASE 2	PROT MOD	0	1	5	0	0	1	0	0	0	0	0	0	0	0	0	0	0	0	0	0	0	0	0	0.018369	0.083654	0	0	0.02021	0	0	0	0	0	0	0	0	0	0	0	0	0	0	0	0
958579	116235	1619608	ACYL-PEPTIDE HYDROLASE	PROT MOD	0	0	0	0	0	0	0	0	0	0	0	0	0	0	0	0	0	0	0	0	2	0	0	0	0	0	0	0	0	0	0	0	0	0	0	0	0	0	0	0	0	0	0.01997	0
958603	75037	149060979	ACYL-PROTEIN THIOESTERASE 1	PROT MOD	0	0	0	0	0	0	0	0	0	0	0	0	0	0	0	0	0	1	0	0	0	1	0	0	0	0	0	0	0	0	0	0	0	0	0	0	0	0	0	0.011684	0	0	0	0.0071896
956538	605	13540638	ADIPOCYTE-DERIVED LEUCINE AMINOPEPTIDASE	PROT MOD	0	0	2	2	1	0	0	0	0	0	1	0	0	0	0	0	0	0	0	0	0	3	0	0	0.033462	0.057703	0.017015	0	0	0	0	0	0.033201	0	0	0	0	0	0	0	0	0	0	0.021569
956328	4347368	149062331	ALPHA GLUCOSIDASE 2 ALPHA NEUTRAL SUBUNIT	PROT MOD	1	10	21	16	15	10	0	0	2	0	0	0	3	1	0	1	2	11	11	0	2	15	0.03811	0.18369	0.35135	0.46163	0.25523	0.2021	0	0	0.029967	0	0	0	0.15932	0.027375	0	0.023838	0.092293	0.12852	0.13507	0	0.01997	0.10784
957716	779999	50057053	ALPHA-(1,6)-FUCOSYLTRANSFERASE	PROT MOD	0	0	0	0	0	0	1	0	1	3	2	1	0	0	1	0	2	0	0	0	0	0	0	0	0	0	0	0	0.018488	0	0.014984	0.13667	0.066401	0.035894	0	0	0.038655	0	0.092293	0	0	0	0	0
956253	3855613	149030497	ALPHA-1,2-MANNOSIDASE IB	PROT MOD	0	0	0	0	0	0	18	8	23	40	34	22	5	16	14	15	4	0	4	0	0	4	0	0	0	0	0	0	0.33278	0.12889	0.34462	1.8223	1.1288	0.78966	0.26553	0.438	0.54117	0.35757	0.18459	0	0.049116	0	0	0.028758
957279	161569	109476480	ALPHA-1,3-MANNOSYLTRANSFERASE ALG2	PROT MOD	0	1	0	1	0	0	0	0	0	0	0	0	0	0	0	1	2	3	3	0	0	5	0	0.018369	0	0.028852	0	0	0	0	0	0	0	0	0	0	0	0.023838	0.092293	0.035051	0.036837	0	0	0.035948
958662	722827	42414593	ALPHA-2,3-SIALYLTRANSFERASE ST3GAL IV	PROT MOD	0	0	0	0	0	0	0	1	1	0	0	0	0	0	0	0	0	0	0	0	0	0	0	0	0	0	0	0	0	0.016111	0.014984	0	0	0	0	0	0	0	0	0	0	0	0	0
958779	784503	149054874	ALPHA-2,6-SIALYLTRANSFERASE ST6GALNAC II	PROT MOD	0	0	0	0	0	0	0	0	0	0	0	0	0	0	0	0	0	0	0	0	1	2	0	0	0	0	0	0	0	0	0	0	0	0	0	0	0	0	0	0	0	0	0.009985	0.014379
958656	790546	149039007	ALPHA-2,6-SIALYLTRANSFERASE ST6GALNAC IV	PROT MOD	0	0	0	0	0	0	0	0	0	0	0	0	0	0	1	0	0	0	0	0	0	0	0	0	0	0	0	0	0	0	0	0	0	0	0	0	0.038655	0	0	0	0	0	0	0
959103	2652739	60552446	ALPHA-N-ACETYLGALACTOSAMINIDE ALPHA-2,6-SIALYLTRANSFERASE 6	PROT MOD	0	0	0	0	0	0	0	0	1	0	0	0	0	0	1	0	0	0	0	0	0	0	0	0	0	0	0	0	0	0	0.014984	0	0	0	0	0	0.038655	0	0	0	0	0	0	0
956837;956885	38877;2880648	1754515;149058544	ARGINYL AMINOPEPTIDASE (AMINOPEPTIDASE B)	PROT MOD	0	0	0	0	0	0	0	0	0	0	0	0	0	0	0	0	1	15	11	0	2	2	0	0	0	0	0	0	0	0	0	0	0	0	0	0	0	0	0.046147	0.17525	0.13507	0	0.01997	0.014379
956993	4324655	149061046	ASPARTATE-BETA-HYDROXYLASE	PROT MOD	0	1	5	0	0	0	0	0	0	0	0	0	0	0	0	0	0	0	0	0	0	0	0	0.018369	0.083654	0	0	0	0	0	0	0	0	0	0	0	0	0	0	0	0	0	0	0
958931	4210540	149061048	ASPARTATE-BETA-HYDROXYLASE-LIKE	PROT MOD	0	1	0	0	0	0	0	0	0	0	0	0	0	0	0	0	0	0	0	0	0	0	0	0.018369	0	0	0	0	0	0	0	0	0	0	0	0	0	0	0	0	0	0	0	0
957108	56042	149022146	BETA 1,3-GALACTOSYLTRANSFERASE POLYPEPTIDE 1	PROT MOD	0	0	0	0	0	0	2	5	12	4	8	8	4	2	5	5	0	0	0	0	0	0	0	0	0	0	0	0	0.036975	0.080554	0.1798	0.18223	0.2656	0.28715	0.21243	0.05475	0.19327	0.11919	0	0	0	0	0	0
956349	214185	149019936	BETA GALACTOSIDE ALPHA 2,6 SIALYLTRANSFERASE 1	PROT MOD	0	0	0	0	0	0	47	51	55	45	45	52	25	32	57	23	0	0	0	3	6	16	0	0	0	0	0	0	0.86892	0.82165	0.82409	2.0501	1.494	1.8665	1.3277	0.87599	2.2033	0.54827	0	0	0	0.20027	0.05991	0.11503
957601	761027	149048329	BETA-1,3-GALNAC-T1 (UDP-GALNAC:BETA-1,3-N-ACETYLGALACTOSAMINYLTRANSFERASE 1)	PROT MOD	0	0	0	0	0	0	0	0	0	0	0	0	0	0	0	0	8	0	0	0	0	0	0	0	0	0	0	0	0	0	0	0	0	0	0	0	0	0	0.36917	0	0	0	0	0
958098	137529	1019369	BETA-1,4 N-ACETYLGALACTOSAMINYLTRANSFERASE	PROT MOD	0	0	0	0	0	0	0	0	0	0	0	0	0	0	1	0	1	0	0	0	0	0	0	0	0	0	0	0	0	0	0	0	0	0	0	0	0.038655	0	0.046147	0	0	0	0	0
957043	4322333	149053958	BETA-1,4 N-ACETYLGALACTOSAMINYLTRANSFERASE 2	PROT MOD	0	0	0	0	0	0	0	0	0	0	0	0	0	0	0	0	0	0	0	1	8	17	0	0	0	0	0	0	0	0	0	0	0	0	0	0	0	0	0	0	0	0.066756	0.07988	0.12222
957922	804924	149060494	BETA-1,4-GALACTOSYLTRANSFERASE 4	PROT MOD	0	0	0	0	0	0	0	0	0	0	0	0	0	0	0	0	0	0	0	0	0	3	0	0	0	0	0	0	0	0	0	0	0	0	0	0	0	0	0	0	0	0	0	0.021569
957145	3868822	109483169	BETA-GALACTOSIDASE-1-LIKE PROTEIN 2	PROT MOD	0	0	0	0	0	0	0	0	0	0	0	0	0	0	0	0	0	0	0	0	5	11	0	0	0	0	0	0	0	0	0	0	0	0	0	0	0	0	0	0	0	0	0.049925	0.079085
956957	1909434	33309998	BETA-GALACTOSIDASE-LIKE PROTEIN	PROT MOD	0	0	0	0	0	0	0	0	0	0	0	0	0	0	0	0	0	0	0	3	3	11	0	0	0	0	0	0	0	0	0	0	0	0	0	0	0	0	0	0	0	0.20027	0.029955	0.079085
957946	756733	149031241	BIFUNCTIONAL HEPARAN SULFATE N-DEACETYLASE/N-SULFOTRANSFERASE 2	PROT MOD	0	0	0	0	0	0	0	0	0	0	1	1	0	0	0	0	0	0	0	0	0	0	0	0	0	0	0	0	0	0	0	0	0.033201	0.035894	0	0	0	0	0	0	0	0	0	0
958807	4274627	149036726	CARBOHYDRATE (CHONDROITIN 4) SULFOTRANSFERASE 13	PROT MOD	0	0	0	0	0	0	0	0	0	0	0	0	0	1	0	0	0	0	0	0	0	0	0	0	0	0	0	0	0	0	0	0	0	0	0	0.027375	0	0	0	0	0	0	0	0
959460	3857086	109470456	CARBOHYDRATE (N-ACETYLGALACTOSAMINE 4-0) SULFOTRANSFERASE 14	PROT MOD	0	0	0	0	0	0	0	0	0	1	0	0	0	0	0	0	0	0	0	0	0	0	0	0	0	0	0	0	0	0	0	0.045558	0	0	0	0	0	0	0	0	0	0	0	0
956285	3713	2406563	CARBOXYPEPTIDASE D	PROT MOD	0	0	0	0	2	0	4	10	20	7	6	10	1	1	0	3	4	7	30	0	0	2	0	0	0	0	0.034031	0	0.073951	0.16111	0.29967	0.31891	0.1992	0.35894	0.053107	0.027375	0	0.071514	0.18459	0.081785	0.36837	0	0	0.014379
957268	2734636	149066885	CARBOXYPEPTIDASE M	PROT MOD	0	0	0	0	0	0	0	0	0	0	0	0	0	0	0	0	0	0	0	0	8	13	0	0	0	0	0	0	0	0	0	0	0	0	0	0	0	0	0	0	0	0	0.07988	0.093465
957720	70677	149067781	CDP-DIACYLGLYCEROL--INOSITOL 3-PHOSPHATIDYLTRANSFERASE	PROT MOD	0	1	2	1	1	1	0	0	1	0	0	0	0	0	0	0	0	0	0	0	0	2	0	0.018369	0.033462	0.028852	0.017015	0.02021	0	0	0.014984	0	0	0	0	0	0	0	0	0	0	0	0	0.014379
958883	85745	149037111	CERAMIDE GLUCOSYLTRANSFERASE	PROT MOD	0	0	0	0	0	0	0	0	1	0	0	0	0	0	0	0	0	0	0	0	0	0	0	0	0	0	0	0	0	0	0.014984	0	0	0	0	0	0	0	0	0	0	0	0	0
957469	86555	13928968	CMP-N-ACETYLNEURAMINATE-BETA-GALACTOSAMIDE-ALPHA-2,3-SIALYLTRANSFERASE	PROT MOD	0	0	0	0	0	0	0	0	0	0	0	0	0	0	0	0	0	0	0	0	3	9	0	0	0	0	0	0	0	0	0	0	0	0	0	0	0	0	0	0	0	0	0.029955	0.064706
958784	3660	3121725	COPPER-TRANSPORTING ATPASE 2	PROT MOD	0	0	0	0	0	0	0	0	5	0	0	0	0	0	0	0	0	0	0	0	0	0	0	0	0	0	0	0	0	0	0.074918	0	0	0	0	0	0	0	0	0	0	0	0	0
958629	2730491	109465944	CORE 2 BETA-1,6-N-ACETYLGLUCOSAMINYLTRANSFERASE 3	PROT MOD	0	0	0	0	0	0	0	0	0	0	0	0	0	0	0	0	0	0	0	0	0	2	0	0	0	0	0	0	0	0	0	0	0	0	0	0	0	0	0	0	0	0	0	0.014379
957094	55277	12621124	CORE1 UDP-GALACTOSE:N-ACETYLGALACTOSAMINE-ALPHA-R BETA 1,3-GALACTOSYLTRANSFERASE	PROT MOD	0	0	0	0	0	0	1	0	4	2	3	3	4	1	8	3	0	0	0	0	0	1	0	0	0	0	0	0	0.018488	0	0.059934	0.091116	0.099602	0.10768	0.21243	0.027375	0.30924	0.071514	0	0	0	0	0	0.0071896
957892	13029	149063877	DAD1 (DEFENDER AGAINST CELL DEATH 1)	PROT MOD	1	2	10	3	3	2	0	1	2	0	1	1	1	1	0	1	0	2	3	0	0	7	0.03811	0.036738	0.16731	0.086555	0.051046	0.04042	0	0.016111	0.029967	0	0.033201	0.035894	0.053107	0.027375	0	0.023838	0	0.023367	0.036837	0	0	0.050327
958663	4333655	149062014	DIPEPTIDYLPEPTIDASE 3	PROT MOD	0	0	0	0	0	0	0	0	0	0	0	0	0	0	0	0	0	0	0	0	2	0	0	0	0	0	0	0	0	0	0	0	0	0	0	0	0	0	0	0	0	0	0.01997	0
956346;956347	3895732;4345919	110590222;149022111	DIPEPTIDYLPEPTIDASE 4	PROT MOD	0	0	0	2	6	4	13	5	19	1	6	5	2	12	0	22	0	0	0	4	28	34.5574	0	0	0	0.057703	0.10209	0.080841	0.24034	0.080554	0.28469	0.045558	0.1992	0.17947	0.10621	0.3285	0	0.52443	0	0	0	0.26702	0.27958	0.24845
959139	355152	109501871	DOLICHOL-PHOSPHATE MANNOSYLTRANSFERASE SUBUNIT 3	PROT MOD	0	1	0	1	1	0	0	0	2	0	0	0	0	0	0	0	0	0	0	0	0	1	0	0.018369	0	0.028852	0.017015	0	0	0	0.029967	0	0	0	0	0	0	0	0	0	0	0	0	0.0071896
956628	1339289	51980337	DOLICHYL-DI-PHOSPHOOLIGOSACCHARIDE-PROTEIN GLYCOTRANSFERASE	PROT MOD	11	21	16	1	1	2	4	4	7	0	0	0	0	5	0	1	3	6	7	5	4	17	0.41921	0.38575	0.26769	0.028852	0.017015	0.04042	0.073951	0.064443	0.10488	0	0	0	0	0.13687	0	0.023838	0.13844	0.070102	0.085953	0.33378	0.03994	0.12222
958174	4284377	149064764	DOLICHYL-PHOSPHATE BETA-GLUCOSYLTRANSFERASE	PROT MOD	0	0	0	0	1	1	0	0	0	0	0	0	0	0	0	0	0	0	0	0	0	2	0	0	0	0	0.017015	0.02021	0	0	0	0	0	0	0	0	0	0	0	0	0	0	0	0.014379
956842	95047	25282445	ECTONUCLEOSIDE TRIPHOSPHATE DIPHOSPHOHYDROLASE 2	PROT MOD	0	0	0	0	0	0	0	0	0	0	0	0	0	0	0	0	0	0	0	1	37	37	0	0	0	0	0	0	0	0	0	0	0	0	0	0	0	0	0	0	0	0.066756	0.36945	0.26601
956311	3856780	109467864	ERMAN1 (ALPHA-MANNOSIDASE 1B1)	PROT MOD	0	0	0	0	0	0	7	5	10	26	21	17	2	2	7	6	2	4	9	0	0	0	0	0	0	0	0	0	0.12941	0.080554	0.14984	1.1845	0.69721	0.61019	0.10621	0.05475	0.27058	0.14303	0.092293	0.046734	0.11051	0	0	0
958727	57456	109482206	EXOSTOSIN 1	PROT MOD	0	0	0	0	0	0	0	0	0	1	1	0	0	0	0	0	0	0	0	0	0	0	0	0	0	0	0	0	0	0	0	0.045558	0.033201	0	0	0	0	0	0	0	0	0	0	0
957325	78213	13929206	FARNESYL PYROPHOSPHATE SYNTHETASE	PROT MOD	0	0	0	2	1	0	1	2	3	0	0	0	0	0	0	0	0	6	4	0	6	5	0	0	0	0.057703	0.017015	0	0.018488	0.032222	0.044951	0	0	0	0	0	0	0	0	0.070102	0.049116	0	0.05991	0.035948
957231	85115	149030261	FARNESYL-DIPHOSPHATE FARNESYLTRANSFERASE	PROT MOD	2	4	2	2	5	4	0	0	3	0	0	0	0	0	1	2	1	1	0	0	0	0	0.07622	0.073475	0.033462	0.057703	0.085077	0.080841	0	0	0.044951	0	0	0	0	0	0.038655	0.047676	0.046147	0.011684	0	0	0	0
956863	3760	119810	FATTY ACID BINDING PROTEIN 1 LIVER	PROT MOD	0	3	5	6	8	4	8	11	9	1	5	3	3	5	0	5	0	0	0	0	0	0	0	0.055107	0.083654	0.17311	0.13612	0.080841	0.1479	0.17722	0.13485	0.045558	0.166	0.10768	0.15932	0.13687	0	0.11919	0	0	0	0	0	0
956220	43659	149055092	FATTY ACID SYNTHASE	PROT MOD	0	0	0	1	6	4	0	0	2	10	0	0	0	0	0	1	0	2	2	0	15	3	0	0	0	0.028852	0.10209	0.080841	0	0	0.029967	0.45558	0	0	0	0	0	0.023838	0	0.023367	0.024558	0	0.14978	0.021569
956511	29993	13162304	FATTY-ACID AMIDE HYDROLASE	PROT MOD	2	5	2	5	9	8	11	5	4	4	2	6	0	1	0	0	0	2	1	0	0	0	0.07622	0.091844	0.033462	0.14426	0.15314	0.16168	0.20336	0.080554	0.059934	0.18223	0.066401	0.21536	0	0.027375	0	0	0	0.023367	0.012279	0	0	0
958177	4258632	149068645	FGF RECEPTOR ACTIVATING PROTEIN 1	PROT MOD	0	0	0	0	0	0	0	0	0	0	0	0	0	0	0	0	0	0	0	2	1	17	0	0	0	0	0	0	0	0	0	0	0	0	0	0	0	0	0	0	0	0.13351	0.009985	0.12222
956873	2897613	149018351	GALACTOSIDASE BETA 1	PROT MOD	0	0	0	0	0	0	0	0	0	0	0	0	0	0	0	0	0	0	0	0	16	14	0	0	0	0	0	0	0	0	0	0	0	0	0	0	0	0	0	0	0	0	0.15976	0.10065
956588	1461896	66730519	GALACTOSIDASE BETA 1-LIKE 3	PROT MOD	0	0	0	0	0	0	0	0	0	0	0	0	0	0	0	0	2	8	10	6	37	46	0	0	0	0	0	0	0	0	0	0	0	0	0	0	0	0	0.092293	0.093469	0.12279	0.40053	0.36945	0.33072
957259	228888	149062333	GALACTOSYLGALACTOSYLXYLOSYLPROTEIN 3-BETA-GLUCURONOSYLTRANSFERASE 3	PROT MOD	0	0	0	0	0	0	11	13	13	4	10	10	1	6	1	7	1	0	2	0	0	3	0	0	0	0	0	0	0.20336	0.20944	0.19479	0.18223	0.33201	0.35894	0.053107	0.16425	0.038655	0.16687	0.046147	0	0.024558	0	0	0.021569
957449	72049	14150450	GALNAC-T10 (UDP-GALNAC:POLYPEPTIDE N-ACETYLGALACTOSAMINYLTRANSFERASE T9)	PROT MOD	0	0	0	0	0	0	0	0	0	0	0	0	0	0	0	0	6	1	5	0	0	0	0	0	0	0	0	0	0	0	0	0	0	0	0	0	0	0	0.27688	0.011684	0.061395	0	0	0
956662	3852367	109474898	GALNAC-T12 (UDP-N-ACETYL-ALPHA-D-GALACTOSAMINE:POLYPEPTIDE N-ACETYLGALACTOSAMINYLTRANSFERASE 12)	PROT MOD	0	0	0	0	0	0	0	0	0	0	0	0	0	0	0	0	12	4	8.1077	0	2	13	0	0	0	0	0	0	0	0	0	0	0	0	0	0	0	0	0.55376	0.046734	0.099554	0	0.01997	0.093465
956445	2881192	149022135	GALNAC-T3 (UDP-N-ACETYL-ALPHA-D-GALACTOSAMINE:POLYPEPTIDE N-ACETYLGALACTOSAMINYLTRANSFERASE 3)	PROT MOD	0	0	0	0	0	0	0	0	0	0	0	0	0	0	0	0	24	15	40	0	0	0	0	0	0	0	0	0	0	0	0	0	0	0	0	0	0	0	1.1075	0.17525	0.49116	0	0	0
957511	55264	12621080	GALNAC-T7 (UDP-N-ACETYL-ALPHA-D-GALACTOSAMINE: POLYPEPTIDE N-ACETYL-GALACTOSAMINYLTRANSFERASE)	PROT MOD	0	0	0	0	0	0	0	0	0	0	0	0	0	0	0	0	2	0	3	0	1	6	0	0	0	0	0	0	0	0	0	0	0	0	0	0	0	0	0.092293	0	0.036837	0	0.009985	0.043138
956725	4322332	149043754	GAMMA-GLUTAMYLTRANSFERASE 1	PROT MOD	0	0	0	0	0	0	0	0	0	0	0	0	0	0	0	0	0	0	0	15	38	46.1176	0	0	0	0	0	0	0	0	0	0	0	0	0	0	0	0	0	0	0	1.0013	0.37943	0.33157
958264	75089	1903381	GD3 ALPHA 2,8-SIALYLTRANSFERASE	PROT MOD	0	0	0	0	0	0	0	2	1	0	0	0	1	2	5	0	0	0	0	0	0	0	0	0	0	0	0	0	0	0.032222	0.014984	0	0	0	0.053107	0.05475	0.19327	0	0	0	0	0	0	0
958431	780801	149030982	GDP-FUCOSE PROTEIN O-FUCOSYLTRANSFERASE 1	PROT MOD	0	0	0	0	0	0	0	0	0	0	0	0	0	0	0	0	0	0	0	0	0	1	0	0	0	0	0	0	0	0	0	0	0	0	0	0	0	0	0	0	0	0	0	0.0071896
956773	60482	1169978	GLCNAC-T II (ALPHA-1,6-MANNOSYL-GLYCOPROTEIN 2-BETA-N-ACETYLGLUCOSAMINYLTRANSFERASE)	PROT MOD	0	0	0	0	0	0	9	4	3	30	17	5	3	4	22	3	5	1	5	0	0	1	0	0	0	0	0	0	0.16639	0.064443	0.044951	1.3667	0.56441	0.17947	0.15932	0.1095	0.85041	0.071514	0.23073	0.011684	0.061395	0	0	0.0071896
956532	2699	1169977	GLCNAC-T1 (ALPHA-1,3-MANNOSYL-GLYCOPROTEIN 2-BETA-N-ACETYLGLUCOSAMINYLTRANSFERASE)	PROT MOD	0	0	0	0	0	0	7.3889	1	6	26	19	15.7895	0	1	3.375	1	0	0	0	0	0	0	0	0	0	0	0	0	0.1366	0.016111	0.089901	1.1845	0.63081	0.56674	0	0.027375	0.13046	0.023838	0	0	0	0	0	0
958975	4221686	149033505	GLUCOSAMINE 6-PHOSPHATE N-ACETYLTRANSFERASE	PROT MOD	0	0	0	0	0	0	0	0	0	0	0	0	0	0	0	0	0	0	0	0	0	1	0	0	0	0	0	0	0	0	0	0	0	0	0	0	0	0	0	0	0	0	0	0.0071896
959505	95009	11560101	GLUCOSAMINYL (N-ACETYL) TRANSFERASE 1 CORE 2	PROT MOD	0	0	0	0	0	0	0	0	0	0	0	0	0	0	0	0	0	0	0	0	0	1	0	0	0	0	0	0	0	0	0	0	0	0	0	0	0	0	0	0	0	0	0	0.0071896
957100	19169	122920587	GLYCINE N-METHYLTRANSFERASE	PROT MOD	0	0	0	2	2	1	3	1	0	0	0	0	0	0	0	0	0	0	0	0	0	0	0	0	0	0.057703	0.034031	0.02021	0.055463	0.016111	0	0	0	0	0	0	0	0	0	0	0	0	0	0
956989	1904403	139001702	GLYCINE-N-ACYLTRANSFERASE	PROT MOD	0	0	4	0	0	0	0	0	0	0	0	0	0	4	0	2	0	0	0	0	0	0	0	0	0.066923	0	0	0	0	0	0	0	0	0	0	0.1095	0	0.047676	0	0	0	0	0	0
957434	2625731	139948516	GLYCOPROTEIN ENDO-ALPHA-1,2-MANNOSIDASE	PROT MOD	0	0	0	0	0	0	0	0	0	4	1	1	3	0	1	0	1.3333	0	0	0	0	0	0	0	0	0	0	0	0	0	0	0.18223	0.033201	0.035894	0.15932	0	0.038655	0	0.061529	0	0	0	0	0
956255	51409	13994184	GLYCOPROTEIN PROCESSING GLUCOSIDASE I	PROT MOD	22	23	26	6	16	9	1	2	2	0	0	0	0	1	0	0	0	0	0	1	0	1	0.83841	0.42248	0.435	0.17311	0.27225	0.18189	0.018488	0.032222	0.029967	0	0	0	0	0.027375	0	0	0	0	0	0.066756	0	0.0071896
957823	229568	149045643	GLYCOPROTEIN-4-BETA-GALACTOSYLTRANSFERASE 2	PROT MOD	0	0	0	0	0	0	2	2	2	0	0	0	1	0	2	1	0	0	0	0	0	7	0	0	0	0	0	0	0.036975	0.032222	0.029967	0	0	0	0.053107	0	0.07731	0.023838	0	0	0	0	0	0.050327
959335	301172	109495817	GLYCOSYLTRANSFERASE 1 DOMAIN CONTAINING 1	PROT MOD	0	0	0	0	0	0	0	0	0	0	0	0	0	0	0	0	0	0	1	0	0	0	0	0	0	0	0	0	0	0	0	0	0	0	0	0	0	0	0	0	0.012279	0	0	0
956883	2880035	149036101	GLYCOSYLTRANSFERASE 25 DOMAIN CONTAINING 1	PROT MOD	1	1	1	0	2	0	0	2	2	1	1	0	0	0	0	0	0	0	0	0	0	0	0.03811	0.018369	0.016731	0	0.034031	0	0	0.032222	0.029967	0.045558	0.033201	0	0	0	0	0	0	0	0	0	0	0
959055	4211293	149039318	GLYCOSYLTRANSFERASE 6 DOMAIN CONTAINING 1	PROT MOD	0	0	0	0	0	0	0	0	0	0	0	0	0	0	0	0	1	0	2	0	0	0	0	0	0	0	0	0	0	0	0	0	0	0	0	0	0	0	0.046147	0	0.024558	0	0	0
956291	44217	13242253	HEPARAN SULFATE N-DEACETYLASE/N-SULFOTRANSFERASE	PROT MOD	0	0	0	0	0	0	5	1	3	21	9	6	14	11	13	13	0	0	0	0	0	0	0	0	0	0	0	0	0.092439	0.016111	0.044951	0.95672	0.2988	0.21536	0.74349	0.30112	0.50251	0.30989	0	0	0	0	0	0
957462	44475	149052614	LONG-CHAIN-FATTY-ACID--COA LIGASE 6	PROT MOD	0	0	0	0	0	0	0	0	0	0	0	0	0	0	0	0	1	4.8	3	0	0	0	0	0	0	0	0	0	0	0	0	0	0	0	0	0	0	0	0.046147	0.056081	0.036837	0	0	0
958199	3857963	109477930	LYSOCARDIOLIPIN ACYLTRANSFERASE 1	PROT MOD	0	1	1	1	0	1	0	0	0	0	0	0	0	0	0	0	0	0	0	0	0	0	0	0.018369	0.016731	0.028852	0	0.02021	0	0	0	0	0	0	0	0	0	0	0	0	0	0	0	0
956813	2626056	149063582	MALECTIN	PROT MOD	6	6	9	6	5	3	4	4	4	0	0	0	0	3	0	2	3	4	6	1	1	9	0.22866	0.11021	0.15058	0.17311	0.085077	0.060631	0.073951	0.064443	0.059934	0	0	0	0	0.082124	0	0.047676	0.13844	0.046734	0.073674	0.066756	0.009985	0.064706
957835	2881705	149018555	MANNOSE-1-PHOSPHATE GUANYLTRANSFERASE BETA	PROT MOD	0	0	0	0	0	0	0	0	0	0	0	0	0	0	0	0	0	0	0	0	1	3	0	0	0	0	0	0	0	0	0	0	0	0	0	0	0	0	0	0	0	0	0.009985	0.021569
956161	2739295	149038629	MANNOSIDASE 1 ALPHA	PROT MOD	0	0	0	0	2	1	40	50	55	53	61	47	23	25	44	34	0	0	0	0	0	8	0	0	0	0	0.034031	0.02021	0.73951	0.80554	0.82409	2.4146	2.0252	1.687	1.2215	0.68437	1.7008	0.81049	0	0	0	0	0	0.057517
956113	2898211	109486429	MANNOSIDASE 2 ALPHA 1 (MAN2A1)	PROT MOD	0	0	0	1	2	4	110	73	49	104	136	144.964	70	70	82	69	4	5	10	0	0	0	0	0	0	0.028852	0.034031	0.080841	2.0336	1.1761	0.73419	4.738	4.5153	5.2033	3.7175	1.9162	3.1697	1.6448	0.18459	0.058418	0.12279	0	0	0
956295	4357842	149057314	MANNOSIDASE 2 ALPHA 2 (MANIIX)	PROT MOD	0	0	0	0	0	0	0	0	0	0	0	1.0357	0	0	0	0	16	27	57	0	0	0	0	0	0	0	0	0	0	0	0	0	0	0.037176	0	0	0	0	0.73835	0.31546	0.6999	0	0	0
956202	338661	149037792	MANNOSIDASE 2 ALPHA B1 (LAMAN)	PROT MOD	0	0	0	0	0	0	0	0	0	0	0	0	0	0	0	0	0	0	0	12	12	124	0	0	0	0	0	0	0	0	0	0	0	0	0	0	0	0	0	0	0	0.80107	0.11982	0.89151
956923	1904854	56540863	MANNOSIDASE 2 ALPHA C1	PROT MOD	0	0	0	0	0	0	0	0	0	0	0	0	0	0	0	0	0	5	1	0	12	12	0	0	0	0	0	0	0	0	0	0	0	0	0	0	0	0	0	0.058418	0.012279	0	0.11982	0.086275
958360	3051667	149025586	METHYLOSOME PROTEIN 50	PROT MOD	0	0	0	0	0	0	0	0	0	0	0	0	0	0	0	0	0	1	0	0	1	1	0	0	0	0	0	0	0	0	0	0	0	0	0	0	0	0	0	0.011684	0	0	0.009985	0.0071896
957300	3388490	149032044	METHYLTRANSFERASE LIKE 7A	PROT MOD	2	3	6	3	6	5	0	1	2	0	1	0	1	0	0	2	0	0	0	0	2	9	0.07622	0.055107	0.10038	0.086555	0.10209	0.10105	0	0.016111	0.029967	0	0.033201	0	0.053107	0	0	0.047676	0	0	0	0	0.01997	0.064706
956141	2880928	149038203	MG160	PROT MOD	0	0	0	0	1	1	22	26	35	14	36	58	6	6	32	11	9	20	27	0	12	27	0	0	0	0	0.017015	0.02021	0.40673	0.41888	0.52442	0.63781	1.1952	2.0818	0.31864	0.16425	1.237	0.26222	0.41532	0.23367	0.33153	0	0.11982	0.19412
956649	23872	146345412	MICROSOMAL DIPEPTIDASE	PROT MOD	0	0	0	0	0	0	1	3	4	0	0	0	0	0	0	0	0	0	0	1	47	41	0	0	0	0	0	0	0.018488	0.048333	0.059934	0	0	0	0	0	0	0	0	0	0	0.066756	0.4693	0.29477
958922	4322331	149042625	N-ACETYLGLUCOSAMINE-1-PHOSPHODIESTER ALPHA-N-ACETYLGLUCOSAMINIDASE	PROT MOD	0	0	0	0	0	0	0	0	2	0	1	1	0	1	0	0	0	0	0	0	0	0	0	0	0	0	0	0	0	0	0.029967	0	0.033201	0.035894	0	0.027375	0	0	0	0	0	0	0	0
958031	4348403	149067274	N-ACETYLGLUCOSAMINE-1-PHOSPHOTRANSFERASE SUBUNITS ALPHA/BETA	PROT MOD	1	0	0	0	0	0	0	0	0	1	0	4	2	0	0	0	0	0	0	0	0	0	0.03811	0	0	0	0	0	0	0	0	0.045558	0	0.14358	0.10621	0	0	0	0	0	0	0	0	0
956758	2735517	149052443	N-ACETYLGLUCOSAMINYLTRASNFERASE IVB	PROT MOD	0	0	0	0	0	0	4	2	5	16	9	11	1	2	0	1	0	0	0	0	0	0	0	0	0	0	0	0	0.073951	0.032222	0.074918	0.72893	0.2988	0.39483	0.053107	0.05475	0	0.023838	0	0	0	0	0	0
957392	338609	38494357	N-ACYLSPHINGOSINE AMIDOHYDROLASE (ACID CERAMIDASE)	PROT MOD	0	0	1	0	2	0	11	3	5	0	0	0	0	1	0	1	0	0	0	0	0	13	0	0	0.016731	0	0.034031	0	0.20336	0.048333	0.074918	0	0	0	0	0.027375	0	0.023838	0	0	0	0	0	0.093465
957798	78152	1711569	N-HYDROXYARYLAMINE SULFOTRANSFERASE	PROT MOD	0	0	0	0	1	0	0	0	0	0	0	0	0	0	0	0	0	0	0	0	0	0	0	0	0	0	0.017015	0	0	0	0	0	0	0	0	0	0	0	0	0	0	0	0	0
956820	4330477	149034408	NICALIN	PROT MOD	1	4	6	1	1	1	0	0	1	0	0	0	0	0	0	0	0	0	2	0	0	1	0.03811	0.073475	0.10038	0.028852	0.017015	0.02021	0	0	0.014984	0	0	0	0	0	0	0	0	0	0.024558	0	0	0.0071896
957477	4334749	149040719	NICASTRIN	PROT MOD	0	0	0	0	1	0	0	0	3	0	0	2	0	0	0	0	0	0	0	0	4	6	0	0	0	0	0.017015	0	0	0	0.044951	0	0	0.071788	0	0	0	0	0	0	0	0	0.03994	0.043138
957899	4327413	149021095	N-MYRISTOYLTRANSFERASE 2	PROT MOD	0	0	0	0	0	0	0	0	0	0	0	0	0	0	0	0	0	3.5	0	0	0	0	0	0	0	0	0	0	0	0	0	0	0	0	0	0	0	0	0	0.040893	0	0	0	0
958643	3857540	149064834	N-TERMINAL ACETYLTRANSFERASE 1	PROT MOD	0	0	0	0	0	0	0	0	0	0	0	0	0	0	0	0	0	2	0	0	0	0	0	0	0	0	0	0	0	0	0	0	0	0	0	0	0	0	0	0.023367	0	0	0	0
959953	3451643	62184167	PALMITOYLTRANSFERASE ZDHHC17	PROT MOD	0	0	0	0	0	0	0	0	0	1	0	0	0	0	0	0	0	0	0	0	0	0	0	0	0	0	0	0	0	0	0	0.045558	0	0	0	0	0	0	0	0	0	0	0	0
957876	229000	149054431	PEPTIDE N-MYRISTOYLTRANSFERASE 1	PROT MOD	0	0	0	0	0	0	0	0	0	0	0	0	0	0	0	0	0	3.5	1	0	0	0	0	0	0	0	0	0	0	0	0	0	0	0	0	0	0	0	0	0.040893	0.012279	0	0	0
956660	51562	149063508	PHOSPHATIDYLETHANOLAMINE-BINDING PROTEIN	PROT MOD	0	0	0	2	2	0	1	0	4	0	0	0	0	0	0	0	5	39.8462	24.9167	4	39	33	0	0	0	0.057703	0.034031	0	0.018488	0	0.059934	0	0	0	0	0	0	0	0.23073	0.46555	0.30595	0.26702	0.38942	0.23726
957719	4354820	149028661	PHOSPHATIDYLINOSITOL GLYCAN ANCHOR BIOSYNTHESIS CLASS G	PROT MOD	0	0	0	0	0	0	0	0	1	0	5	6	0	0	1	1	0	0	0	0	0	0	0	0	0	0	0	0	0	0	0.014984	0	0.166	0.21536	0	0	0.038655	0.023838	0	0	0	0	0	0
957581	1462371	149053531	PHOSPHATIDYLINOSITOL GLYCAN ANCHOR BIOSYNTHESIS CLASS S	PROT MOD	0	0	0	0	2	0	0	0	0	0	0	0	0	0	0	0	0	0	2	0	0	3	0	0	0	0	0.034031	0	0	0	0	0	0	0	0	0	0	0	0	0	0.024558	0	0	0.021569
956652	60561	11095248	PHOSPHOINOSITIDE PHOSPHATASE SAC1	PROT MOD	2	3	2	2	4	4	0	0	0	0	2	2	0	0	0	1	0	0	1	0	1	4	0.07622	0.055107	0.033462	0.057703	0.068062	0.080841	0	0	0	0	0.066401	0.071788	0	0	0	0.023838	0	0	0.012279	0	0.009985	0.028758
957904	782328	45154722	PHOSPHOLIPID SCRAMBLASE 3	PROT MOD	0	0	0	0	0	0	0	0	0	0	0	0	0	0	0	0	0	0	0	0	1	3	0	0	0	0	0	0	0	0	0	0	0	0	0	0	0	0	0	0	0	0	0.009985	0.021569
957995	4348523	149060586	POLY (ADP-RIBOSE) POLYMERASE FAMILY MEMBER 9	PROT MOD	1	0	1	0	0	0	0	0	0	0	0	0	0	0	0	0	0	0	0	0	0	0	0.03811	0	0.016731	0	0	0	0	0	0	0	0	0	0	0	0	0	0	0	0	0	0	0
956425	68735	1141792	POLYPEPTIDE N-ACETYLGALACTOSAMINYLTRANSFERASE	PROT MOD	0	0	0	0	0	0	11	7	10	25	20	28	3	8	4	5	0	0	0	0	0	6	0	0	0	0	0	0	0.20336	0.11278	0.14984	1.139	0.66401	1.005	0.15932	0.219	0.15462	0.11919	0	0	0	0	0	0.043138
959129	37272	149025089	PRESENILIN 1	PROT MOD	0	0	0	0	0	0	0	0	0	0	0	0	0	0	0	0	0	0	0	0	1	0	0	0	0	0	0	0	0	0	0	0	0	0	0	0	0	0	0	0	0	0	0.009985	0
959236	4253995	149039125	PROBABLE PALMITOYLTRANSFERASE ZDHHC12	PROT MOD	0	0	0	0	0	0	0	0	0	0	0	0	0	0	0	0	1	0	0	0	0	0	0	0	0	0	0	0	0	0	0	0	0	0	0	0	0	0	0.046147	0	0	0	0	0
957417	3451994	62184159	PROBABLE PALMITOYLTRANSFERASE ZDHHC13	PROT MOD	0	0	0	0	0	0	0	0	0	0	0	0	0	0	0	0	5	2	14	0	0	0	0	0	0	0	0	0	0	0	0	0	0	0	0	0	0	0	0.23073	0.023367	0.17191	0	0	0
957509	286288	28400779	PROCOLLAGEN-LYSINE,2-OXOGLUTARATE 5-DIOXYGENASE 3	PROT MOD	0	0	1	0	0	0	0	0	0	0	0	0	0	0	0	0	0	0	0	0	0	0	0	0	0.016731	0	0	0	0	0	0	0	0	0	0	0	0	0	0	0	0	0	0	0
957644	4307058	149063905	PROTEIN ARGININE N-METHYLTRANSFERASE 5	PROT MOD	0	0	0	0	0	0	0	0	0	0	0	0	0	0	0	0	0	4	1	0	3	5	0	0	0	0	0	0	0	0	0	0	0	0	0	0	0	0	0	0.046734	0.012279	0	0.029955	0.035948
956620	2896985	149020438	PROTEIN KINASE C SUBSTRATE 80K-H	PROT MOD	1	3	11	6	9	13	0	2	3	0	4	3	1	1	0	2	0	7	3	0	1	8	0.03811	0.055107	0.18404	0.17311	0.15314	0.26273	0	0.032222	0.044951	0	0.1328	0.10768	0.053107	0.027375	0	0.047676	0	0.081785	0.036837	0	0.009985	0.057517
957541	2408133	149035605	PROTEIN O-LINKED MANNOSE BETA 1,2-N-ACETYLGLUCOSAMINYLTRANSFERASE	PROT MOD	0	0	0	0	0	0	0	0	0	3	4	3	0	0	0	0	0	0	0	0	0	0	0	0	0	0	0	0	0	0	0	0.13667	0.1328	0.10768	0	0	0	0	0	0	0	0	0	0
958876	1339288	149030419	PROTEIN PHOSPHATASE 1J	PROT MOD	0	0	0	0	0	0	0	0	0	0	0	0	0	0	0	0	0	1	1	0	0	0	0	0	0	0	0	0	0	0	0	0	0	0	0	0	0	0	0	0.011684	0.012279	0	0	0
957245	11298	129345	PROTEIN PHOSPHATASE 2C ISOFORM ALPHA	PROT MOD	0	0	0	0	0	0	0	0	0	0	0	0	0	0	0	0	0	0	0	0	4	7	0	0	0	0	0	0	0	0	0	0	0	0	0	0	0	0	0	0	0	0	0.03994	0.050327
957274	1909735	124106314	PROTEIN-L-ISOASPARTATE (D-ASPARTATE) O-METHYLTRANSFERASE	PROT MOD	0	0	0	0	0	0	0	0	0	0	0	0	0	0	0	0	0	13	10	0	1	2	0	0	0	0	0	0	0	0	0	0	0	0	0	0	0	0	0	0.15189	0.12279	0	0.009985	0.014379
959032	3392297	78070460	PROTEIN-O-MANNOSYLTRANSFERASE 2	PROT MOD	0	0	0	0	0	0	0	0	0	0	0	0	0	0	0	0	0	0	0	0	0	1	0	0	0	0	0	0	0	0	0	0	0	0	0	0	0	0	0	0	0	0	0	0.0071896
958096	176270	12018332	PUTATIVE N-ACETYLTRANSFERASE CAMELLO 4	PROT MOD	2	3	2	2	0	0	0	0	0	0	0	0	0	0	0	0	0	0	0	0	0	0	0.07622	0.055107	0.033462	0.057703	0	0	0	0	0	0	0	0	0	0	0	0	0	0	0	0	0	0
958353	140359	149053829	RETINOID-INDUCIBLE SERINE CARBOXYPEPTIDASE	PROT MOD	0	0	0	0	0	0	2	0	0	0	0	0	0	1	0	0	0	0	0	0	0	0	0	0	0	0	0	0	0.036975	0	0	0	0	0	0	0.027375	0	0	0	0	0	0	0	0
956197	337611	149036688	RIBOPHORIN I	PROT MOD	44	63	43	20	29	22	17	9	21	0	3	2	0	12	2	10	6	15	21	4	7	22	1.6768	1.1572	0.71942	0.57703	0.49345	0.44462	0.31429	0.145	0.31465	0	0.099602	0.071788	0	0.3285	0.07731	0.23838	0.27688	0.17525	0.25786	0.26702	0.069895	0.15817
956218	4334149	149043116	RIBOPHORIN II	PROT MOD	30	58	87	23	37	26	13	9	15	1	1	0	1	12	0	7	10	30	34	6	15	37	1.1433	1.0654	1.4556	0.66359	0.62957	0.52546	0.24034	0.145	0.22475	0.045558	0.033201	0	0.053107	0.3285	0	0.16687	0.46147	0.35051	0.41749	0.40053	0.14978	0.26601
957150	263376	109494786	SDF2 LIKE PROTEIN 1	PROT MOD	0	2	3	0	0	1	0	0	0	0	0	0	0	0	0	0	0	5	3	0	0	3	0	0.036738	0.050192	0	0	0.02021	0	0	0	0	0	0	0	0	0	0	0	0.058418	0.036837	0	0	0.021569
957983	274486	149039262	SIMILAR TO 1-ACYLGLYCEROL-3-PHOSPHATE O-ACYLTRANSFERASE 2	PROT MOD	0	2	1	1	3	0	0	0	0	0	0	0	0	0	0	0	0	0	0	0	0	0	0	0.036738	0.016731	0.028852	0.051046	0	0	0	0	0	0	0	0	0	0	0	0	0	0	0	0	0
957756	139592	109463631	SIMILAR TO ARYLACETYL ACYL-COA N-ACYLTRANSFERASE	PROT MOD	0	0	0	0	0	0	0	0	0	0	0	0	0	1	0	3	0	0	0	0	0	0	0	0	0	0	0	0	0	0	0	0	0	0	0	0.027375	0	0.071514	0	0	0	0	0	0
957658	210144	149024851	SIMILAR TO BETA-1,3-GALACTOSYLTRANSFERASE 6	PROT MOD	0	0	0	0	0	0	1	1	0	1	1	4	2	2	0	5	0	0	0	0	0	0	0	0	0	0	0	0	0.018488	0.016111	0	0.045558	0.033201	0.14358	0.10621	0.05475	0	0.11919	0	0	0	0	0	0
957595	191580	149042795	SIMILAR TO DOLICHOL-PHOSPHATE-MANNOSE SYNTHASE	PROT MOD	0	2	2	0	3	1	0	0	0	0	0	0	0	0	0	0	0	0	0	0	0	7	0	0.036738	0.033462	0	0.051046	0.02021	0	0	0	0	0	0	0	0	0	0	0	0	0	0	0	0.050327
959850	192295	149037177	SIMILAR TO FUKUYAMA TYPE CONGENITAL MUSCULAR DYSTROPHY HOMOLOG	PROT MOD	0	0	0	0	0	0	0	0	0	0	0	0	0	0	0	0	0	0	1	0	0	0	0	0	0	0	0	0	0	0	0	0	0	0	0	0	0	0	0	0	0.012279	0	0	0
957566	259411	109465668	SIMILAR TO HEPARAN SULFATE 2-SULFOTRANSFERASE	PROT MOD	0	0	0	0	0	0	1	5	6	2	5	8	4	1	5	4	1	0	0	0	0	0	0	0	0	0	0	0	0.018488	0.080554	0.089901	0.091116	0.166	0.28715	0.21243	0.027375	0.19327	0.095352	0.046147	0	0	0	0	0
957886	218478	149036491	SIMILAR TO SERINE PROTEASE OMI	PROT MOD	0	1	0	0	0	0	0	1	0	0	0	1	0	0	0	0	0	0	0	0	0	0	0	0.018369	0	0	0	0	0	0.016111	0	0	0	0.035894	0	0	0	0	0	0	0	0	0	0
956365	231548	149054941	SOLUBLE CALCIUM-ACTIVATED NUCLEOTIDASE SCAN-1 (UDPASE)	PROT MOD	0	0	0	0	0	0	12	21	24	14	26	29	12	19	20	14	2	0	1	0	0	0	0	0	0	0	0	0	0.22185	0.33833	0.3596	0.63781	0.86321	1.0409	0.63728	0.52012	0.7731	0.33373	0.092293	0	0.012279	0	0	0
957226	758380	149066267	ST3 BETA-GALACTOSIDE ALPHA-2,3-SIALYLTRANSFERASE 1	PROT MOD	0	0	0	0	0	0	6	5	5	0	3	3	8	4	9	3	0	0	0	0	0	0	0	0	0	0	0	0	0.11093	0.080554	0.074918	0	0.099602	0.10768	0.42485	0.1095	0.34789	0.071514	0	0	0	0	0	0
957134	2713651	149060304	ST3 BETA-GALACTOSIDE ALPHA-2,3-SIALYLTRANSFERASE 6	PROT MOD	0	0	0	0	0	0	5	7	9	5	4	5	1	4	7	0	0	0	0	0	0	1	0	0	0	0	0	0	0.092439	0.11278	0.13485	0.22779	0.1328	0.17947	0.053107	0.1095	0.27058	0	0	0	0	0	0	0.0071896
958236	2652667	68341989	SULFATASE MODIFYING FACTOR 2	PROT MOD	0	1	0	0	0	1	0	0	0	0	0	0	0	0	0	0	0	0	0	0	0	1	0	0.018369	0	0	0	0.02021	0	0	0	0	0	0	0	0	0	0	0	0	0	0	0	0.0071896
958168	211163	149027582	SULFOTRANSFERASE FAMILY 1D MEMBER 1	PROT MOD	0	0	0	0	0	0	0	0	0	0	0	0	0	0	0	0	0	0	0	0	2	2	0	0	0	0	0	0	0	0	0	0	0	0	0	0	0	0	0	0	0	0	0.01997	0.014379
957099	778113	50926141	TYROSYLPROTEIN SULFOTRANSFERASE 1	PROT MOD	0	0	0	0	0	0	6	9	12	7.7778	11	9	1	5	12	4	0	0	2	0	0	0	0	0	0	0	0	0	0.11093	0.145	0.1798	0.35434	0.36521	0.32304	0.053107	0.13687	0.46386	0.095352	0	0	0.024558	0	0	0
958303	1900222	55778699	TYROSYLPROTEIN SULFOTRANSFERASE 2	PROT MOD	0	0	0	0	0	0	0	0	0	2.2222	1	1	0	0	1	0	0	0	0	0	0	1	0	0	0	0	0	0	0	0	0	0.10124	0.033201	0.035894	0	0	0.038655	0	0	0	0	0	0	0.0071896
958316	304110	149062023	UDP-GLCNAC:BETAGAL BETA-1,3-N-ACETYLGLUCOSAMINYLTRANSFERASE 6	PROT MOD	0	0	0	0	0	0	0	0	0	7	3	2	0	0	0	0	0	0	0	0	0	0	0	0	0	0	0	0	0	0	0	0.31891	0.099602	0.071788	0	0	0	0	0	0	0	0	0	0
959273	3836140	109520331	UDP-GLCNAC:BETAGAL BETA-1,3-N-ACETYLGLUCOSAMINYLTRANSFERASE 7	PROT MOD	0	0	0	0	0	0	1	0	0	0	0	0	0	0	0	0	0	0	0	0	0	0	0	0	0	0	0	0	0.018488	0	0	0	0	0	0	0	0	0	0	0	0	0	0	0
956117;956118	171823;4361239	19424302;149046395	UDP-GLUCOSE GLYCOPROTEIN:GLUCOSYLTRANSFERASE (UGGT)	PROT MOD	11	19	0	19	31	34	7	3	15	0	5	2	0	1	0	3	0	1	5	5	4	55	0.41921	0.34901	0	0.54818	0.52748	0.68715	0.12941	0.048333	0.22475	0	0.166	0.071788	0	0.027375	0	0.071514	0	0.011684	0.061395	0.33378	0.03994	0.39543
958102	4317898	149050214	UDP-GLUCOSE GLYCOPROTEIN:GLUCOSYLTRANSFERASE 2 (UGGT2)	PROT MOD	0	0	0	0	0	0	0	0	0	0	0	0	0	0	0	0	0	1	1	0	0	0	0	0	0	0	0	0	0	0	0	0	0	0	0	0	0	0	0	0.011684	0.012279	0	0	0
957333	78186	13929126	UDP-N-ACETYL-ALPHA-D-G ALACTOSAMINE:POLYPEPTIDE N-A CETYLGALACTOSAMINYLTRANSFERASE 5	PROT MOD	0	0	0	0	0	0	0	0	0	0	0	0	0	0	0	0	0	0	0	0	3	6	0	0	0	0	0	0	0	0	0	0	0	0	0	0	0	0	0	0	0	0	0.029955	0.043138
957343	4330915	149031398	UDP-N-ACETYL-ALPHA-D-GALACTOSAMINE:POLYPEPTIDE N-ACETYLGALACTOSAMINYLTRANSFERASE 11	PROT MOD	0	0	0	0	0	0	0	0	0	7	3	4	0	0	1	0	0	0	0	0	0	0	0	0	0	0	0	0	0	0	0	0.31891	0.099602	0.14358	0	0	0.038655	0	0	0	0	0	0	0
956371	4324358	149043194	UDP-N-ACETYL-ALPHA-D-GALACTOSAMINE:POLYPEPTIDE N-ACETYLGALACTOSAMINYLTRANSFERASE 2	PROT MOD	0	0	0	0	0	0	9	4	8	23.6286	21	27	1	9	11.3846	7	0	0	0	0	3	18	0	0	0	0	0	0	0.16639	0.064443	0.11987	1.0765	0.69721	0.96913	0.053107	0.24637	0.44007	0.16687	0	0	0	0	0.029955	0.12941
957341	167222	149067086	UDP-N-ACETYL-ALPHA-D-GALACTOSAMINE:POLYPEPTIDE N-ACETYLGALACTOSAMINYLTRANSFERASE 4	PROT MOD	0	0	0	0	0	0	0	0	0	2	0	6	0	0	0	0	0	0	0	0	0	0	0	0	0	0	0	0	0	0	0	0.091116	0	0.21536	0	0	0	0	0	0	0	0	0	0
959041	4281579	149031395	UDP-N-ACETYL-ALPHA-D-GALACTOSAMINE:POLYPEPTIDE N-ACETYLGALACTOSAMINYLTRANSFERASE-LIKE 5	PROT MOD	0	0	0	0	0	0	0	0	0	0	0	0	0	0	0	0	0	0	1	0	0	0	0	0	0	0	0	0	0	0	0	0	0	0	0	0	0	0	0	0	0.012279	0	0	0
957410	752359	50925825	UDP-N-ACETYLGLUCOSAMINE: ALPHA-1,3-D-MANNOSIDE BETA-1,4-N-ACETYLGLUCOSAMINYLTRANSFERASE IV-LIKE 1	PROT MOD	0	0	0	0	0	0	0	0	0	0	0	0	0	0	0	0	0	1	11	0	0	0	0	0	0	0	0	0	0	0	0	0	0	0	0	0	0	0	0	0.011684	0.13507	0	0	0
959046	3880973	109497906	UDP-N-ACETYLGLUCOSAMINE: ALPHA-1,3-D-MANNOSIDE BETA-1,4-N-ACETYLGLUCOSAMINYLTRANSFERASE IV-LIKE 2	PROT MOD	0	0	0	0	0	0	0	0	0	0	0	0	0	0	0	0	0	0	1	0	0	0	0	0	0	0	0	0	0	0	0	0	0	0	0	0	0	0	0	0	0.012279	0	0	0
957079	78166	13929062	VITAMIN K-DEPENDENT GAMMA-CARBOXYLASE	PROT MOD	1	9	4	1	1	1	0	0	0	0	0	0	0	0	0	0	0	0	0	0	0	0	0.03811	0.16532	0.066923	0.028852	0.017015	0.02021	0	0	0	0	0	0	0	0	0	0	0	0	0	0	0	0
956958	4337326	149040373	X-PROLYL AMINOPEPTIDASE (AMINOPEPTIDASE P) 1	PROT MOD	0	0	0	0	0	0	0	0	0	0	0	0	0	0	0	0	1	10	7	0	3	3	0	0	0	0	0	0	0	0	0	0	0	0	0	0	0	0	0.046147	0.11684	0.085953	0	0.029955	0.021569
957112	2880587	149053903	XYLOSYLTRANSFERASE II	PROT MOD	0	0	0	0	0	0	0	0	0	6	7	5	2	1	4	1	0	0	0	0	0	0	0	0	0	0	0	0	0	0	0	0.27335	0.2324	0.17947	0.10621	0.027375	0.15462	0.023838	0	0	0	0	0	0
958166	288219	149023858	ZMPSTE24 METALLOPROTEINASE	PROT MOD	0	0	0	0	0	0	0	0	1	0	0	0	0	0	0	0	0	0	0	0	0	1	0	0	0	0	0	0	0	0	0.014984	0	0	0	0	0	0	0	0	0	0	0	0	0.0071896
958113	72602	14719272	15 KDA SELENOPROTEIN	PROT SYN/FOLD	0	3	2	1	2	5	0	0	2	0	0	0	0	1	0	0	1	0	2	0	0	2	0	0.055107	0.033462	0.028852	0.034031	0.10105	0	0	0.029967	0	0	0	0	0.027375	0	0	0.046147	0	0.024558	0	0	0.014379
957249	32867	13592069	40S RIBOSOMAL PROTEIN S10	PROT SYN/FOLD	6	14	11	3	5	3	0	0	0	0	0	0	1	1	0	2	2	4	4	2	0	8	0.22866	0.25716	0.18404	0.086555	0.085077	0.060631	0	0	0	0	0	0	0.053107	0.027375	0	0.047676	0.092293	0.046734	0.049116	0.13351	0	0.057517
956921	4834	13592071	40S RIBOSOMAL PROTEIN S11	PROT SYN/FOLD	5	8	5	0	4	5	0	0	0	0	0	0	1	1	0	0	0	4	3	0	0	3	0.19055	0.14695	0.083654	0	0.068062	0.10105	0	0	0	0	0	0	0.053107	0.027375	0	0	0	0.046734	0.036837	0	0	0.021569
957338;957339	132206;3858096	149032886;109472521	40S RIBOSOMAL PROTEIN S12	PROT SYN/FOLD	2	4	1.5	0	4	3	0	0	0	0	0	0	0	0	0	0	0	4	2	0	2	6	0.07622	0.073475	0.025096	0	0.068062	0.060631	0	0	0	0	0	0	0	0	0	0	0	0.046734	0.024558	0	0.01997	0.043138
958313	310080	149067265	40S RIBOSOMAL PROTEIN S12-LIKE	PROT SYN/FOLD	0	0	1.5	0	0	0	0	0	0	0	0	0	0	0	0	0	0	0	0	0	0	0	0	0	0.025096	0	0	0	0	0	0	0	0	0	0	0	0	0	0	0	0	0	0	0
957176	126865	149068184	40S RIBOSOMAL PROTEIN S13	PROT SYN/FOLD	7	4	7	0	4	6	0	0	0	0	0	0	1	1	0	6	1	6	5	2	3	11	0.26677	0.073475	0.11712	0	0.068062	0.12126	0	0	0	0	0	0	0.053107	0.027375	0	0.14303	0.046147	0.070102	0.061395	0.13351	0.029955	0.079085
957142	98434	149023941	40S RIBOSOMAL PROTEIN S14	PROT SYN/FOLD	5	3	3	0	2	4	0	0	0	0	0	0	0	3	0	0	1	4	4	2	1	4	0.19055	0.055107	0.050192	0	0.034031	0.080841	0	0	0	0	0	0	0	0.082124	0	0	0.046147	0.046734	0.049116	0.13351	0.009985	0.028758
957412;957686	4836;337119	149034563;40287237	40S RIBOSOMAL PROTEIN S15	PROT SYN/FOLD	2	3	6	0	0	2	0	0	0	0	0	0	0	0	0	0	0	4	4	0	0	2	0.07622	0.055107	0.10038	0	0	0.04042	0	0	0	0	0	0	0	0	0	0	0	0.046734	0.049116	0	0	0.014379
957179	72161	149068167	40S RIBOSOMAL PROTEIN S15A	PROT SYN/FOLD	2	6	7	0	2	6	0	0	0	0	0	0	0	0	0	0	0	3	0	2	0	3	0.07622	0.11021	0.11712	0	0.034031	0.12126	0	0	0	0	0	0	0	0	0	0	0	0.035051	0	0.13351	0	0.021569
957124	4837	149056469	40S RIBOSOMAL PROTEIN S16	PROT SYN/FOLD	1	4	6.1667	3	3	3	0	0	0	0	0	0	1	2	0	5	1	5	4	2	4	8	0.03811	0.073475	0.10317	0.086555	0.051046	0.060631	0	0	0	0	0	0	0.053107	0.05475	0	0.11919	0.046147	0.058418	0.049116	0.13351	0.03994	0.057517
956955	209244	149057361	40S RIBOSOMAL PROTEIN S17	PROT SYN/FOLD	1	6	3	1	0	5	0	0	0	0	0	0	0	1	0	1	0	3	1	1	2	3	0.03811	0.11021	0.050192	0.028852	0	0.10105	0	0	0	0	0	0	0	0.027375	0	0.023838	0	0.035051	0.012279	0.066756	0.01997	0.021569
956673;956988	60848;160842	117558483;109482109	40S RIBOSOMAL PROTEIN S18	PROT SYN/FOLD	8	6	8	3	9	6	0	0	0	0	0	0	0	0	0	1	1	10	6	2	2	9	0.30488	0.11021	0.13385	0.086555	0.15314	0.12126	0	0	0	0	0	0	0	0	0	0.023838	0.046147	0.11684	0.073674	0.13351	0.01997	0.064706
956973	122667	133857	40S RIBOSOMAL PROTEIN S19	PROT SYN/FOLD	11	5	10	4	4	3	0	1	0	0	0	0	0	1	0	2	0	4	3	1	3	6	0.41921	0.091844	0.16731	0.11541	0.068062	0.060631	0	0.016111	0	0	0	0	0	0.027375	0	0.047676	0	0.046734	0.036837	0.066756	0.029955	0.043138
956545;957154	100995;2735059	2920833;109487141	40S RIBOSOMAL PROTEIN S2	PROT SYN/FOLD	8	24	26	4	8	6	0	0	0	0	0	0	0	3	1	4	1	9	8	1	3	15	0.30488	0.44085	0.435	0.11541	0.13612	0.12126	0	0	0	0	0	0	0	0.082124	0.038655	0.095352	0.046147	0.10515	0.098232	0.066756	0.029955	0.10784
957825	4840	149060999	40S RIBOSOMAL PROTEIN S20	PROT SYN/FOLD	6	2	4	1	0	2	0	0	0	0	0	0	0	0	0	0	0	3	3	1	2	6.3529	0.22866	0.036738	0.066923	0.028852	0	0.04042	0	0	0	0	0	0	0	0	0	0	0	0.035051	0.036837	0.066756	0.01997	0.045675
958500	4210842	149034032	40S RIBOSOMAL PROTEIN S21	PROT SYN/FOLD	3	4	7	2	2	3	0	0	0	0	0	0	0	0	0	2	0	1	3	0	1	0	0.11433	0.073475	0.11712	0.057703	0.034031	0.060631	0	0	0	0	0	0	0	0	0	0.047676	0	0.011684	0.036837	0	0.009985	0
957996	4842	149058990	40S RIBOSOMAL PROTEIN S23	PROT SYN/FOLD	1	0	0	0	0	0	0	0	0	0	0	0	0	0	0	0	0	1	0	0	0	2	0.03811	0	0	0	0	0	0	0	0	0	0	0	0	0	0	0	0	0.011684	0	0	0	0.014379
958087	4125780	149015763	40S RIBOSOMAL PROTEIN S24	PROT SYN/FOLD	2	3	4	1	2	1	0	0	0	0	0	0	0	0	0	0	0	3	3	0	0	4	0.07622	0.055107	0.066923	0.028852	0.034031	0.02021	0	0	0	0	0	0	0	0	0	0	0	0.035051	0.036837	0	0	0.028758
957548	4844	149041471	40S RIBOSOMAL PROTEIN S25	PROT SYN/FOLD	5	6	3	3	4	1	0	0	0	0	0	0	0	0	0	2	0	4	3	2	1	3	0.19055	0.11021	0.050192	0.086555	0.068062	0.02021	0	0	0	0	0	0	0	0	0	0.047676	0	0.046734	0.036837	0.13351	0.009985	0.021569
957838	75074	149029661	40S RIBOSOMAL PROTEIN S26-LIKE	PROT SYN/FOLD	1	0	2	0	1	0	0	0	0	0	0	0	0	0	0	0	0	4	0	0	1	0	0.03811	0	0.033462	0	0.017015	0	0	0	0	0	0	0	0	0	0	0	0	0.046734	0	0	0.009985	0
957704;957878	120488;4845	109484994;149048007	40S RIBOSOMAL PROTEIN S27	PROT SYN/FOLD	1	3	12	3	1	3	0	0	0	0	0	0	0	0	0	1	0	4	3	0	1	1	0.03811	0.055107	0.20077	0.086555	0.017015	0.060631	0	0	0	0	0	0	0	0	0	0.023838	0	0.046734	0.036837	0	0.009985	0.0071896
957345	127926	1050756	40S RIBOSOMAL PROTEIN S27A	PROT SYN/FOLD	0	5	2	3	4	0	17	16	13	0	2	2	0	0	0	0	0	35	22	0	27	31.2029	0	0.091844	0.033462	0.086555	0.068062	0	0.31429	0.25777	0.19479	0	0.066401	0.071788	0	0	0	0	0	0.40893	0.27014	0	0.2696	0.22434
957933	1344	109504387	40S RIBOSOMAL PROTEIN S28	PROT SYN/FOLD	2	4	4	1	3	0	0	0	0	0	0	0	1	0	0	3	0	3	4	1	2	5	0.07622	0.073475	0.066923	0.028852	0.051046	0	0	0	0	0	0	0	0.053107	0	0	0.071514	0	0.035051	0.049116	0.066756	0.01997	0.035948
958052	4847	149051325	40S RIBOSOMAL PROTEIN S29	PROT SYN/FOLD	0	2	0	1	0	0	0	0	0	0	0	0	0	0	0	0	0	2	1	0	0	2	0	0.036738	0	0.028852	0	0	0	0	0	0	0	0	0	0	0	0	0	0.023367	0.012279	0	0	0.014379
956363	60850	149068850	40S RIBOSOMAL PROTEIN S3	PROT SYN/FOLD	30	30	33	10	10	9	0	0	0	0	0	0	0	6	5	12	2	17	15	2	4	19	1.1433	0.55107	0.55212	0.28852	0.17015	0.18189	0	0	0	0	0	0	0	0.16425	0.19327	0.28605	0.092293	0.19862	0.18418	0.13351	0.03994	0.1366
958590	106720	51338625	40S RIBOSOMAL PROTEIN S30	PROT SYN/FOLD	1	0	3	0	1	2	0	0	0	0	0	0	0	0	0	0	0	1	0	0	0	2	0.03811	0	0.050192	0	0.017015	0.04042	0	0	0	0	0	0	0	0	0	0	0	0.011684	0	0	0	0.014379
956377	51618	1350987	40S RIBOSOMAL PROTEIN S3A	PROT SYN/FOLD	12	25	26	3	5	4	0	0	0	0	0	0	0	3	2	6	0	9	10	0	3	6	0.45732	0.45922	0.435	0.086555	0.085077	0.080841	0	0	0	0	0	0	0	0.082124	0.07731	0.14303	0	0.10515	0.12279	0	0.029955	0.043138
956503;956811	4849;161509	149042162;109474487	40S RIBOSOMAL PROTEIN S4 X ISOFORM	PROT SYN/FOLD	16	19	22	4	5	7	0	0	0	0	0	0	1	4	1	6	0	12	7	1	1	11	0.60976	0.34901	0.36808	0.11541	0.085077	0.14147	0	0	0	0	0	0	0.053107	0.1095	0.038655	0.14303	0	0.1402	0.085953	0.066756	0.009985	0.079085
956741	164047	149016577	40S RIBOSOMAL PROTEIN S5	PROT SYN/FOLD	8	12	10	2	6	8	0	1	1	0	0	0	0	0	0	3	1	2	2	1	3	5	0.30488	0.22043	0.16731	0.057703	0.10209	0.16168	0	0.016111	0.014984	0	0	0	0	0	0	0.071514	0.046147	0.023367	0.024558	0.066756	0.029955	0.035948
956828	74523	149016890	40S RIBOSOMAL PROTEIN S6	PROT SYN/FOLD	7	6	13	3	5	4	0	0	0	0	0	0	0	0	0	0	0	7	6	0	0	0	0.26677	0.11021	0.2175	0.086555	0.085077	0.080841	0	0	0	0	0	0	0	0	0	0	0	0.081785	0.073674	0	0	0
956756	4853	66730357	40S RIBOSOMAL PROTEIN S7	PROT SYN/FOLD	6	17	17	4	9	12	0	0	0	0	0	0	0	2	0	2	2	7	6	1	4	14	0.22866	0.31227	0.28442	0.11541	0.15314	0.24252	0	0	0	0	0	0	0	0.05475	0	0.047676	0.092293	0.081785	0.073674	0.066756	0.03994	0.10065
956841	4854	13928986	40S RIBOSOMAL PROTEIN S8	PROT SYN/FOLD	8	11	11	3	7	4	0	0	0	0	0	0	0	3	0	5	1	6	6	2	2	5	0.30488	0.20206	0.18404	0.086555	0.11911	0.080841	0	0	0	0	0	0	0	0.082124	0	0.11919	0.046147	0.070102	0.073674	0.13351	0.01997	0.035948
956493	142294	110347598	40S RIBOSOMAL PROTEIN S9	PROT SYN/FOLD	7	8	12	5	7	8	0	0	0	0	0	0	0	0	0	0	0	6	2	0	2	5	0.26677	0.14695	0.20077	0.14426	0.11911	0.16168	0	0	0	0	0	0	0	0	0	0	0	0.070102	0.024558	0	0.01997	0.035948
956681	51515	149018238	40S RIBOSOMAL PROTEIN SA	PROT SYN/FOLD	14	18	15	8	5	6	0	1	1	0	0	0	1	3	3	8	4	10	14	3	2	11	0.53354	0.33064	0.25096	0.23081	0.085077	0.12126	0	0.016111	0.014984	0	0	0	0.053107	0.082124	0.11596	0.1907	0.18459	0.11684	0.17191	0.20027	0.01997	0.079085
956780;956802;957151;957576	165381;37238;167966;238486	109479462;13592053;109507042;109468141	60S RIBOSOMAL PROTEIN L10	PROT SYN/FOLD	9	7	9	3	6	3	0	0	0	0	0	0	1	1	0	3	1	2	5	0	0	3	0.34299	0.12858	0.15058	0.086555	0.10209	0.060631	0	0	0	0	0	0	0.053107	0.027375	0	0.071514	0.046147	0.023367	0.061395	0	0	0.021569
956575	37218	13592009	60S RIBOSOMAL PROTEIN L10A	PROT SYN/FOLD	9	12	17	4	10	4	0	1	0	0	0	0	0	0	2	3	1	10	5	1	1	9	0.34299	0.22043	0.28442	0.11541	0.17015	0.080841	0	0.016111	0	0	0	0	0	0	0.07731	0.071514	0.046147	0.11684	0.061395	0.066756	0.009985	0.064706
957040	2378	66911721	60S RIBOSOMAL PROTEIN L11	PROT SYN/FOLD	4	4	9	3	4	3	0	1	1	0	0	0	0	1	1	2	2	2	2	1	2	1	0.15244	0.073475	0.15058	0.086555	0.068062	0.060631	0	0.016111	0.014984	0	0	0	0	0.027375	0.038655	0.047676	0.092293	0.023367	0.024558	0.066756	0.01997	0.0071896
957059;957189	144419;167242	109510396;149066919	60S RIBOSOMAL PROTEIN L12	PROT SYN/FOLD	11	11	3	5	2	5	0	0	1	0	0	0	0	0	0	5	1	7	6	0	2	5	0.41921	0.20206	0.050192	0.14426	0.034031	0.10105	0	0	0.014984	0	0	0	0	0	0	0.11919	0.046147	0.081785	0.073674	0	0.01997	0.035948
957034	37239	13592055	60S RIBOSOMAL PROTEIN L13	PROT SYN/FOLD	15	13	14	6	9	4	0	0	0	0	0	0	1	0	0	1	2	5	8	0	3	7	0.57165	0.2388	0.23423	0.17311	0.15314	0.080841	0	0	0	0	0	0	0.053107	0	0	0.023838	0.092293	0.058418	0.098232	0	0.029955	0.050327
956788	106718	460776	60S RIBOSOMAL PROTEIN L13A	PROT SYN/FOLD	6	10	9	4	4	2	0	0	0	0	0	0	1	0	0	0	0	1	2	0	0	1	0.22866	0.18369	0.15058	0.11541	0.068062	0.04042	0	0	0	0	0	0	0.053107	0	0	0	0	0.011684	0.024558	0	0	0.0071896
957281	43519	12621122	60S RIBOSOMAL PROTEIN L14	PROT SYN/FOLD	2	5	7	1	5	2	0	0	0	0	0	0	0	1	0	0	1	5	3	0	0	2	0.07622	0.091844	0.11712	0.028852	0.085077	0.04042	0	0	0	0	0	0	0	0.027375	0	0	0.046147	0.058418	0.036837	0	0	0.014379
957005	1145	149039999	60S RIBOSOMAL PROTEIN L15	PROT SYN/FOLD	2	10	10	2	4	2	0	0	0	0	0	0	0	0	0	0	0	2	0	1	2	6	0.07622	0.18369	0.16731	0.057703	0.068062	0.04042	0	0	0	0	0	0	0	0	0	0	0	0.023367	0	0.066756	0.01997	0.043138
956929;958148	139425;251790	132805;114145792	60S RIBOSOMAL PROTEIN L17	PROT SYN/FOLD	6	19	15	4	6	6	0	0	0	0	0	0	1	2	0	5	0	7	4	0	1	4	0.22866	0.34901	0.25096	0.11541	0.10209	0.12126	0	0	0	0	0	0	0.053107	0.05475	0	0.11919	0	0.081785	0.049116	0	0.009985	0.028758
957004	37240	132733	60S RIBOSOMAL PROTEIN L18	PROT SYN/FOLD	3	10.5882	11	3	5	7	0	0	0	0	0	0	0	1	0	0	0	5	3	1	1	5	0.11433	0.19449	0.18404	0.086555	0.085077	0.14147	0	0	0	0	0	0	0	0.027375	0	0	0	0.058418	0.036837	0.066756	0.009985	0.035948
957000	4236749	149036087	60S RIBOSOMAL PROTEIN L18A	PROT SYN/FOLD	1	4	4	0	3	1	0	0	0	0	0	0	0	0	0	0	0	3	3	0	0	3	0.03811	0.073475	0.066923	0	0.051046	0.02021	0	0	0	0	0	0	0	0	0	0	0	0.035051	0.036837	0	0	0.021569
957470	4809	1154899	60S RIBOSOMAL PROTEIN L19	PROT SYN/FOLD	4	6	6	0	0	1	0	0	0	0	0	0	0	0	0	0	0	0	0	0	1	0	0.15244	0.11021	0.10038	0	0	0.02021	0	0	0	0	0	0	0	0	0	0	0	0	0	0	0.009985	0
957507;957786	4236746;226038	149016364;109506070	60S RIBOSOMAL PROTEIN L21	PROT SYN/FOLD	4	8	6	2	4	8	0	0	0	0	0	0	0	0	0	0	0	4	2	0	0	1	0.15244	0.14695	0.10038	0.057703	0.068062	0.16168	0	0	0	0	0	0	0	0	0	0	0	0.046734	0.024558	0	0	0.0071896
957464	4392	149024736	60S RIBOSOMAL PROTEIN L22	PROT SYN/FOLD	3	3	4.6667	2	1	1	0	0	0	0	0	0	0	0	0	1	1	2	3	1	0	1	0.11433	0.055107	0.078077	0.057703	0.017015	0.02021	0	0	0	0	0	0	0	0	0	0.023838	0.046147	0.023367	0.036837	0.066756	0	0.0071896
957992	32658	149048601	60S RIBOSOMAL PROTEIN L22-LIKE 1	PROT SYN/FOLD	2	0	2.3333	0	1	0	0	0	0	0	0	0	0	0	0	0	0	0	0	0	0	0	0.07622	0	0.039039	0	0.017015	0	0	0	0	0	0	0	0	0	0	0	0	0	0	0	0	0
957447	4807	149054067	60S RIBOSOMAL PROTEIN L23	PROT SYN/FOLD	1	2	3	2	1	2	0	0	0	0	0	0	0	0	0	0	0	4	3	1	0	3	0.03811	0.036738	0.050192	0.057703	0.017015	0.04042	0	0	0	0	0	0	0	0	0	0	0	0.046734	0.036837	0.066756	0	0.021569
956685	144423	149053505	60S RIBOSOMAL PROTEIN L23A	PROT SYN/FOLD	8	12	24	5	11	9	0	0	0	0	0	0	0	0	0	1	2	7	2	2	0	4	0.30488	0.22043	0.40154	0.14426	0.18717	0.18189	0	0	0	0	0	0	0	0	0	0.023838	0.092293	0.081785	0.024558	0.13351	0	0.028758
957802	4812	11968096	60S RIBOSOMAL PROTEIN L24	PROT SYN/FOLD	6	11	11	2	6	7	0	0	0	0	0	0	0	0	0	1	1	3	2	0	0	2	0.22866	0.20206	0.18404	0.057703	0.10209	0.14147	0	0	0	0	0	0	0	0	0	0.023838	0.046147	0.035051	0.024558	0	0	0.014379
956945	4813	149053002	60S RIBOSOMAL PROTEIN L26	PROT SYN/FOLD	8	19	9	1	9	9	0	0	0	0	0	0	0	0	0	3	0	2	1	0	0	1	0.30488	0.34901	0.15058	0.028852	0.15314	0.18189	0	0	0	0	0	0	0	0	0	0.071514	0	0.023367	0.012279	0	0	0.0071896
957295	4814	11968094	60S RIBOSOMAL PROTEIN L27	PROT SYN/FOLD	3	2	2	0	1	2	0	0	0	0	0	0	0	0	0	0	0	5	3	0	0	2	0.11433	0.036738	0.033462	0	0.017015	0.04042	0	0	0	0	0	0	0	0	0	0	0	0.058418	0.036837	0	0	0.014379
957379	2635389	149068359	60S RIBOSOMAL PROTEIN L27A	PROT SYN/FOLD	2	3	4	1	0	1	0	0	0	0	0	0	0	0	0	0	0	1	2	0	0	1	0.07622	0.055107	0.066923	0.028852	0	0.02021	0	0	0	0	0	0	0	0	0	0	0	0.011684	0.024558	0	0	0.0071896
957255	74518	149016673	60S RIBOSOMAL PROTEIN L28	PROT SYN/FOLD	1	0	2	0	0	2	0	0	0	0	0	0	0	0	0	0	0	0	0	0	0	0	0.03811	0	0.033462	0	0	0.04042	0	0	0	0	0	0	0	0	0	0	0	0	0	0	0	0
958405	51615	132964	60S RIBOSOMAL PROTEIN L29	PROT SYN/FOLD	1	1	3	0	0	2	0	0	0	0	0	0	0	0	0	0	0	0	0	0	0	0	0.03811	0.018369	0.050192	0	0	0.04042	0	0	0	0	0	0	0	0	0	0	0	0	0	0	0	0
956334	144426	132958	60S RIBOSOMAL PROTEIN L3	PROT SYN/FOLD	10	12	10	0	3	2	0	0	0	0	0	0	0	0	0	0	0	6	6	1	0	0	0.3811	0.22043	0.16731	0	0.051046	0.04042	0	0	0	0	0	0	0	0	0	0	0	0.070102	0.073674	0.066756	0	0
957337	4817	12083659	60S RIBOSOMAL PROTEIN L30	PROT SYN/FOLD	2	4	3	0	1	2	0	0	1	0	0	0	0	2	0	2	1	5	4	0	0	3	0.07622	0.073475	0.050192	0	0.017015	0.04042	0	0	0.014984	0	0	0	0	0.05475	0	0.047676	0.046147	0.058418	0.049116	0	0	0.021569
957604	4818	11968078	60S RIBOSOMAL PROTEIN L31	PROT SYN/FOLD	6	3	5	0	3	4	0	0	0	0	0	0	1	1	0	2	1	3	4	0	1	5	0.22866	0.055107	0.083654	0	0.051046	0.080841	0	0	0	0	0	0	0.053107	0.027375	0	0.047676	0.046147	0.035051	0.049116	0	0.009985	0.035948
957679	4819	149049687	60S RIBOSOMAL PROTEIN L32	PROT SYN/FOLD	0	4.1538	2	1	0	0	0	0	0	0	0	0	0	0	0	0	0	3	2	0	0	1	0	0.076301	0.033462	0.028852	0	0	0	0	0	0	0	0	0	0	0	0	0	0.035051	0.024558	0	0	0.0071896
957684	136355	149025961	60S RIBOSOMAL PROTEIN L34	PROT SYN/FOLD	3	2	1	0	1	2	0	0	0	0	0	0	0	0	0	0	0	0	0	0	0	0	0.11433	0.036738	0.016731	0	0.017015	0.04042	0	0	0	0	0	0	0	0	0	0	0	0	0	0	0	0
958043	103229	132917	60S RIBOSOMAL PROTEIN L35	PROT SYN/FOLD	1	0	0	2	1	2	0	0	0	0	0	0	0	0	0	0	0	2	2	1	0	1	0.03811	0	0	0.057703	0.017015	0.04042	0	0	0	0	0	0	0	0	0	0	0	0.023367	0.024558	0.066756	0	0.0071896
957697	65711	149028184	60S RIBOSOMAL PROTEIN L36	PROT SYN/FOLD	1	1	4	2	0	5	0	0	0	0	0	0	0	0	0	0	0	1	1	0	0	3	0.03811	0.018369	0.066923	0.057703	0	0.10105	0	0	0	0	0	0	0	0	0	0	0	0.011684	0.012279	0	0	0.021569
958206	4820	155369670	60S RIBOSOMAL PROTEIN L37A	PROT SYN/FOLD	0	0	1	0	0	0	0	0	0	0	0	0	0	0	0	0	0	0	0	0	0	0	0	0	0.016731	0	0	0	0	0	0	0	0	0	0	0	0	0	0	0	0	0	0	0
957903	4821	109465306	60S RIBOSOMAL PROTEIN L38	PROT SYN/FOLD	0	1	10	1	2	1	0	0	0	0	0	0	1	0	0	2	0	1	0	0	0	2	0	0.018369	0.16731	0.028852	0.034031	0.02021	0	0	0	0	0	0	0.053107	0	0	0.047676	0	0.011684	0	0	0	0.014379
959696	4822	149060021	60S RIBOSOMAL PROTEIN L39	PROT SYN/FOLD	0	1	0	0	0	0	0	0	0	0	0	0	0	0	0	0	0	0	0	0	0	0	0	0.018369	0	0	0	0	0	0	0	0	0	0	0	0	0	0	0	0	0	0	0	0
956405	335099	149041947	60S RIBOSOMAL PROTEIN L4	PROT SYN/FOLD	14	11	18	2	4	4	0	0	0	0	0	0	0	0	0	0	1	9	5	1	0	0	0.53354	0.20206	0.30115	0.057703	0.068062	0.080841	0	0	0	0	0	0	0	0	0	0	0.046147	0.10515	0.061395	0.066756	0	0
959485	77849	1589051	60S RIBOSOMAL PROTEIN L40	PROT SYN/FOLD	0	1	0	0	0	0	0	0	0	0	0	0	0	0	0	0	0	0	0	0	0	0	0	0.018369	0	0	0	0	0	0	0	0	0	0	0	0	0	0	0	0	0	0	0	0
958672	111202	109512331	60S RIBOSOMAL PROTEIN L44	PROT SYN/FOLD	0	0	1	0	0	0	0	0	0	0	0	0	0	0	0	0	0	0	0	0	0	0	0	0	0.016731	0	0	0	0	0	0	0	0	0	0	0	0	0	0	0	0	0	0	0
956657	37237	1173056	60S RIBOSOMAL PROTEIN L5	PROT SYN/FOLD	9	21	16	6	10	6	0	0	0	0	0	0	0	2	0	2	0	9	6	2	1	5	0.34299	0.38575	0.26769	0.17311	0.17015	0.12126	0	0	0	0	0	0	0	0.05475	0	0.047676	0	0.10515	0.073674	0.13351	0.009985	0.035948
956720	42185	1490384	60S RIBOSOMAL PROTEIN L6	PROT SYN/FOLD	6	22	24	4	13	9	0	0	0	0	0	0	0	0	0	0	1	7	5	1	0	2	0.22866	0.40411	0.40154	0.11541	0.2212	0.18189	0	0	0	0	0	0	0	0	0	0	0.046147	0.081785	0.061395	0.066756	0	0.014379
956460	154516	109475998	60S RIBOSOMAL PROTEIN L7	PROT SYN/FOLD	12	18	32	7	9	7	0	0	0	0	0	0	0	1	0	0	0	8	7	1	2.1333	12	0.45732	0.33064	0.53539	0.20196	0.15314	0.14147	0	0	0	0	0	0	0	0.027375	0	0	0	0.093469	0.085953	0.066756	0.021301	0.086275
956431;956491;957036;957106	4825;3881375;156641;167277	149039240;109506316;109502310;109482166	60S RIBOSOMAL PROTEIN L7A	PROT SYN/FOLD	11	18	17	6	14	10	0	0	0	0	0	0	1	0	0	5	2	9	7	0	1	6	0.41921	0.33064	0.28442	0.17311	0.23822	0.2021	0	0	0	0	0	0	0.053107	0	0	0.11919	0.092293	0.10515	0.085953	0	0.009985	0.043138
956962	4826	117558326	60S RIBOSOMAL PROTEIN L8	PROT SYN/FOLD	5	8	12	1	6	4	0	0	0	0	0	0	0	2	0	3	1	3	3	0	2	4	0.19055	0.14695	0.20077	0.028852	0.10209	0.080841	0	0	0	0	0	0	0	0.05475	0	0.071514	0.046147	0.035051	0.036837	0	0.01997	0.028758
956729	167213	149067257	60S RIBOSOMAL PROTEIN L9	PROT SYN/FOLD	2	15	16	2	5	5	0	0	0	0	0	0	0	3	0	3	0	5	2	0	0	4	0.07622	0.27553	0.26769	0.057703	0.085077	0.10105	0	0	0	0	0	0	0	0.082124	0	0.071514	0	0.058418	0.024558	0	0	0.028758
956496	23405	11693176	60S RIBOSOMAL PROTEIN P0	PROT SYN/FOLD	16	36	34	12	11	16	0	2	3	0	0	0	0	4	2	7	6	9	15	3	7	13	0.60976	0.66128	0.56885	0.34622	0.18717	0.32336	0	0.032222	0.044951	0	0	0	0	0.1095	0.07731	0.16687	0.27688	0.10515	0.18418	0.20027	0.069895	0.093465
958147	144430	133053	60S RIBOSOMAL PROTEIN P1	PROT SYN/FOLD	3	5	4	0	2	2	1	1	2	0	0	0	1	1	0	1	2	1	1	1	2	2	0.11433	0.091844	0.066923	0	0.034031	0.04042	0.018488	0.016111	0.029967	0	0	0	0.053107	0.027375	0	0.023838	0.092293	0.011684	0.012279	0.066756	0.01997	0.014379
959787	214842	109481688	60S RIBOSOMAL PROTEIN P1-LIKE	PROT SYN/FOLD	1	0	0	0	1	0	0	0	0	0	0	0	0	0	0	0	0	0	0	0	0	0	0.03811	0	0	0	0.017015	0	0	0	0	0	0	0	0	0	0	0	0	0	0	0	0	0
957257	144431	133063	60S RIBOSOMAL PROTEIN P2	PROT SYN/FOLD	5	6	6	2	5	6.8571	0	2	1	0	0	0	0	1	1	2	1	3	8	1	2	4	0.19055	0.11021	0.10038	0.057703	0.085077	0.13858	0	0.032222	0.014984	0	0	0	0	0.027375	0.038655	0.047676	0.046147	0.035051	0.098232	0.066756	0.01997	0.028758
959840	4254525	149025272	ACTIVATOR OF 90 KDA HEAT SHOCK PROTEIN ATPASE HOMOLOG 1	PROT SYN/FOLD	0	0	0	0	0	0	0	1	0	0	0	0	0	0	0	0	0	1	0	0	1	1	0	0	0	0	0	0	0	0.016111	0	0	0	0	0	0	0	0	0	0.011684	0	0	0.009985	0.0071896
958615	3140131	71051710	ALANYL-TRNA SYNTHETASE	PROT SYN/FOLD	0	0	0	0	0	0	0	0	0	0	0	0	0	0	0	0	0	0	0	0	1	1	0	0	0	0	0	0	0	0	0	0	0	0	0	0	0	0	0	0	0	0	0.009985	0.0071896
956697	140364	15077247	APOBEC-1 COMPLEMENTATION FACTOR SHORT ISOFORM	PROT SYN/FOLD	1	4	5	0	1	1	0	0	0	0	0	0	0	0	0	0	0	0	0	0	0	0	0.03811	0.073475	0.083654	0	0.017015	0.02021	0	0	0	0	0	0	0	0	0	0	0	0	0	0	0	0
957403	4603510	158631214	ARGINYL-TRNA SYNTHETASE	PROT SYN/FOLD	0	0	0	0	0	0	0	0	0	0	0	0	0	0	0	0	0	6	1	0	0	0	0	0	0	0	0	0	0	0	0	0	0	0	0	0	0	0	0	0.070102	0.012279	0	0	0
958760	45103	135099	ASPARTYL-TRNA SYNTHETASE	PROT SYN/FOLD	0	0	0	0	0	0	0	0	0	0	0	0	0	0	0	0	0	1	0	0	0	0	0	0	0	0	0	0	0	0	0	0	0	0	0	0	0	0	0	0.011684	0	0	0	0
956901	757324	149037946	ATP-BINDING CASSETTE SUBFAMILY E MEMBER 1 (RNASE L INHIBITOR)	PROT SYN/FOLD	2	4	8	0	0	0	0	0	0	0	0	0	0	0	0	0	0	6	1	0	0	0	0.07622	0.073475	0.13385	0	0	0	0	0	0	0	0	0	0	0	0	0	0	0.070102	0.012279	0	0	0
957958	170926	149045648	BAG FAMILY MOLECULAR CHAPERONE REGULATOR 1	PROT SYN/FOLD	0	0	0	0	0	0	0	0	0	0	0	0	0	0	0	0	0	2	1	0	3	6	0	0	0	0	0	0	0	0	0	0	0	0	0	0	0	0	0	0.023367	0.012279	0	0.029955	0.043138
957378	1904247	149044072	BAG FAMILY MOLECULAR CHAPERONE REGULATOR 5	PROT SYN/FOLD	0	0	0	0	0	0	0	0	0	0	0	0	0	0	0	0	0	0	1	0	6	3	0	0	0	0	0	0	0	0	0	0	0	0	0	0	0	0	0	0	0.012279	0	0.05991	0.021569
956148	28269	121574	BIP	PROT SYN/FOLD	58.0323	49.6508	65.875	50.4722	61.3919	68.6538	39.96	64.5192	57.2	17	35.7647	15.8667	11.9167	45.8333	6	44.6607	47.9221	57.0282	56.6512	33.6651	45.7674	99.7671	2.2116	0.91203	1.1021	1.4562	1.0446	1.3875	0.73877	1.0395	0.85706	0.77449	1.1874	0.56951	0.63286	1.2547	0.23193	1.0646	2.2114	0.66629	0.69562	2.2473	0.45699	0.71728
957169	280160	149057436	BOCA	PROT SYN/FOLD	0	0	2	0	1	1	0	0	1	0	0	0	0	0	0	0	1	3	6	1	1	3	0	0	0.033462	0	0.017015	0.02021	0	0	0.014984	0	0	0	0	0	0	0	0.046147	0.035051	0.073674	0.066756	0.009985	0.021569
957250	757866	123781625	C1GALT1-SPECIFIC CHAPERONE 1	PROT SYN/FOLD	0	0	0	0	0	0	0	1	2	0	0	0	0	2	1	4	0	0	0	0	0	2	0	0	0	0	0	0	0	0.016111	0.029967	0	0	0	0	0.05475	0.038655	0.095352	0	0	0	0	0	0.014379
956586	2890086	109508575	CALMEGIN	PROT SYN/FOLD	0	0	0	0	0	0	0	0	0	0	0	0	0	0	0	0	13	12	22	0	0	0	0	0	0	0	0	0	0	0	0	0	0	0	0	0	0	0	0.59991	0.1402	0.27014	0	0	0
956279	69775	149052451	CALNEXIN	PROT SYN/FOLD	12	30	32	20	28	23	7	10	12	0	1	2	0	4	1	3	3	10	14	7	15	43	0.45732	0.55107	0.53539	0.57703	0.47643	0.46483	0.12941	0.16111	0.1798	0	0.033201	0.071788	0	0.1095	0.038655	0.071514	0.13844	0.11684	0.17191	0.46729	0.14978	0.30915
956221;959614	23403;182793	11693172;300525	CALRETICULIN	PROT SYN/FOLD	16	46	61	23	52	43	12	17	26	1	8	4	4	9	3	16	9	29	32	8	20	46	0.60976	0.84497	1.0206	0.66359	0.88481	0.86904	0.22185	0.27388	0.38957	0.045558	0.2656	0.14358	0.21243	0.24637	0.11596	0.38141	0.41532	0.33882	0.39293	0.53405	0.1997	0.33072
957346	777603	149036176	CALRETICULIN 3	PROT SYN/FOLD	0	0	0	0	0	0	0	0	0	0	0	0	0	0	0	0	0	2	9	0	0	0	0	0	0	0	0	0	0	0	0	0	0	0	0	0	0	0	0	0.023367	0.11051	0	0	0
957314	753403	116487739	CANOPY HOMOLOG 2 (MIR-INTERACTING SAPOSIN-LIKE PROTEIN)(SAPRETICULIN)	PROT SYN/FOLD	1	7.4118	5	3	12	7	2	3	4	0	0	0	0	0	0	0	0	0	0	1	3	9	0.03811	0.13615	0.083654	0.086555	0.20419	0.14147	0.036975	0.048333	0.059934	0	0	0	0	0	0	0	0	0	0	0.066756	0.029955	0.064706
956564	288751	149063164	CCT (CHAPERONIN CONTAINING TCP-1) ZETA SUBUNIT	PROT SYN/FOLD	0	0	0	1	2.2222	1	1	0	1	0	0	0	0	0	0	0	1	20.5172	18.4615	0	19	30.871	0	0	0	0.028852	0.037812	0.02021	0.018488	0	0.014984	0	0	0	0	0	0	0	0.046147	0.23972	0.22669	0	0.18972	0.22195
956366	161408	149036575	CCTETA ETA SUBUNIT OF THE CHAPERONIN CONTAINING TCP-1 (CCT)	PROT SYN/FOLD	0	0	0	0	1	2	0	0	0	0	0	0	0	0	0	0	2	37	18	0	13	18	0	0	0	0	0.017015	0.04042	0	0	0	0	0	0	0	0	0	0	0.092293	0.43229	0.22102	0	0.12981	0.12941
956301	249893	149059759	CCTTHETA THETA SUBUNIT OF THE CHAPERONIN CONTAINING TCP-1 (CCT)	PROT SYN/FOLD	0	0	0	1	2	2	0	0	0	0	0	0	0	0	0	3	4	23	21	2	11	16	0	0	0	0.028852	0.034031	0.04042	0	0	0	0	0	0	0	0	0	0.071514	0.18459	0.26872	0.25786	0.13351	0.10984	0.11503
957695	121548	400542	CHAPERONIN 10	PROT SYN/FOLD	0	1	0	0	0	0	0	0	0	0	0	0	1	2	0	4	0	5	4	0	0	1	0	0.018369	0	0	0	0	0	0	0	0	0	0	0.053107	0.05475	0	0.095352	0	0.058418	0.049116	0	0	0.0071896
956237	292700	149066901	CHAPERONIN CONTAINING TCP1 BETA SUBUNIT	PROT SYN/FOLD	0	0	0	1	3	1	0	0	0	0	0	0	0	0	0	1	9	34	19	1	24	23	0	0	0	0.028852	0.051046	0.02021	0	0	0	0	0	0	0	0	0	0.023838	0.41532	0.39724	0.2333	0.066756	0.23964	0.16536
956384	169833	149048151	CHAPERONIN CONTAINING TCP1 SUBUNIT 3 (GAMMA)	PROT SYN/FOLD	0	0	0	3	5	2	0	0	0	0	0	0	0	0	0	1	4	30	20	0	18	11	0	0	0	0.086555	0.085077	0.04042	0	0	0	0	0	0	0	0	0	0.023838	0.18459	0.35051	0.24558	0	0.17973	0.079085
956373	166356	149044794	CHAPERONIN DELTA SUBUNIT	PROT SYN/FOLD	0	0	0	2	2	1	0	0	0	0	0	0	0	0	1	2	2	30.2727	27.2683	0	16.6667	19	0	0	0	0.057703	0.034031	0.02021	0	0	0	0	0	0	0	0	0.038655	0.047676	0.092293	0.35369	0.33483	0	0.16642	0.1366
956549	805189	149026495	CHAPERONIN SUBUNIT 5 (EPSILON)	PROT SYN/FOLD	0	0	0	1	1	0	0	0	0	0	0	0	0	0	0	1	2	16.7273	15.7317	1	8.3333	14	0	0	0	0.028852	0.017015	0	0	0	0	0	0	0	0	0	0	0.023838	0.092293	0.19543	0.19317	0.066756	0.083209	0.10065
956848	784148	50926910	CHAPERONIN SUBUNIT 6B (ZETA)	PROT SYN/FOLD	0	0	0	0	0	0	0	0	0	0	0	0	0	0	0	0	1	14.4828	13.5385	0	0	2.129	0	0	0	0	0	0	0	0	0	0	0	0	0	0	0	0	0.046147	0.16921	0.16624	0	0	0.015307
956455;956783	90534;4225187	11968126;149042004	CYCLOPHILIN B	PROT SYN/FOLD	10	22	16	18	21	29	11	24	14	2	9	6	8	10	13	11	5	11	10	10	11	31	0.3811	0.40411	0.26769	0.51933	0.35733	0.5861	0.20336	0.38666	0.20977	0.091116	0.2988	0.21536	0.42485	0.27375	0.50251	0.26222	0.23073	0.12852	0.12279	0.66756	0.10984	0.22288
957949	119910	149066364	DERLIN 1	PROT SYN/FOLD	0	1	0	0	1	5	0	0	0	0	0	0	0	0	0	0	0	0	0	0	0	0	0	0.018369	0	0	0.017015	0.10105	0	0	0	0	0	0	0	0	0	0	0	0	0	0	0	0
958404	4241371	149053256	DERLIN 2	PROT SYN/FOLD	0	0	1	0	0	1	0	0	0	0	0	0	0	0	0	0	0	0	0	0	0	0	0	0	0.016731	0	0	0.02021	0	0	0	0	0	0	0	0	0	0	0	0	0	0	0	0
956385	4363018	149018720	DNAJ (HSP40) HOMOLOG C13	PROT SYN/FOLD	0	0	0	0	0	0	0	0	1	4	0	0	0	0	0	0	0	12	11	0	10	12	0	0	0	0	0	0	0	0	0.014984	0.18223	0	0	0	0	0	0	0	0.1402	0.13507	0	0.09985	0.086275
956967	8742	12621094	DNAJ (HSP40) HOMOLOG SUBFAMILY A MEMBER 1	PROT SYN/FOLD	0	5	3	0	1	1	0	0	1	0	0	0	0	0	1	2	0	0	4	0	0	1	0	0.091844	0.050192	0	0.017015	0.02021	0	0	0.014984	0	0	0	0	0	0.038655	0.047676	0	0	0.049116	0	0	0.0071896
957415	25244	149032622	DNAJ (HSP40) HOMOLOG SUBFAMILY A MEMBER 2	PROT SYN/FOLD	0	0	0	0	0	0	0	0	0	0	0	0	0	0	0	0	0	2	3	0	3	2	0	0	0	0	0	0	0	0	0	0	0	0	0	0	0	0	0	0.023367	0.036837	0	0.029955	0.014379
956856	2734535	112180618	DNAJ (HSP40) HOMOLOG SUBFAMILY A MEMBER 4	PROT SYN/FOLD	0	0	0	0	0	0	0	0	0	0	0	0	0	0	0	0	1	36	29	0	0	0	0	0	0	0	0	0	0	0	0	0	0	0	0	0	0	0	0.046147	0.42061	0.35609	0	0	0
957472	258255	149037907	DNAJ (HSP40) HOMOLOG SUBFAMILY B MEMBER 1	PROT SYN/FOLD	0	0	0	0	0	0	0	0	0	0	0	0	0	0	0	0	1	5	4	0	0	2	0	0	0	0	0	0	0	0	0	0	0	0	0	0	0	0	0.046147	0.058418	0.049116	0	0	0.014379
956696	295796	149019907	DNAJ (HSP40) HOMOLOG SUBFAMILY B MEMBER 11	PROT SYN/FOLD	2	4	2	1	1	2	0	2	2	0	0	0	0	1	0	1	1	10	13	0	0	2	0.07622	0.073475	0.033462	0.028852	0.017015	0.04042	0	0.032222	0.029967	0	0	0	0	0.027375	0	0.023838	0.046147	0.11684	0.15963	0	0	0.014379
957804	757502	109487468	DNAJ (HSP40) HOMOLOG SUBFAMILY B MEMBER 3	PROT SYN/FOLD	0	0	0	0	0	0	0	0	0	0	0	0	0	0	0	0	1	5	3	0	0	0	0	0	0	0	0	0	0	0	0	0	0	0	0	0	0	0	0.046147	0.058418	0.036837	0	0	0
958441	1461826	149026243	DNAJ (HSP40) HOMOLOG SUBFAMILY B MEMBER 4	PROT SYN/FOLD	0	0	0	0	0	0	0	0	0	0	0	0	0	0	0	0	0	2	0	0	1	0	0	0	0	0	0	0	0	0	0	0	0	0	0	0	0	0	0	0.023367	0	0	0.009985	0
958066	371875	149036691	DNAJ (HSP40) HOMOLOG SUBFAMILY B MEMBER 8	PROT SYN/FOLD	0	0	0	0	0	0	0	0	0	0	0	0	0	0	0	0	0	3	1	0	0	0	0	0	0	0	0	0	0	0	0	0	0	0	0	0	0	0	0	0.035051	0.012279	0	0	0
959168	2733232	149024711	DNAJ (HSP40) HOMOLOG SUBFAMILY C MEMBER 11	PROT SYN/FOLD	0	0	0	0	1	0	0	0	0	0	0	0	0	0	0	0	0	0	0	0	0	0	0	0	0	0	0.017015	0	0	0	0	0	0	0	0	0	0	0	0	0	0	0	0	0
959116	4202430	149050007	DNAJ (HSP40) HOMOLOG SUBFAMILY C MEMBER 15	PROT SYN/FOLD	0	0	0	0	0	0	0	0	0	0	0	0	0	0	0	0	0	1	1	0	0	0	0	0	0	0	0	0	0	0	0	0	0	0	0	0	0	0	0	0.011684	0.012279	0	0	0
959117	2652573	60551494	DNAJ (HSP40) HOMOLOG SUBFAMILY C MEMBER 25	PROT SYN/FOLD	0	1	1	0	0	0	0	0	0	0	0	0	0	0	0	0	0	0	0	0	0	0	0	0.018369	0.016731	0	0	0	0	0	0	0	0	0	0	0	0	0	0	0	0	0	0	0
959149	783654	149059849	DNAJ (HSP40) HOMOLOG SUBFAMILY C MEMBER 28	PROT SYN/FOLD	0	0	0	0	1	0	0	0	0	0	0	0	1	0	0	2	0	0	0	0	0	0	0	0	0	0	0.017015	0	0	0	0	0	0	0	0.053107	0	0	0.047676	0	0	0	0	0	0
956419	2880734	149050211	DNAJ (HSP40) HOMOLOG SUBFAMILY C MEMBER 3	PROT SYN/FOLD	0	10	7	10	7	5	2	1	0	0	0	0	0	0	0	2	0	1	3	0	2	11	0	0.18369	0.11712	0.28852	0.11911	0.10105	0.036975	0.016111	0	0	0	0	0	0	0	0.047676	0	0.011684	0.036837	0	0.01997	0.079085
958909	4243227	149033921	DNAJ (HSP40) HOMOLOG SUBFAMILY C MEMBER 5	PROT SYN/FOLD	0	0	0	0	0	0	0	0	0	0	0	0	0	0	0	0	0	0	0	0	1	1	0	0	0	0	0	0	0	0	0	0	0	0	0	0	0	0	0	0	0	0	0.009985	0.0071896
957662	756934	149048524	DNAJ (HSP40) HOMOLOG SUBFAMILY C MEMBER 5B	PROT SYN/FOLD	0	0	0	0	0	0	0	0	0	0	0	0	0	0	0	0	0	0	0	0	6	4	0	0	0	0	0	0	0	0	0	0	0	0	0	0	0	0	0	0	0	0	0.05991	0.028758
956495	140182	118764358	EF1A1 (ELONGATION FACTOR 1 ALPHA 1)	PROT SYN/FOLD	18	42	50	6	10	10	12	9	10	4	2	7	1	0	2	9	12	97	68	5	38	31	0.68598	0.77149	0.83654	0.17311	0.17015	0.2021	0.22185	0.145	0.14984	0.18223	0.066401	0.25126	0.053107	0	0.07731	0.21454	0.55376	1.1333	0.83497	0.33378	0.37943	0.22288
956158	51432	119176	ELONGATION FACTOR 2	PROT SYN/FOLD	15	19	27.5294	3	8	7	0	0	2	0	0	0	0	1	0	1	1	39	18	0	16	17	0.57165	0.34901	0.46059	0.086555	0.13612	0.14147	0	0	0.029967	0	0	0	0	0.027375	0	0.023838	0.046147	0.45566	0.22102	0	0.15976	0.12222
957209	3881417	109506264	ENDOPLASMIC OXIDOREDUCTASE 1-LIKE BETA	PROT SYN/FOLD	0	0	0	0	0	1	0	0	0	0	0	0	0	0	0	0	0	0	1	0	0	0	0	0	0	0	0	0.02021	0	0	0	0	0	0	0	0	0	0	0	0	0.012279	0	0	0
956643	157237	13177515	ENDOPLASMIC RETICULUM PROTEIN ERP29	PROT SYN/FOLD	5	11	10	6	13	11	5	7	6	0	2	1	3	3	1	3	3	6	11	1	3	11	0.19055	0.20206	0.16731	0.17311	0.2212	0.22231	0.092439	0.11278	0.089901	0	0.066401	0.035894	0.15932	0.082124	0.038655	0.071514	0.13844	0.070102	0.13507	0.066756	0.029955	0.079085
956797	293536	149045167	ENDOPLASMIC RETICULUM PROTEIN ERP46	PROT SYN/FOLD	0	0	0	0	1	0	0	0	1	0	0	0	0	0	0	0	0	0	0	1	4	17	0	0	0	0	0.017015	0	0	0	0.014984	0	0	0	0	0	0	0	0	0	0	0.066756	0.03994	0.12222
956116	269402	149067319	ENDOPLASMIN (GRP94)(ERP99)	PROT SYN/FOLD	16	60.8983	46	48	34.7838	41.8605	14.25	33	27.8846	0	7	7.875	12	34	7	32.8125	22	106.636	78.6835	20.9	50.2462	157.127	0.60976	1.1186	0.76962	1.3849	0.59186	0.84601	0.26345	0.53166	0.41781	0	0.2324	0.28266	0.63728	0.93074	0.27058	0.78218	1.0152	1.2459	0.96615	1.3952	0.50171	1.1297
958598	105332	149016701	EPSIN 1	PROT SYN/FOLD	0	0	0	0	0	0	0	0	0	0	0	0	0	0	0	1	0	0	0	0	0	0	0	0	0	0	0	0	0	0	0	0	0	0	0	0	0	0.023838	0	0	0	0	0	0
957076	111354	18250368	ERO1-LIKE PROTEIN ALPHA	PROT SYN/FOLD	0	5	3	1	4	1	0	0	0	0	0	0	0	0	0	0	0	1	3	0	0	0	0	0.091844	0.050192	0.028852	0.068062	0.02021	0	0	0	0	0	0	0	0	0	0	0	0.011684	0.036837	0	0	0
956433	310568	149020205	ERP44	PROT SYN/FOLD	0	1	1	2	2	1	28	50	49	14	27	26	3	7	15	8	4	9	21	4	9	25	0	0.018369	0.016731	0.057703	0.034031	0.02021	0.51766	0.80554	0.73419	0.63781	0.89641	0.93324	0.15932	0.19162	0.57982	0.1907	0.18459	0.10515	0.25786	0.26702	0.089865	0.17974
956176	4320338	149023097	ERP57 (PROTEIN DISULFIDE ISOMERASE ASSOCIATED 3)	PROT SYN/FOLD	44	60	54	67	68	72	30	33	32	4	25	9	8	32	10	17	28	58	64	46	63	110	1.6768	1.1021	0.90346	1.9331	1.1571	1.4551	0.55463	0.53166	0.47947	0.18223	0.83001	0.32304	0.42485	0.87599	0.38655	0.40524	1.2921	0.67765	0.78585	3.0708	0.62906	0.79085
957948	756874	149036692	EUKARYOTIC ELONGATION FACTOR SELENOCYSTEINE-TRNA-SPECIFIC	PROT SYN/FOLD	0	1	0	0	0	0	0	0	0	0	0	0	0	0	0	0	0	3	1	0	0	0	0	0.018369	0	0	0	0	0	0	0	0	0	0	0	0	0	0	0	0.035051	0.012279	0	0	0
956600	31075	149019926	EUKARYOTIC INITIATION FACTOR 4A-II	PROT SYN/FOLD	0	0	0	0	0	0	0	0	0	0	0	0	0	0	0	0	0	17.1429	12	0	0	0	0	0	0	0	0	0	0	0	0	0	0	0	0	0	0	0	0	0.20029	0.14735	0	0	0
958007	41501	55250450	EUKARYOTIC PEPTIDE CHAIN RELEASE FACTOR SUBUNIT 1 (ERF1)	PROT SYN/FOLD	0	0	0	0	0	0	0	0	0	0	0	0	0	0	0	0	0	2	1	0	0	1	0	0	0	0	0	0	0	0	0	0	0	0	0	0	0	0	0	0.023367	0.012279	0	0	0.0071896
958352	263793	149046006	EUKARYOTIC TRANSLATION ELONGATION FACTOR 1 BETA 2	PROT SYN/FOLD	0	0	0	0	0	0	1	0	0	1	0	0	0	0	1	1	0	3	1	0	2	1	0	0	0	0	0	0	0.018488	0	0	0.045558	0	0	0	0	0.038655	0.023838	0	0.035051	0.012279	0	0.01997	0.0071896
956785	794008	51259466	EUKARYOTIC TRANSLATION ELONGATION FACTOR 1 DELTA	PROT SYN/FOLD	0	0	0	0	0	0	0	1	0	0	0	0	0	0	0	1	0	17	17	0	0	0	0	0	0	0	0	0	0	0.016111	0	0	0	0	0	0	0	0.023838	0	0.19862	0.20874	0	0	0
958329	261811	149045165	EUKARYOTIC TRANSLATION ELONGATION FACTOR 1 EPSILON 1	PROT SYN/FOLD	0	0	0	0	0	0	0	0	0	0	0	0	0	0	0	0	0	3	1	0	0	0	0	0	0	0	0	0	0	0	0	0	0	0	0	0	0	0	0	0.035051	0.012279	0	0	0
956568	794072	149062340	EUKARYOTIC TRANSLATION ELONGATION FACTOR 1 GAMMA	PROT SYN/FOLD	0	0	0	0	0	0	0	0	0	0	0	0	0	0	0	0	10	26	29	2	13	5	0	0	0	0	0	0	0	0	0	0	0	0	0	0	0	0	0.46147	0.30377	0.35609	0.13351	0.12981	0.035948
959131	24558	149042424	EUKARYOTIC TRANSLATION INITIATION FACTOR 1A X-CHROMOSOMAL	PROT SYN/FOLD	0	0	0	0	0	0	0	0	0	0	0	0	0	0	0	0	0	1	0	0	0	0	0	0	0	0	0	0	0	0	0	0	0	0	0	0	0	0	0	0.011684	0	0	0	0
956891	103	149051534	EUKARYOTIC TRANSLATION INITIATION FACTOR 2 SUBUNIT 1	PROT SYN/FOLD	1	5	4	0	2	0	0	0	0	0	0	0	0	0	0	0	3	8	7	0	2	3	0.03811	0.091844	0.066923	0	0.034031	0	0	0	0	0	0	0	0	0	0	0	0.13844	0.093469	0.085953	0	0.01997	0.021569
959045	286220	149030917	EUKARYOTIC TRANSLATION INITIATION FACTOR 2 SUBUNIT 2 BETA	PROT SYN/FOLD	0	0	0	0	0	0	0	0	0	0	0	0	0	0	0	0	0	1	0	0	0	0	0	0	0	0	0	0	0	0	0	0	0	0	0	0	0	0	0	0.011684	0	0	0	0
957544	4326641	149064714	EUKARYOTIC TRANSLATION INITIATION FACTOR 2A	PROT SYN/FOLD	0	0	0	0	2	0	0	0	0	0	0	0	0	0	0	0	0	0	0	0	0	0	0	0	0	0	0.034031	0	0	0	0	0	0	0	0	0	0	0	0	0	0	0	0	0
958676	179817	924597	EUKARYOTIC TRANSLATION INITIATION FACTOR 2B SUBUNIT 5 EPSILON	PROT SYN/FOLD	0	0	0	0	0	0	0	0	0	0	0	0	0	0	0	0	0	0	1	0	1	0	0	0	0	0	0	0	0	0	0	0	0	0	0	0	0	0	0	0	0.012279	0	0.009985	0
957105	4360310	149040541	EUKARYOTIC TRANSLATION INITIATION FACTOR 3 SUBUNIT 10 THETA	PROT SYN/FOLD	0	0	0	0	0	0	0	0	0	0	0	0	0	0	0	0	0	8	6	0	0	0	0	0	0	0	0	0	0	0	0	0	0	0	0	0	0	0	0	0.093469	0.073674	0	0	0
958495	189964	149056429	EUKARYOTIC TRANSLATION INITIATION FACTOR 3 SUBUNIT 12	PROT SYN/FOLD	0	0	1	0	0	0	0	0	0	0	0	0	0	0	0	1	0	2	1	0	0	1	0	0	0.016731	0	0	0	0	0	0	0	0	0	0	0	0	0.023838	0	0.023367	0.012279	0	0	0.0071896
957884	167280	149066409	EUKARYOTIC TRANSLATION INITIATION FACTOR 3 SUBUNIT 3 GAMMA	PROT SYN/FOLD	0	0	0	0	0	0	0	0	0	0	0	0	0	0	0	0	1	3	2	0	0	0	0	0	0	0	0	0	0	0	0	0	0	0	0	0	0	0	0.046147	0.035051	0.024558	0	0	0
958478	1900192	149020538	EUKARYOTIC TRANSLATION INITIATION FACTOR 3 SUBUNIT 4 DELTA	PROT SYN/FOLD	0	0	0	0	0	0	0	0	0	0	0	0	0	0	0	0	0	3	0	0	0	0	0	0	0	0	0	0	0	0	0	0	0	0	0	0	0	0	0	0.035051	0	0	0	0
960117	4264950	149068374	EUKARYOTIC TRANSLATION INITIATION FACTOR 3 SUBUNIT 5 EPSILON	PROT SYN/FOLD	0	0	0	0	0	0	0	0	0	0	0	0	0	0	0	0	0	0	2	0	0	0	0	0	0	0	0	0	0	0	0	0	0	0	0	0	0	0	0	0	0.024558	0	0	0
958388	96804	149066446	EUKARYOTIC TRANSLATION INITIATION FACTOR 3 SUBUNIT 6	PROT SYN/FOLD	0	0	0	0	0	0	0	0	0	0	0	0	0	0	0	0	0	1	2	0	0	0	0	0	0	0	0	0	0	0	0	0	0	0	0	0	0	0	0	0.011684	0.024558	0	0	0
956970	266163	149065953	EUKARYOTIC TRANSLATION INITIATION FACTOR 3 SUBUNIT 6 INTERACTING PROTEIN	PROT SYN/FOLD	0	0	0	0	0	0	0	0	0	0	0	0	0	0	0	0	0	11	3	0	0	0	0	0	0	0	0	0	0	0	0	0	0	0	0	0	0	0	0	0.12852	0.036837	0	0	0
958497	4271186	149066020	EUKARYOTIC TRANSLATION INITIATION FACTOR 3 SUBUNIT 7 ZETA	PROT SYN/FOLD	0	0	0	0	0	0	0	0	0	0	0	0	0	0	0	0	0	2	0	0	0	0	0	0	0	0	0	0	0	0	0	0	0	0	0	0	0	0	0	0.023367	0	0	0	0
957297	3852091	109459395	EUKARYOTIC TRANSLATION INITIATION FACTOR 3 SUBUNIT 8 110KDA	PROT SYN/FOLD	0	0	0	0	0	0	0	0	0	0	0	0	0	0	0	0	0	6	3	0	0	0	0	0	0	0	0	0	0	0	0	0	0	0	0	0	0	0	0	0.070102	0.036837	0	0	0
958029	4275291	149024053	EUKARYOTIC TRANSLATION INITIATION FACTOR 3 SUBUNIT I	PROT SYN/FOLD	0	0	0	0	0	0	0	0	0	0	0	0	0	0	0	0	0	1	3	0	0	0	0	0	0	0	0	0	0	0	0	0	0	0	0	0	0	0	0	0.011684	0.036837	0	0	0
958558	156771	149022814	EUKARYOTIC TRANSLATION INITIATION FACTOR 3 SUBUNIT M	PROT SYN/FOLD	0	0	0	0	0	0	0	0	0	0	0	0	0	0	0	0	0	2	1	0	0	0	0	0	0	0	0	0	0	0	0	0	0	0	0	0	0	0	0	0.023367	0.012279	0	0	0
956585	2736296	109494661	EUKARYOTIC TRANSLATION INITIATION FACTOR 4 GAMMA 1	PROT SYN/FOLD	0	4	0	0	0	0	0	0	0	0	0	0	0	0	0	0	0	25.375	3	0	0	0	0	0.073475	0	0	0	0	0	0	0	0	0	0	0	0	0	0	0	0.29647	0.036837	0	0	0
957646	4361701	149024359	EUKARYOTIC TRANSLATION INITIATION FACTOR 4 GAMMA 3	PROT SYN/FOLD	0	0	0	0	0	0	0	0	0	0	0	0	0	0	0	0	0	3.625	1	0	0	0	0	0	0	0	0	0	0	0	0	0	0	0	0	0	0	0	0	0.042353	0.012279	0	0	0
958972	4249058	149026081	EUKARYOTIC TRANSLATION INITIATION FACTOR 4E	PROT SYN/FOLD	0	0	0	0	0	0	0	0	0	0	0	0	0	0	0	0	0	2	2	0	0	0	0	0	0	0	0	0	0	0	0	0	0	0	0	0	0	0	0	0.023367	0.024558	0	0	0
958855	4258610	149044085	EUKARYOTIC TRANSLATION INITIATION FACTOR 5	PROT SYN/FOLD	0	0	0	0	0	0	0	0	0	0	0	0	0	0	0	0	0	1	0	0	0	0	0	0	0	0	0	0	0	0	0	0	0	0	0	0	0	0	0	0.011684	0	0	0	0
957349	4223546	149053103	EUKARYOTIC TRANSLATION INITIATION FACTOR 5A	PROT SYN/FOLD	2	1	6	0	2	1	0	0	0	0	0	0	0	0	0	0	0	6	1	1	2	2	0.07622	0.018369	0.10038	0	0.034031	0.02021	0	0	0	0	0	0	0	0	0	0	0	0.070102	0.012279	0.066756	0.01997	0.014379
957597	4354911	149046323	EUKARYOTIC TRANSLATION INITIATION FACTOR 5B	PROT SYN/FOLD	0	0	0	0	0	0	0	0	0	0	0	0	0	0	0	0	0	6	2	0	0	0	0	0	0	0	0	0	0	0	0	0	0	0	0	0	0	0	0	0.070102	0.024558	0	0	0
958911	3368977	149030867	EUKARYOTIC TRANSLATION INITIATION FACTOR 6	PROT SYN/FOLD	0	0	0	0	0	0	0	0	0	0	0	0	0	0	0	0	0	1	1	0	0	0	0	0	0	0	0	0	0	0	0	0	0	0	0	0	0	0	0	0.011684	0.012279	0	0	0
959172	229443	22324680	FK506 BINDING PROTEIN 4 (PEPTIDYL-PROLYL CIS-TRANS ISOMERASE)	PROT SYN/FOLD	0	0	0	0	0	0	0	0	0	0	0	0	0	0	0	0	0	0	1	0	0	0	0	0	0	0	0	0	0	0	0	0	0	0	0	0	0	0	0	0	0.012279	0	0	0
957596	289953	149051312	FK506-BINDING PROTEIN 3	PROT SYN/FOLD	0	5	2	0	0	0	0	0	0	0	0	0	0	0	0	0	1	1	0	0	0	0	0	0.091844	0.033462	0	0	0	0	0	0	0	0	0	0	0	0	0	0.046147	0.011684	0	0	0	0
956840	4340486	149048690	FRAGILE X MENTAL RETARDATION SYNDROME-RELATED PROTEIN 1	PROT SYN/FOLD	0	0	0	0	0	0	0	0	0	0	0	0	0	0	0	0	1	15	13	0	0	0	0	0	0	0	0	0	0	0	0	0	0	0	0	0	0	0	0.046147	0.17525	0.15963	0	0	0
956893;957026	286877;4361221	37654316;149040965	GLUTAMYL-PROLYL-TRNA SYNTHETASE	PROT SYN/FOLD	0	0	0	0	0	0	0	0	0	1	0	0	0	0	0	0	0	15	3	0	0	1	0	0	0	0	0	0	0	0	0	0.045558	0	0	0	0	0	0	0	0.17525	0.036837	0	0	0.0071896
957973	1909788	56971386	GLYCYL-TRNA SYNTHETASE	PROT SYN/FOLD	0	0	0	0	0	0	0	0	0	0	0	0	0	0	0	0	0	3	0	0	6	4	0	0	0	0	0	0	0	0	0	0	0	0	0	0	0	0	0	0.035051	0	0	0.05991	0.028758
956135	395638	149041460	GRP170 (HYPOXIA UP-REGULATED 1)	PROT SYN/FOLD	7	18.8182	16	14	11	24	4	8	13	0	3	1	1	2	2	0	10	57	49	5	12	48	0.26677	0.34567	0.26769	0.40392	0.18717	0.48504	0.073951	0.12889	0.19479	0	0.099602	0.035894	0.053107	0.05475	0.07731	0	0.46147	0.66597	0.60167	0.33378	0.11982	0.3451
956573	36413	1000439	GRP75	PROT SYN/FOLD	0	2	0	0	0	1	0	0	0	0	0	0	0	9	0	4	1	14	14	0	1	1	0	0.036738	0	0	0	0.02021	0	0	0	0	0	0	0	0.24637	0	0.095352	0.046147	0.16357	0.17191	0	0.009985	0.0071896
956169	2881387	149048788	HEAT SHOCK 105KDA/110KDA PROTEIN 1	PROT SYN/FOLD	0	0	0	0	0	0	0	0	0	0	0	0	0	0	0	0	13	103.55	55.4545	1	36.9143	36.8889	0	0	0	0	0	0	0	0	0	0	0	0	0	0	0	0	0.59991	1.2098	0.68093	0.066756	0.36859	0.26522
959075	4260964	149040507	HEAT SHOCK 70 KDA PROTEIN 12A	PROT SYN/FOLD	0	0	0	0	0	0	0	0	0	0	0	0	0	0	0	0	0	0	0	0	0	1	0	0	0	0	0	0	0	0	0	0	0	0	0	0	0	0	0	0	0	0	0	0.0071896
956196	11773	347019	HEAT SHOCK COGNATE 71 KDA PROTEIN	PROT SYN/FOLD	15.9677	25.3492	27.125	35.5278	23.6081	29.3462	19.04	9.25	12.8	1	3.2353	1.1333	1.0833	13.1667	10	25.3393	4.2953	17.3269	10.6333	10.1834	38.7771	31.822	0.60853	0.46564	0.45382	1.025	0.4017	0.59309	0.35201	0.14903	0.19179	0.045558	0.10741	0.04068	0.057532	0.36043	0.38655	0.60404	0.19822	0.20244	0.13057	0.6798	0.38719	0.22879
956165	67784	450934	HEAT SHOCK PROTEIN 70.3	PROT SYN/FOLD	0	0	0	0	0	0	0	0	0	0	0	0	0	0	0	0	21.4573	63.0047	68.3375	15.4723	89.165	91.1999	0	0	0	0	0	0	0	0	0	0	0	0	0	0	0	0	0.99018	0.73612	0.83911	1.0329	0.89031	0.65569
956140;957560	82698;3833817	122065208;109457586	HEAT SHOCK PROTEIN 86	PROT SYN/FOLD	0	1.6667	0	0	4	3.2	4.3333	0	5.5	0	0	0	0	0	0	0	13	110.032	81.2449	8.5	43.1333	46.8723	0	0.030615	0	0	0.068062	0.064673	0.080113	0	0.082409	0	0	0	0	0	0	0	0.59991	1.2856	0.9976	0.56742	0.43069	0.33699
956210	139643	122065211	HEAT SHOCK PROTEIN 90KDA ALPHA (CYTOSOLIC) CLASS B MEMBER 1	PROT SYN/FOLD	0	3.435	2	0	8.2162	4.9395	7.4167	0	5.6154	0	0	3.125	0	0	0	3.1875	0	12.1321	8.0716	2.6	29.6205	23.0004	0	0.063098	0.033462	0	0.1398	0.099829	0.13712	0	0.084138	0	0	0.11217	0	0	0	0.075983	0	0.14175	0.09911	0.17356	0.29576	0.16536
957959	4254540	149054243	HEAT SHOCK PROTEIN ALPHA-CRYSTALLIN-RELATED B9	PROT SYN/FOLD	0	0	0	0	0	0	0	0	0	0	0	0	0	0	0	0	0	3	4	0	0	0	0	0	0	0	0	0	0	0	0	0	0	0	0	0	0	0	0	0.035051	0.049116	0	0	0
959309	101333	8248633	HEAT SHOCK PROTEIN BETA 1	PROT SYN/FOLD	0	0	0	0	0	0	0	1	0	0	0	0	0	0	0	0	0	0	0	0	0	0	0	0	0	0	0	0	0	0.016111	0	0	0	0	0	0	0	0	0	0	0	0	0	0
957402;957918	37249;3852540	13592093;109477935	HSC70-INTERACTING PROTEIN	PROT SYN/FOLD	0	0	0	0	0	0	0	0	0	0	0	0	0	0	0	0	0	6	4	0	1	4	0	0	0	0	0	0	0	0	0	0	0	0	0	0	0	0	0	0.070102	0.049116	0	0.009985	0.028758
956194	17003	11177910	HSP70.2 (HEAT SHOCK-RELATED 70 KDA PROTEIN 2)	PROT SYN/FOLD	0	0	0	0	0	0	0	0	0	0	0	0	0	0	0	0	29.3253	122.64	71.2704	6.7889	44.2904	45.6963	0	0	0	0	0	0	0	0	0	0	0	0	0	0	0	0	1.3533	1.4329	0.87513	0.4532	0.44224	0.32854
958977	105258	21245112	HSP70_INTERACTING PROTEIN	PROT SYN/FOLD	0	0	0	0	0	0	0	0	0	0	0	0	0	0	0	0	0	1	0	0	0	0	0	0	0	0	0	0	0	0	0	0	0	0	0	0	0	0	0	0.011684	0	0	0	0
956587;956922	36411;121877	149028021;415898	HSP70-1	PROT SYN/FOLD	0	0	0	0	0	0	0	0	0	0	0	0	0	0	0	0	0	0	0	2.8904	0	3.2181	0	0	0	0	0	0	0	0	0	0	0	0	0	0	0	0	0	0	0	0.19295	0	0.023137
957916	25274	148841197	HSP90 CO-CHAPERONE	PROT SYN/FOLD	0	0	0	0	0	0	0	0	0	0	0	0	0	0	0	0	0	5	4	0	3	2	0	0	0	0	0	0	0	0	0	0	0	0	0	0	0	0	0	0.058418	0.049116	0	0.029955	0.014379
958566	4262349	149022335	INTERFERON-INDUCIBLE DOUBLE STRANDED RNA-DEPENDENT PROTEIN KINASE ACTIVATOR A	PROT SYN/FOLD	0	0	0	0	0	0	0	0	0	0	0	0	0	0	0	0	0	0	0	0	0	1	0	0	0	0	0	0	0	0	0	0	0	0	0	0	0	0	0	0	0	0	0	0.0071896
956897	95874	24025637	ISCHEMIA RESPONSIVE 94 KDA PROTEIN	PROT SYN/FOLD	0	0	0	0	0	0	0	0	0	0	0	0	0	0	0	0	0	5.45	5.5455	0	1.0857	2.1111	0	0	0	0	0	0	0	0	0	0	0	0	0	0	0	0	0	0.063676	0.068093	0	0.010841	0.015178
959391	3881527	109504737	ISOLEUCINE-TRNA SYNTHETASE	PROT SYN/FOLD	0	0	0	0	0	0	0	0	0	0	0	0	0	0	0	0	0	1	0	0	0	0	0	0	0	0	0	0	0	0	0	0	0	0	0	0	0	0	0	0.011684	0	0	0	0
957242	4300007	149055560	MAGNESIUM TRANSPORTER 1	PROT SYN/FOLD	0	0	5	2	0	0	0	0	0	0	0	0	0	0	0	0	0	0	0	0	0	0	0	0	0.083654	0.057703	0	0	0	0	0	0	0	0	0	0	0	0	0	0	0	0	0	0
956278	2883684	149067780	MAJOR VAULT PROTEIN	PROT SYN/FOLD	0	1	4	0	3	2	0	0	0	0	0	0	0	0	0	0	0	0	0	0	13	9	0	0.018369	0.066923	0	0.051046	0.04042	0	0	0	0	0	0	0	0	0	0	0	0	0	0	0.12981	0.064706
959215	4279920	149067170	METHIONINE AMINOPEPTIDASE 2	PROT SYN/FOLD	0	0	0	0	0	0	0	0	0	0	0	0	0	0	0	0	0	1	0	0	0	0	0	0	0	0	0	0	0	0	0	0	0	0	0	0	0	0	0	0.011684	0	0	0	0
957648	4352051	149066599	METHIONINE-TRNA SYNTHETASE	PROT SYN/FOLD	0	0	0	0	0	0	0	0	0	0	0	0	0	0	0	0	0	8	4	0	2	0	0	0	0	0	0	0	0	0	0	0	0	0	0	0	0	0	0	0.093469	0.049116	0	0.01997	0
957907	47300	2352621	MICROSOMAL STRESS 70 PROTEIN ATPASE CORE	PROT SYN/FOLD	0	0	1	0	0	0	0	0	0	0	0	0	0	0	0	0	0	0	0	0	0	0	0	0	0.016731	0	0	0	0	0	0	0	0	0	0	0	0	0	0	0	0	0	0	0
956122	198793	149026062	MICROSOMAL TRIGLYCERIDE TRANSFER PROTEIN	PROT SYN/FOLD	28	45	55	34	48	50	57	69	57	23	33	54	25	43	19	46	0	0	0	0	0	0	1.0671	0.8266	0.92019	0.98096	0.81674	1.0105	1.0538	1.1116	0.85406	1.0478	1.0956	1.9383	1.3277	1.1771	0.73444	1.0965	0	0	0	0	0	0
957607	4233005	149029725	NASCENT POLYPEPTIDE-ASSOCIATED COMPLEX ALPHA SUBUNIT	PROT SYN/FOLD	4	5	6	0	1	1	0	0	0	0	0	0	0	0	0	0	0	3	3	0	0	0	0.15244	0.091844	0.10038	0	0.017015	0.02021	0	0	0	0	0	0	0	0	0	0	0	0.035051	0.036837	0	0	0
957071	4352908	149058412	NIBAN PROTEIN	PROT SYN/FOLD	0	0	0	0	0	0	0	0	0	0	0	0	0	0	0	0	0	0	0	0	11	5	0	0	0	0	0	0	0	0	0	0	0	0	0	0	0	0	0	0	0	0	0.10984	0.035948
959205	102548	149025959	OLIGOSACCHARYLTRANSFERASE COMPLEX SUBUNIT OSTC	PROT SYN/FOLD	0	1	2	1	1	0	2	1	1	0	0	0	0	2	0	1	0	1	1	0	1	3	0	0.018369	0.033462	0.028852	0.017015	0	0.036975	0.016111	0.014984	0	0	0	0	0.05475	0	0.023838	0	0.011684	0.012279	0	0.009985	0.021569
956633	152512	149053897	P34 PROTEIN	PROT SYN/FOLD	10	20	15	8	5	7	1	3	3	0	0	0	0	0	1	3	2	1	3	0	0	5	0.3811	0.36738	0.25096	0.23081	0.085077	0.14147	0.018488	0.048333	0.044951	0	0	0	0	0	0.038655	0.071514	0.092293	0.011684	0.036837	0	0	0.035948
956276	1461951	149068114	PDILT (PROTEIN DISULFIDE-ISOMERASE-LIKE PROTEIN OF THE TESTIS)	PROT SYN/FOLD	0	0	0	0	0	0	0	0	0	0	0	0	0	0	0	0	14	44	60	0	5	2	0	0	0	0	0	0	0	0	0	0	0	0	0	0	0	0	0.64605	0.51408	0.73674	0	0.049925	0.014379
957113	170945	149062222	PEPTIDYL-PROLYL CIS-TRANS ISOMERASE	PROT SYN/FOLD	0	2	3	0	2	2	2	3	1	1	1	0	1	0	1	1	0	0	1	1	3	5	0	0.036738	0.050192	0	0.034031	0.04042	0.036975	0.048333	0.014984	0.045558	0.033201	0	0.053107	0	0.038655	0.023838	0	0	0.012279	0.066756	0.029955	0.035948
956976	45089	118107	PEPTIDYL-PROLYL CIS-TRANS ISOMERASE A	PROT SYN/FOLD	6	7	5	3	7	7	4	3	6	0	1	1	0	2	0	0	1	26	28	4	17	18	0.22866	0.12858	0.083654	0.086555	0.11911	0.14147	0.073951	0.048333	0.089901	0	0.033201	0.035894	0	0.05475	0	0	0.046147	0.30377	0.34381	0.26702	0.16975	0.12941
958462	3767	1843430	PEPTIDYL-PROLYL CIS-TRANS ISOMERASE FKBP1A	PROT SYN/FOLD	0	0	0	0	0	0	0	0	0	0	0	0	0	0	0	0	1	2	2	0	1	2	0	0	0	0	0	0	0	0	0	0	0	0	0	0	0	0	0.046147	0.023367	0.024558	0	0.009985	0.014379
960088	234132	149046099	PEPTIDYLPROLYL ISOMERASE (CYCLOPHILIN)-LIKE 3	PROT SYN/FOLD	0	0	0	0	0	0	0	0	0	0	0	0	0	0	0	0	0	0	0	0	1	0	0	0	0	0	0	0	0	0	0	0	0	0	0	0	0	0	0	0	0	0	0.009985	0
958527	304408	49900877	PEPTIDYLPROLYL ISOMERASE D	PROT SYN/FOLD	0	0	0	0	0	0	0	0	0	0	0	0	0	0	0	0	0	2	0	0	0	0	0	0	0	0	0	0	0	0	0	0	0	0	0	0	0	0	0	0.023367	0	0	0	0
959028	201902	149035439	PEPTIDYLPROLYL ISOMERASE H	PROT SYN/FOLD	0	0	0	0	0	0	0	0	0	0	0	0	0	0	0	0	0	1	0	0	0	0	0	0	0	0	0	0	0	0	0	0	0	0	0	0	0	0	0	0.011684	0	0	0	0
956512	312741	149037834	PHENYLALANINE-TRNA SYNTHETASE ALPHA	PROT SYN/FOLD	3	4	5	1	0	1	0	0	0	0	0	0	0	0	0	0	0	2	2	0	0	2	0.11433	0.073475	0.083654	0.028852	0	0.02021	0	0	0	0	0	0	0	0	0	0	0	0.023367	0.024558	0	0	0.014379
956448	254493	51260793	PHENYLALANINE-TRNA SYNTHETASE BETA	PROT SYN/FOLD	9	5	5	2	3	0	0	0	0	0	0	0	0	0	0	0	0	1	1	0	0	0	0.34299	0.091844	0.083654	0.057703	0.051046	0	0	0	0	0	0	0	0	0	0	0	0	0.011684	0.012279	0	0	0
957926	178311	149063200	PIWI-LIKE PROTEIN 1	PROT SYN/FOLD	0	0	0	0	0	0	0	0	0	0	0	0	0	0	0	0	0	3	4	0	0	0	0	0	0	0	0	0	0	0	0	0	0	0	0	0	0	0	0	0.035051	0.049116	0	0	0
958424	4238387	149037015	PLASMINOGEN ACTIVATOR INHIBITOR 1 RNA-BINDING PROTEIN	PROT SYN/FOLD	0	1	2	1	1	0	0	0	0	0	0	0	0	0	0	1	1	0	0	1	0	0	0	0.018369	0.033462	0.028852	0.017015	0	0	0	0	0	0	0	0	0	0	0.023838	0.046147	0	0	0.066756	0	0
956454	161229	12188891	POLY(A) BINDING PROTEIN	PROT SYN/FOLD	0	3	0	0	0	0	0	0	0	0	0	0	0	0	0	0	2	22	16	0	0	0	0	0.055107	0	0	0	0	0	0	0	0	0	0	0	0	0	0	0.092293	0.25704	0.19646	0	0	0
957652	768763	149043678	POLY(RC)-BINDING PROTEIN 3 (ALPHA-CP3)	PROT SYN/FOLD	0	0	0	0	0	0	0	0	0	0	0	0	0	0	0	0	0	0	3.3333	0	0	0	0	0	0	0	0	0	0	0	0	0	0	0	0	0	0	0	0	0	0.04093	0	0	0
956153	84129	202549	PROLYL 4-HYDROXYLASE SUBUNIT BETA	PROT SYN/FOLD	49	34	36	62	41	47	39	82.81	46	20	38	20	13	35	20	25	6	15	9	12	32	61	1.8674	0.62454	0.60231	1.7888	0.69763	0.94988	0.72102	1.3341	0.68924	0.91116	1.2616	0.71788	0.69039	0.95812	0.7731	0.59595	0.27688	0.17525	0.11051	0.80107	0.31952	0.43856
956132;956137	2880641;227664	149033487;38181882	PROTEIN DISULFIDE ISOMERASE A4	PROT SYN/FOLD	19.3585	42	46	24	50	34	4	18.2308	29	0	3	1	2	6	0	4	5	30	28	8	18	66	0.73775	0.77149	0.76962	0.69244	0.85077	0.68715	0.073951	0.29371	0.43452	0	0.099602	0.035894	0.10621	0.16425	0	0.095352	0.23073	0.35051	0.34381	0.53405	0.17973	0.47451
956258	43582	488838	PROTEIN DISULFIDE ISOMERASE A6	PROT SYN/FOLD	24	16	21	21	20	21	11.6111	20	16	2	8	4.2105	5	6	5.625	7	8	21	18	8	28	45.8824	0.91463	0.2939	0.35135	0.60589	0.34031	0.42441	0.21466	0.32222	0.23974	0.091116	0.2656	0.15113	0.26553	0.16425	0.21743	0.16687	0.36917	0.24536	0.22102	0.53405	0.27958	0.32988
956264	1909823	56971844	PROTEIN DISULFIDE ISOMERASE ASSOCIATED 5	PROT SYN/FOLD	7	21	11	2	9	3	0	0	0	1	0	0	0	1	0	0	0	5	6	0	0	5	0.26677	0.38575	0.18404	0.057703	0.15314	0.060631	0	0	0	0.045558	0	0	0	0.027375	0	0	0	0.058418	0.073674	0	0	0.035948
958284	4319302	149015847	PROTEIN DISULFIDE-ISOMERASE TXNDC10	PROT SYN/FOLD	0	1	0	0	0	0	0	0	0	0	0	0	0	0	0	0	0	0	0	0	0	2	0	0.018369	0	0	0	0	0	0	0	0	0	0	0	0	0	0	0	0	0	0	0	0.014379
956851	75284	149036695	PROTEIN TRANSPORT PROTEIN SEC61 ALPHA SUBUNIT ISOFORM 1	PROT SYN/FOLD	5	23	27	2	2	2	0	0	3	0	0	0	0	0	0	0	0	0	0	0	0	6	0.19055	0.42248	0.45173	0.057703	0.034031	0.04042	0	0	0.044951	0	0	0	0	0	0	0	0	0	0	0	0	0.043138
958410	161564	149020215	PROTEIN TRANSPORT PROTEIN SEC61 BETA SUBUNIT	PROT SYN/FOLD	0	5	8	3	4	5	0	0	3	0	0	0	2	2	0	1	1	2	0	0	0	1	0	0.091844	0.13385	0.086555	0.068062	0.10105	0	0	0.044951	0	0	0	0.10621	0.05475	0	0.023838	0.046147	0.023367	0	0	0	0.0071896
958595	60870	149044705	PROTEIN TRANSPORT PROTEIN SEC61 GAMMA SUBUNIT	PROT SYN/FOLD	0	1	0	0	0	0	0	0	0	0	0	0	0	0	0	0	0	0	0	0	0	1	0	0.018369	0	0	0	0	0	0	0	0	0	0	0	0	0	0	0	0	0	0	0	0.0071896
957180	3855599	149039300	QUIESCIN Q6 SULFHYDRYL OXIDASE 2	PROT SYN/FOLD	0	0	0	0	0	0	0	0	1	7	1	13	1	1	1	0	3	0	1	0	0	1	0	0	0	0	0	0	0	0	0.014984	0.31891	0.033201	0.46662	0.053107	0.027375	0.038655	0	0.13844	0	0.012279	0	0	0.0071896
957364	788845	149061559	RIBONUCLEASE/ANGIOGENIN INHIBITOR 1	PROT SYN/FOLD	0	0	0	0	0	0	0	0	0	0	0	0	0	0	0	0	0	1	1	0	7	4	0	0	0	0	0	0	0	0	0	0	0	0	0	0	0	0	0	0.011684	0.012279	0	0.069895	0.028758
956151;956160	3857950;3856721	109470917;109468922	RIBOSOME BINDING PROTEIN 1 HOMOLOG 180KDA	PROT SYN/FOLD	9.5385	20	26.016	3	6	5.2273	0	0	0	0	0	0	0	0	0	0	0	0	0	0	0	0	0.36351	0.36738	0.43527	0.086555	0.10209	0.10564	0	0	0	0	0	0	0	0	0	0	0	0	0	0	0	0
958606	167776	149042853	RNA-BINDING PROTEIN STAUFEN	PROT SYN/FOLD	0	2	0	0	0	0	0	0	0	0	0	0	0	0	0	0	0	0	0	0	0	0	0	0.036738	0	0	0	0	0	0	0	0	0	0	0	0	0	0	0	0	0	0	0	0
958619	47246	468373	RNA-DEPENDENT INITIATION FACTOR-2 KINASE	PROT SYN/FOLD	0	1	0	0	0	0	0	0	0	0	0	0	0	0	0	0	0	0	0	0	0	0	0	0.018369	0	0	0	0	0	0	0	0	0	0	0	0	0	0	0	0	0	0	0	0
957655	289210	149025696	SARS 1 (SERYL-AMINOACYL-TRNA SYNTHETASE 1)	PROT SYN/FOLD	0	0	0	0	0	0	0	0	0	0	0	0	0	0	0	0	0	5	4	0	0	0	0	0	0	0	0	0	0	0	0	0	0	0	0	0	0	0	0	0.058418	0.049116	0	0	0
957166	4343574	149046951	SEC63	PROT SYN/FOLD	1	4	6	0	0	0	0	0	0	0	0	0	0	0	0	0	0	0	0	0	0	0	0.03811	0.073475	0.10038	0	0	0	0	0	0	0	0	0	0	0	0	0	0	0	0	0	0	0
956727	753479	149025308	SEL1 (SUPPRESSOR OF LIN-12) 1 HOMOLOG	PROT SYN/FOLD	0	2	4	0	0	1	0	1	0	0	0	0	0	0	0	0	0	0	0	0	0	0	0	0.036738	0.066923	0	0	0.02021	0	0.016111	0	0	0	0	0	0	0	0	0	0	0	0	0	0
957165	216144	109459108	SIGNAL PEPTIDASE COMPLEX 25 KDA SUBUNIT	PROT SYN/FOLD	3	3	7	2	2	5	0	0	0	0	0	0	0	0	0	0	0	0	0	0	0	3	0.11433	0.055107	0.11712	0.057703	0.034031	0.10105	0	0	0	0	0	0	0	0	0	0	0	0	0	0	0	0.021569
957360	4246789	149057344	SIGNAL PEPTIDASE COMPLEX CATALYTIC SUBUNIT SEC11A	PROT SYN/FOLD	1	2	3	1	4	2	0	0	0	0	0	0	1	0	0	0	0	0	0	0	0	3	0.03811	0.036738	0.050192	0.028852	0.068062	0.04042	0	0	0	0	0	0	0.053107	0	0	0	0	0	0	0	0	0.021569
958707	4218729	149064490	SIGNAL PEPTIDASE COMPLEX CATALYTIC SUBUNIT SEC11C	PROT SYN/FOLD	0	0	0	0	0	0	0	0	0	0	0	0	0	0	0	0	0	0	0	0	0	1	0	0	0	0	0	0	0	0	0	0	0	0	0	0	0	0	0	0	0	0	0	0.0071896
959281	4241654	149034202	SIGNAL PEPTIDASE COMPLEX SUBUNIT 1	PROT SYN/FOLD	0	1	0	0	0	0	0	0	0	0	0	0	0	0	0	0	0	0	0	0	0	0	0	0.018369	0	0	0	0	0	0	0	0	0	0	0	0	0	0	0	0	0	0	0	0
957890	3881317	109504127	SIGNAL PEPTIDASE COMPLEX SUBUNIT 3	PROT SYN/FOLD	0	5	1	2	2	3	0	0	1	0	0	0	0	0	0	0	0	0	0	1	0	4	0	0.091844	0.016731	0.057703	0.034031	0.060631	0	0	0.014984	0	0	0	0	0	0	0	0	0	0	0.066756	0	0.028758
959471	4215662	149022969	SIGNAL RECOGNITION PARTICLE 14 KDA PROTEIN	PROT SYN/FOLD	0	0	0	0	0	0	0	0	0	0	0	0	0	0	0	0	1	1	0	0	1	1	0	0	0	0	0	0	0	0	0	0	0	0	0	0	0	0	0.046147	0.011684	0	0	0.009985	0.0071896
959882	4226908	149017171	SIGNAL RECOGNITION PARTICLE 19	PROT SYN/FOLD	0	0	0	0	0	0	0	0	0	1	0	0	0	0	0	0	0	0	0	0	0	0	0	0	0	0	0	0	0	0	0	0.045558	0	0	0	0	0	0	0	0	0	0	0	0
957963	755677	50925703	SIGNAL RECOGNITION PARTICLE 54	PROT SYN/FOLD	0	0	0	0	0	0	0	0	0	3	0	0	0	0	0	0	0	0	0	0	0	0	0	0	0	0	0	0	0	0	0	0.13667	0	0	0	0	0	0	0	0	0	0	0	0
958126	2736000	149054841	SIGNAL RECOGNITION PARTICLE 68	PROT SYN/FOLD	0	0	0	0	0	0	0	0	0	3	0	0	0	0	0	0	0	0	0	0	0	1	0	0	0	0	0	0	0	0	0	0.13667	0	0	0	0	0	0	0	0	0	0	0	0.0071896
957435	4336438	149027816	SIGNAL RECOGNITION PARTICLE RECEPTOR (DOCKING PROTEIN)	PROT SYN/FOLD	0	0	1	1	1	1	0	0	0	0	0	0	0	0	0	0	0	1	1	0	0	0	0	0	0.016731	0.028852	0.017015	0.02021	0	0	0	0	0	0	0	0	0	0	0	0.011684	0.012279	0	0	0
956542	202606	149018750	SIGNAL RECOGNITION PARTICLE RECEPTOR SUBUNIT BETA	PROT SYN/FOLD	2	4	7	5	6	5	0	2	0	0	0	0	1	0	0	0	1	0	2	0	1	4	0.07622	0.073475	0.11712	0.14426	0.10209	0.10105	0	0.032222	0	0	0	0	0.053107	0	0	0	0.046147	0	0.024558	0	0.009985	0.028758
957951	2880059	149045180	SIGNAL SEQUENCE RECEPTOR ALPHA	PROT SYN/FOLD	3	10	10	1	3	5	1	1	4	0	0	0	0	2	0	1	1	1	2	0	1	3	0.11433	0.18369	0.16731	0.028852	0.051046	0.10105	0.018488	0.016111	0.059934	0	0	0	0	0.05475	0	0.023838	0.046147	0.011684	0.024558	0	0.009985	0.021569
957299	318887	149017205	SIMILAR TO ENDOPLASMIC RETICULUM CHAPERONE SIL1 HOMOLOG	PROT SYN/FOLD	0	0	0	0	0	0	0	1	0	0	0	0	0	0	0	0	3	4	7	0	0	1	0	0	0	0	0	0	0	0.016111	0	0	0	0	0	0	0	0	0.13844	0.046734	0.085953	0	0	0.0071896
956452	269276	134034094	SIMILAR TO ER-RESIDENT PROTEIN ERDJ5	PROT SYN/FOLD	0	0	1	0	0	0	0	0	0	0	0	0	0	0	0	0	0	1	5	1	6	30	0	0	0.016731	0	0	0	0	0	0	0	0	0	0	0	0	0	0	0.011684	0.061395	0.066756	0.05991	0.21569
957781	267441	109511869	SIMILAR TO EUKARYOTIC TRANSLATION INITIATION FACTOR 2 SUBUNIT 3	PROT SYN/FOLD	0	0	0	0	0	0	0	0	0	0	0	0	0	0	0	0	0	4	0	0	0	1	0	0	0	0	0	0	0	0	0	0	0	0	0	0	0	0	0	0.046734	0	0	0	0.0071896
959086	3871947	109483957	SIMILAR TO GLUTAMINYL-TRNA SYNTHETASE	PROT SYN/FOLD	0	0	0	0	0	0	0	0	0	0	0	0	0	0	0	0	0	0	0	0	1	2	0	0	0	0	0	0	0	0	0	0	0	0	0	0	0	0	0	0	0	0	0.009985	0.014379
959006	3880675	109501266	SIMILAR TO GLUTAREDOXIN 1	PROT SYN/FOLD	0	0	0	0	0	0	0	0	0	0	0	0	0	0	0	0	0	0	0	0	1	0	0	0	0	0	0	0	0	0	0	0	0	0	0	0	0	0	0	0	0	0	0.009985	0
957324	269157	149038242	SIMILAR TO KARS PROTEIN	PROT SYN/FOLD	0	0	0	0	0	0	0	0	0	1	0	0	0	0	0	0	0	7	5	0	1	0	0	0	0	0	0	0	0	0	0	0.045558	0	0	0	0	0	0	0	0.081785	0.061395	0	0.009985	0
958819	2898999	149042290	SIMILAR TO PEPTIDE CHAIN RELEASE FACTOR 3	PROT SYN/FOLD	0	0	0	0	0	0	0	0	0	1	0	0	0	0	0	0	0	0	0	0	0	0	0	0	0	0	0	0	0	0	0	0.045558	0	0	0	0	0	0	0	0	0	0	0	0
956865	3879891	109504000	SIMILAR TO REGULATOR OF NONSENSE TRANSCRIPTS 1	PROT SYN/FOLD	1	1	0	0	0	1	0	0	0	0	0	0	0	0	0	0	0	0	0	0	0	0	0.03811	0.018369	0	0	0	0.02021	0	0	0	0	0	0	0	0	0	0	0	0	0	0	0	0
959328	752349	109498314	SIMILAR TO SIGNAL RECOGNITION PARTICLE 9KDA PROTEIN	PROT SYN/FOLD	0	0	0	0	0	0	0	0	0	0	0	0	0	0	0	0	0	0	0	0	0	1	0	0	0	0	0	0	0	0	0	0	0	0	0	0	0	0	0	0	0	0	0	0.0071896
958124	57334	12083667	SMALL GLUTAMINE-RICH TETRATRICOPEPTIDE REPEAT (TPR)-CONTAINING ALPHA	PROT SYN/FOLD	0	0	0	0	0	0	0	0	0	0	0	0	0	0	0	0	0	1	2	0	0	3	0	0	0	0	0	0	0	0	0	0	0	0	0	0	0	0	0	0.011684	0.024558	0	0	0.021569
957769	792621	45775253	SPERMATID-SPECIFIC THIOREDOXIN 3	PROT SYN/FOLD	0	0	0	0	0	0	0	0	0	0	0	0	0	0	0	0	0	0	0	1	11	9	0	0	0	0	0	0	0	0	0	0	0	0	0	0	0	0	0	0	0	0.066756	0.10984	0.064706
956695	3869399	109483266	STT3A SUBUNIT OF THE OLIGOSACCHARYLTRANSFERASE COMPLEX	PROT SYN/FOLD	8	13	20	0	0	0	0	0	0	0	0	0	0	0	0	0	0	0	0	0	0	0	0.30488	0.2388	0.33462	0	0	0	0	0	0	0	0	0	0	0	0	0	0	0	0	0	0	0
957163	4348635	149018323	STT3B SUBUNIT OF THE OLIGOSACCHARYLTRANSFERASE COMPLEX	PROT SYN/FOLD	0	8	5	0	2	0	0	0	0	0	0	0	0	0	0	0	0	0	0	0	0	0	0	0.14695	0.083654	0	0.034031	0	0	0	0	0	0	0	0	0	0	0	0	0	0	0	0	0
958253	140838	13399280	TAPASIN	PROT SYN/FOLD	0	0	0	2	1	1	0	0	1	0	0	0	0	0	0	0	0	0	0	1	1	1	0	0	0	0.057703	0.017015	0.02021	0	0	0.014984	0	0	0	0	0	0	0	0	0	0	0.066756	0.009985	0.0071896
956312	75118	135539	T-COMPLEX PROTEIN 1 ALPHA SUBUNIT	PROT SYN/FOLD	0	0	0	0	2	0	0	0	0	0	0	0	0	0	0	0	4	24	18	1	9	16	0	0	0	0	0.034031	0	0	0	0	0	0	0	0	0	0	0	0.18459	0.28041	0.22102	0.066756	0.089865	0.11503
958136	12218	12247528	THIOREDOXIN 1	PROT SYN/FOLD	0	0	0	1	0	0	1	0	1	0	0	0	0	0	0	1	1	0	0	1	2	1	0	0	0	0.028852	0	0	0.018488	0	0.014984	0	0	0	0	0	0	0.023838	0.046147	0	0	0.066756	0.01997	0.0071896
957465	354858	149035705	THIOREDOXIN DOMAIN-CONTAINING PROTEIN 12	PROT SYN/FOLD	0	1	1	0	0	0	0	0	0	0	0	0	0	0	0	1	0	0	2	0	0	1	0	0.018369	0.016731	0	0	0	0	0	0	0	0	0	0	0	0	0.023838	0	0	0.024558	0	0	0.0071896
957097	4312182	157817145	THIOREDOXIN REDUCTASE 3	PROT SYN/FOLD	0	0	0	0	0	0	0	0	0	0	0	0	0	0	0	0	0	10	6	0	0	0	0	0	0	0	0	0	0	0	0	0	0	0	0	0	0	0	0	0.11684	0.073674	0	0	0
959707	4250321	149055044	THO COMPLEX SUBUNIT 4	PROT SYN/FOLD	0	0	0	0	0	0	0	0	0	0	0	0	0	0	0	0	0	0	0	1	0	0	0	0	0	0	0	0	0	0	0	0	0	0	0	0	0	0	0	0	0	0.066756	0	0
957590	253389	149027310	THREONYL-TRNA SYNTHETASE	PROT SYN/FOLD	0	0	0	0	0	0	0	0	0	0	0	0	0	0	0	0	0	0	0	0	2	3	0	0	0	0	0	0	0	0	0	0	0	0	0	0	0	0	0	0	0	0	0.01997	0.021569
957784	188125	22651450	TORSINA	PROT SYN/FOLD	0	2	0	1	1	0	0	0	0	0	0	0	0	0	0	0	0	0	0	0	0	0	0	0.036738	0	0.028852	0.017015	0	0	0	0	0	0	0	0	0	0	0	0	0	0	0	0	0
958380	4224024	149051967	TRANSCRIPTION ELONGATION FACTOR B (SIII) POLYPEPTIDE 2	PROT SYN/FOLD	0	0	0	0	0	0	0	0	0	0	0	0	0	0	0	0	0	3	2	0	0	0	0	0	0	0	0	0	0	0	0	0	0	0	0	0	0	0	0	0.035051	0.024558	0	0	0
956591	55871	149053069	TRANSLATION INITIATION FACTOR EIF4A	PROT SYN/FOLD	0	0	0	0	0	0	0	0	0	0	0	0	0	0	0	0	0	6.8571	4	0	0	3	0	0	0	0	0	0	0	0	0	0	0	0	0	0	0	0	0	0.080116	0.049116	0	0	0.021569
956561	3868048	109496005	TRANSLATIONAL ACTIVATOR GCN1 (GCN1-LIKE PROTEIN 1)	PROT SYN/FOLD	0	0	0	0	0	0	0	0	0	1	0	0	0	0	0	0	0	7	14	0	0	0	0	0	0	0	0	0	0	0	0	0.045558	0	0	0	0	0	0	0	0.081785	0.17191	0	0	0
959746	4269493	149060918	TRANSLOCATION ASSOCIATED MEMBRANE PROTEIN 1	PROT SYN/FOLD	0	0	1	0	1	0	0	0	0	0	0	0	0	0	0	0	0	0	0	0	0	0	0	0	0.016731	0	0.017015	0	0	0	0	0	0	0	0	0	0	0	0	0	0	0	0	0
[truncated: 924 more rows]

## Sheet: S2
Table S2 Data of Table S1 sorted in descending order of abundance of proteins in Hermes body of epididymal sperm.
GROUPID	CMBSEQID	PROTACCESSCODE	ASSIGNED_PROTNAME	FUNCTION_NAME	LRM1	LRM2	LRM3	LSM1	LSM2	LSM3	Lg1	Lg2	Lg3	LC1	LC2	LC3	LG1	LG2	LG3	LG4	TG1	TG2	TG3	HB1	HB2	HB3	%LRM1	%LRM2	%LRM3	%LSM1	%LSM2	%LSM3	%Lg1	%Lg2	%Lg3	%LC1	%LC2	%LC3	%LG1	%LG2	%LG3	%LG4	%TG1	%TG2	%TG3	%HB1	%HB2	%HB3
[truncated: 2,922 more rows]

## Sheet: S3
Table S3 List of 58 antibodies used for LM-IHC and IF localizations. The columns correspond to: Protein Name, the protein identified by proteomics; GI, lists the GI number(s) corresponding to the identified protein; Antibody Name; Antibody Provenance. For all in house antibodies, the indicated peptide sequences were used to generate polyclonal antibodies as indicated in Ou et al. (1993).
[truncated: 59 more rows]

[truncated: 1 more sheets: S4]
